# Supplementary material for: Synthesis of poly(acrylic acid) coated magnetic nanospheres via a multiple polymerization route
Source: R Soc Open Sci. 2019 Jul 10;6(7):190141. doi: 10.1098/rsos.190141 (PMC6689630; doi:10.1098/rsos.190141)
Supplement: Raw data of XRD of MNP [file rsos190141supp2.txt]

10	75204.2
10.02	74316.7
10.04	74704.2
10.06	74941.7
10.08	75091.7
10.1	74516.7
10.12	74970.8
10.14	74025
10.16	74687.5
10.18	74400
10.2	76020.8
10.22	74725
10.24	75050
10.26	73983.3
10.28	74416.7
10.3	74775
10.32	74683.3
10.34	75100
10.36	75154.2
10.38	74229.2
10.4	74075
10.42	74500
10.44	74737.5
10.46	75583.3
10.48	74433.3
10.5	75200
10.52	73845.8
10.54	74420.8
10.56	74408.3
10.58	74716.7
10.6	74091.7
10.62	73941.7
10.64	74683.3
10.66	75387.5
10.68	74191.7
10.7	75058.3
10.72	74566.7
10.74	74183.3
10.76	75025
10.78	74166.7
10.8	74375
10.82	74170.8
10.84	74108.3
10.86	74825
10.88	74954.2
10.9	74212.5
10.92	75133.3
10.94	75020.8
10.96	75100
10.98	74979.2
11	75045.8
11.02	75750
11.04	75891.7
11.06	75420.8
11.08	75229.2
11.1	75833.3
11.12	75508.3
11.14	75629.2
11.16	75445.8
11.18	75433.3
11.2	75004.2
11.22	75050
11.24	75579.2
11.26	74250
11.28	74087.5
11.3	74295.8
11.32	74637.5
11.34	74812.5
11.36	74345.8
11.38	74654.2
11.4	73637.5
11.42	74625
11.44	75150
11.46	74491.7
11.48	73991.7
11.5	74629.2
11.52	73000
11.54	74283.3
11.56	74045.8
11.58	74816.7
11.6	75725
11.62	74479.2
11.64	73920.8
11.66	74137.5
11.68	74620.8
11.7	74741.7
11.72	74750
11.74	73429.2
11.76	74250
11.78	73775
11.8	74170.8
11.82	74270.8
11.84	74670.8
11.86	74120.8
11.88	75283.3
11.9	73875
11.92	74129.2
11.94	75375
11.96	74629.2
11.98	73562.5
12	73554.2
12.02	74254.2
12.04	74104.2
12.06	75287.5
12.08	74758.3
12.1	74750
12.12	73900
12.14	74020.8
12.16	75366.7
12.18	74995.8
12.2	75333.3
12.22	75520.8
12.24	73970.8
12.26	75245.8
12.28	73737.5
12.3	74470.8
12.32	74612.5
12.34	74541.7
12.36	74570.8
12.38	74683.3
12.4	74733.3
12.42	74925
12.44	74508.3
12.46	74520.8
12.48	74029.2
12.5	74320.8
12.52	74829.2
12.54	72929.2
12.56	73787.5
12.58	75287.5
12.6	74141.7
12.62	74800
12.64	74854.2
12.66	74850
12.68	75095.8
12.7	75000
12.72	74358.3
12.74	74916.7
12.76	75279.2
12.78	75708.3
12.8	75220.8
12.82	74937.5
12.84	75137.5
12.86	75004.2
12.88	75554.2
12.9	75537.5
12.92	75441.7
12.94	74820.8
12.96	75350
12.98	73687.5
13	75116.7
13.02	75145.8
13.04	73975
13.06	75695.8
13.08	74370.8
13.1	74762.5
13.12	74637.5
13.14	75220.8
13.16	74758.3
13.18	75037.5
13.2	74358.3
13.22	74562.5
13.24	75512.5
13.26	74762.5
13.28	75033.3
13.3	74383.3
13.32	75183.3
13.34	75304.2
13.36	75387.5
13.38	75825
13.4	76558.3
13.42	76375
13.44	75304.2
13.46	75925
13.48	74616.7
13.5	75670.8
13.52	75208.3
13.54	75079.2
13.56	76479.2
13.58	76666.7
13.6	75841.7
13.62	75116.7
13.64	75729.2
13.66	75370.8
13.68	74666.7
13.7	75466.7
13.72	75775
13.74	75370.8
13.76	75350
13.78	75466.7
13.8	76437.5
13.82	75400
13.84	75483.3
13.86	76095.8
13.88	76383.3
13.9	75983.3
13.92	75995.8
13.94	76687.5
13.96	75762.5
13.98	76937.5
14	76341.7
14.02	76529.2
14.04	76008.3
14.06	75666.7
14.08	77175
14.1	76337.5
14.12	76504.2
14.14	77137.5
14.16	76720.8
14.18	77212.5
14.2	76712.5
14.22	76408.3
14.24	76662.5
14.26	76616.7
14.28	77150
14.3	78012.5
14.32	76279.2
14.34	76345.8
14.36	76212.5
14.38	76541.7
14.4	77312.5
14.42	77100
14.44	77575
14.46	75812.5
14.48	77020.8
14.5	77491.7
14.52	77016.7
14.54	76804.2
14.56	77475
14.58	76883.3
14.6	78279.2
14.62	76991.7
14.64	77033.3
14.66	76670.8
14.68	77545.8
14.7	76208.3
14.72	76908.3
14.74	78337.5
14.76	76695.8
14.78	76337.5
14.8	77441.7
14.82	77375
14.84	77337.5
14.86	77341.7
14.88	77641.7
14.9	77333.3
14.92	77720.8
14.94	77016.7
14.96	77308.3
14.98	77783.3
15	76879.2
15.02	77133.3
15.04	77287.5
15.06	77737.5
15.08	76779.2
15.1	78079.2
15.12	77729.2
15.14	77841.7
15.16	78075
15.18	78329.2
15.2	76595.8
15.22	76275
15.24	77458.3
15.26	77645.8
15.28	77800
15.3	77925
15.32	77616.7
15.34	77570.8
15.36	77712.5
15.38	77845.8
15.4	78112.5
15.42	78345.8
15.44	77191.7
15.46	77566.7
15.48	77495.8
15.5	77837.5
15.52	78466.7
15.54	77891.7
15.56	77908.3
15.58	78479.2
15.6	77854.2
15.62	77966.7
15.64	77725
15.66	78212.5
15.68	77883.3
15.7	78808.3
15.72	78454.2
15.74	78766.7
15.76	77420.8
15.78	77154.2
15.8	77941.7
15.82	78787.5
15.84	78512.5
15.86	77095.8
15.88	78237.5
15.9	78637.5
15.92	78720.8
15.94	78233.3
15.96	77704.2
15.98	79129.2
16	79216.7
16.02	78137.5
16.04	77333.3
16.06	79000
16.08	78058.3
16.1	78783.3
16.12	78795.8
16.14	78908.3
16.16	79137.5
16.18	78566.7
16.2	78208.3
16.22	78333.3
16.24	78541.7
16.26	78333.3
16.28	78762.5
16.3	78041.7
16.32	79075
16.34	78495.8
16.36	78195.8
16.38	79329.2
16.4	78237.5
16.42	79387.5
16.44	77945.8
16.46	78733.3
16.48	78195.8
16.5	78379.2
16.52	79095.8
16.54	78825
16.56	79095.8
16.58	77858.3
16.6	78516.7
16.62	78733.3
16.64	79529.2
16.66	78054.2
16.68	79204.2
16.7	79062.5
16.72	77991.7
16.74	79145.8
16.76	78320.8
16.78	79437.5
16.8	79358.3
16.82	78750
16.84	79612.5
16.86	78933.3
16.88	79283.3
16.9	79150
16.92	79995.8
16.94	78916.7
16.96	79212.5
16.98	79637.5
17	79045.8
17.02	79754.2
17.04	79958.3
17.06	79366.7
17.08	79012.5
17.1	79820.8
17.12	78700
17.14	78533.3
17.16	79075
17.18	79525
17.2	79804.2
17.22	79533.3
17.24	79525
17.26	80250
17.28	79383.3
17.3	80225
17.32	79220.8
17.34	79816.7
17.36	80120.8
17.38	80266.7
17.4	79716.7
17.42	78841.7
17.44	79687.5
17.46	79841.7
17.48	80179.2
17.5	80295.8
17.52	80304.2
17.54	79883.3
17.56	79854.2
17.58	79812.5
17.6	80608.3
17.62	79637.5
17.64	80483.3
17.66	80187.5
17.68	80675
17.7	80637.5
17.72	80529.2
17.74	79991.7
17.76	80233.3
17.78	80566.7
17.8	80391.7
17.82	80425
17.84	79925
17.86	80550
17.88	79700
17.9	81037.5
17.92	80954.2
17.94	79900
17.96	80533.3
17.98	81483.3
18	80312.5
18.02	80025
18.04	80262.5
18.06	80304.2
18.08	80333.3
18.1	80250
18.12	80625
18.14	79533.3
18.16	80820.8
18.18	81612.5
18.2	80625
18.22	81391.7
18.24	81366.7
18.26	81291.7
18.28	81091.7
18.3	81320.8
18.32	81229.2
18.34	82133.3
18.36	80579.2
18.38	80687.5
18.4	81216.7
18.42	81250
18.44	81387.5
18.46	82075
18.48	80987.5
18.5	80841.7
18.52	80733.3
18.54	81529.2
18.56	80808.3
18.58	80862.5
18.6	80783.3
18.62	81204.2
18.64	80908.3
18.66	81916.7
18.68	81700
18.7	81304.2
18.72	81166.7
18.74	81095.8
18.76	81654.2
18.78	81687.5
18.8	80329.2
18.82	81141.7
18.84	80933.3
18.86	80816.7
18.88	81050
18.9	81508.3
18.92	81816.7
18.94	80300
18.96	81012.5
18.98	81208.3
19	80662.5
19.02	81212.5
19.04	82183.3
19.06	81112.5
19.08	81175
19.1	81691.7
19.12	80858.3
19.14	81216.7
19.16	80983.3
19.18	80420.8
19.2	81012.5
19.22	80725
19.24	81787.5
19.26	81541.7
19.28	80416.7
19.3	81800
19.32	80933.3
19.34	82583.3
19.36	81266.7
19.38	80612.5
19.4	81450
19.42	80454.2
19.44	81191.7
19.46	80583.3
19.48	81804.2
19.5	80904.2
19.52	81429.2
19.54	80554.2
19.56	81250
19.58	81183.3
19.6	81037.5
19.62	81712.5
19.64	81825
19.66	81020.8
19.68	80858.3
19.7	81662.5
19.72	81583.3
19.74	81112.5
19.76	80658.3
19.78	81337.5
19.8	80375
19.82	82404.2
19.84	80816.7
19.86	81312.5
19.88	81029.2
19.9	81933.3
19.92	81562.5
19.94	81837.5
19.96	82025
19.98	81641.7
20	81937.5
20.02	81683.3
20.04	81233.3
20.06	82008.3
20.08	82516.7
20.1	81700
20.12	81841.7
20.14	81420.8
20.16	82512.5
20.18	81654.2
20.2	82512.5
20.22	81929.2
20.24	81225
20.26	81041.7
20.28	81954.2
20.3	82350
20.32	81983.3
20.34	81187.5
20.36	81933.3
20.38	80975
20.4	82895.8
20.42	81362.5
20.44	80741.7
20.46	81237.5
20.48	81520.8
20.5	81983.3
20.52	81720.8
20.54	82566.7
20.56	81716.7
20.58	81216.7
20.6	81495.8
20.62	81775
20.64	81283.3
20.66	82437.5
20.68	82933.3
20.7	81479.2
20.72	82141.7
20.74	82670.8
20.76	83166.7
20.78	81766.7
20.8	80929.2
20.82	82683.3
20.84	81987.5
20.86	82083.3
20.88	82854.2
20.9	82450
20.92	81354.2
20.94	81875
20.96	81700
20.98	81720.8
21	81795.8
21.02	81266.7
21.04	81925
21.06	81970.8
21.08	82591.7
21.1	82258.3
21.12	82737.5
21.14	81420.8
21.16	80941.7
21.18	81575
21.2	81054.2
21.22	81608.3
21.24	81212.5
21.26	83170.8
21.28	83275
21.3	82012.5
21.32	82679.2
21.34	82150
21.36	81691.7
21.38	82554.2
21.4	81458.3
21.42	81837.5
21.44	82170.8
21.46	82354.2
21.48	82091.7
21.5	81600
21.52	81608.3
21.54	83312.5
21.56	82833.3
21.58	81991.7
21.6	81958.3
21.62	81762.5
21.64	81995.8
21.66	83370.8
21.68	82875
21.7	82275
21.72	82487.5
21.74	81562.5
21.76	82587.5
21.78	82462.5
21.8	82233.3
21.82	82258.3
21.84	82675
21.86	82404.2
21.88	82941.7
21.9	82562.5
21.92	82441.7
21.94	83095.8
21.96	81387.5
21.98	83275
22	82362.5
22.02	81912.5
22.04	81133.3
22.06	82175
22.08	82675
22.1	82320.8
22.12	82404.2
22.14	82962.5
22.16	83125
22.18	83295.8
22.2	83129.2
22.22	82879.2
22.24	82941.7
22.26	82258.3
22.28	83333.3
22.3	83550
22.32	82279.2
22.34	83529.2
22.36	83991.7
22.38	82937.5
22.4	82816.7
22.42	82916.7
22.44	83208.3
22.46	83170.8
22.48	83420.8
22.5	81833.3
22.52	83458.3
22.54	84100
22.56	82366.7
22.58	82745.8
22.6	82320.8
22.62	83345.8
22.64	83895.8
22.66	83120.8
22.68	82804.2
22.7	82666.7
22.72	83362.5
22.74	82591.7
22.76	82683.3
22.78	82887.5
22.8	83283.3
22.82	83658.3
22.84	84220.8
22.86	83133.3
22.88	83170.8
22.9	84033.3
22.92	83441.7
22.94	83387.5
22.96	82208.3
22.98	83070.8
23	84104.2
23.02	83129.2
23.04	82725
23.06	82325
23.08	83366.7
23.1	83025
23.12	82858.3
23.14	84695.8
23.16	83750
23.18	84454.2
23.2	83683.3
23.22	82708.3
23.24	83091.7
23.26	84258.3
23.28	83454.2
23.3	84429.2
23.32	83525
23.34	83441.7
23.36	83654.2
23.38	83808.3
23.4	82500
23.42	83404.2
23.44	83983.3
23.46	83629.2
23.48	83862.5
23.5	83412.5
23.52	83758.3
23.54	83712.5
23.56	82645.8
23.58	83129.2
23.6	85212.5
23.62	84341.7
23.64	82775
23.66	83316.7
23.68	84416.7
23.7	83620.8
23.72	83679.2
23.74	84287.5
23.76	84958.3
23.78	84504.2
23.8	84329.2
23.82	83862.5
23.84	83662.5
23.86	84720.8
23.88	84900
23.9	84170.8
23.92	84566.7
23.94	83716.7
23.96	83870.8
23.98	83558.3
24	84295.8
24.02	84125
24.04	83804.2
24.06	83254.2
24.08	83562.5
24.1	84300
24.12	83879.2
24.14	85233.3
24.16	85458.3
24.18	83858.3
24.2	85250
24.22	83854.2
24.24	85070.8
24.26	83962.5
24.28	84741.7
24.3	84954.2
24.32	84700
24.34	84708.3
24.36	83962.5
24.38	84725
24.4	84633.3
24.42	84054.2
24.44	84341.7
24.46	84370.8
24.48	84416.7
24.5	84458.3
24.52	84516.7
24.54	85904.2
24.56	85354.2
24.58	84095.8
24.6	84087.5
24.62	84466.7
24.64	85400
24.66	84883.3
24.68	84029.2
24.7	84425
24.72	85041.7
24.74	85625
24.76	86312.5
24.78	84041.7
24.8	84316.7
24.82	84904.2
24.84	85058.3
24.86	84508.3
24.88	85666.7
24.9	85720.8
24.92	85083.3
24.94	85045.8
24.96	85033.3
24.98	84800
25	84979.2
25.02	85637.5
25.04	84725
25.06	84837.5
25.08	85137.5
25.1	85025
25.12	84791.7
25.14	85270.8
25.16	84966.7
25.18	85725
25.2	85091.7
25.22	85504.2
25.24	84583.3
25.26	84412.5
25.28	86158.3
25.3	84666.7
25.32	85641.7
25.34	85541.7
25.36	85729.2
25.38	86716.7
25.4	85658.3
25.42	84041.7
25.44	85216.7
25.46	86537.5
25.48	85750
25.5	85875
25.52	84854.2
25.54	86458.3
25.56	87166.7
25.58	85891.7
25.6	85479.2
25.62	85050
25.64	85100
25.66	85529.2
25.68	86270.8
25.7	85487.5
25.72	85766.7
25.74	85891.7
25.76	86133.3
25.78	85620.8
25.8	86037.5
25.82	86491.7
25.84	85858.3
25.86	85879.2
25.88	85383.3
25.9	85612.5
25.92	85354.2
25.94	85091.7
25.96	86512.5
25.98	85016.7
26	85854.2
26.02	85833.3
26.04	85287.5
26.06	85675
26.08	85604.2
26.1	85754.2
26.12	85691.7
26.14	85375
26.16	85416.7
26.18	86016.7
26.2	86520.8
26.22	86904.2
26.24	85612.5
26.26	86808.3
26.28	86395.8
26.3	84912.5
26.32	86075
26.34	85945.8
26.36	85266.7
26.38	86941.7
26.4	86412.5
26.42	85837.5
26.44	86529.2
26.46	85479.2
26.48	86266.7
26.5	86091.7
26.52	86641.7
26.54	85220.8
26.56	85975
26.58	85670.8
26.6	86270.8
26.62	87412.5
26.64	86529.2
26.66	86379.2
26.68	86891.7
26.7	86779.2
26.72	86479.2
26.74	86991.7
26.76	85462.5
26.78	85887.5
26.8	86741.7
26.82	86125
26.84	86129.2
26.86	87654.2
26.88	86645.8
26.9	86587.5
26.92	86075
26.94	85787.5
26.96	86716.7
26.98	86775
27	86716.7
27.02	86275
27.04	86850
27.06	85675
27.08	86820.8
27.1	86762.5
27.12	86775
27.14	87525
27.16	86904.2
27.18	85825
27.2	86550
27.22	86158.3
27.24	86725
27.26	85733.3
27.28	86862.5
27.3	86962.5
27.32	86954.2
27.34	87175
27.36	86225
27.38	86837.5
27.4	87287.5
27.42	87595.8
27.44	87225
27.46	87129.2
27.48	86991.7
27.5	86745.8
27.52	85487.5
27.54	86837.5
27.56	87475
27.58	87579.2
27.6	86854.2
27.62	86450
27.64	85670.8
27.66	85633.3
27.68	86045.8
27.7	86704.2
27.72	87529.2
27.74	86916.7
27.76	86516.7
27.78	86850
27.8	86283.3
27.82	86745.8
27.84	86725
27.86	87225
27.88	86841.7
27.9	86916.7
27.92	87120.8
27.94	87250
27.96	88175
27.98	87254.2
28	86795.8
28.02	85954.2
28.04	87433.3
28.06	86683.3
28.08	86270.8
28.1	87616.7
28.12	87362.5
28.14	87495.8
28.16	86641.7
28.18	87091.7
28.2	87600
28.22	87116.7
28.24	87595.8
28.26	87062.5
28.28	86854.2
28.3	87604.2
28.32	86641.7
28.34	86387.5
28.36	86754.2
28.38	86204.2
28.4	87312.5
28.42	87150
28.44	87400
28.46	87025
28.48	87541.7
28.5	86170.8
28.52	87175
28.54	88087.5
28.56	87995.8
28.58	87316.7
28.6	87320.8
28.62	86991.7
28.64	88100
28.66	86716.7
28.68	86562.5
28.7	87225
28.72	87262.5
28.74	87612.5
28.76	87191.7
28.78	87295.8
28.8	87195.8
28.82	87341.7
28.84	87525
28.86	88095.8
28.88	87904.2
28.9	88412.5
28.92	87787.5
28.94	88237.5
28.96	87654.2
28.98	87066.7
29	88033.3
29.02	87570.8
29.04	87670.8
29.06	87904.2
29.08	88441.7
29.1	88941.7
29.12	88775
29.14	87908.3
29.16	89541.7
29.18	88491.7
29.2	89120.8
29.22	88120.8
29.24	88558.3
29.26	88462.5
29.28	88458.3
29.3	88816.7
29.32	89779.2
29.34	88854.2
29.36	88754.2
29.38	88408.3
29.4	88762.5
29.42	88812.5
29.44	88983.3
29.46	89400
29.48	89445.8
29.5	89858.3
29.52	88945.8
29.54	88683.3
29.56	90129.2
29.58	90854.2
29.6	91608.3
29.62	90387.5
29.64	90433.3
29.66	89475
29.68	89966.7
29.7	90045.8
29.72	91920.8
29.74	90000
29.76	90187.5
29.78	90295.8
29.8	90633.3
29.82	91633.3
29.84	91229.2
29.86	91708.3
29.88	90837.5
29.9	90929.2
29.92	90566.7
29.94	91070.8
29.96	91116.7
29.98	91616.7
30	91637.5
30.02	91000
30.04	91525
30.06	90704.2
30.08	91050
30.1	91658.3
30.12	91283.3
30.14	92037.5
30.16	91954.2
30.18	92208.3
30.2	91337.5
30.22	92179.2
30.24	90837.5
30.26	91579.2
30.28	91737.5
30.3	91204.2
30.32	91300
30.34	90904.2
30.36	91216.7
30.38	90850
30.4	91183.3
30.42	90800
30.44	91312.5
30.46	92058.3
30.48	92441.7
30.5	91370.8
30.52	91929.2
30.54	91637.5
30.56	91304.2
30.58	91995.8
30.6	90062.5
30.62	90841.7
30.64	91300
30.66	91262.5
30.68	90137.5
30.7	90183.3
30.72	89995.8
30.74	89508.3
30.76	89512.5
30.78	89791.7
30.8	90420.8
30.82	90283.3
30.84	90354.2
30.86	90187.5
30.88	89845.8
30.9	89737.5
30.92	90270.8
30.94	89504.2
30.96	89675
30.98	89141.7
31	89816.7
31.02	88641.7
31.04	89295.8
31.06	89062.5
31.08	89516.7
31.1	89416.7
31.12	89458.3
31.14	90308.3
31.16	88650
31.18	88658.3
31.2	88845.8
31.22	89320.8
31.24	88120.8
31.26	90125
31.28	88575
31.3	87879.2
31.32	88112.5
31.34	88987.5
31.36	88462.5
31.38	88625
31.4	89062.5
31.42	87600
31.44	88316.7
31.46	87483.3
31.48	87916.7
31.5	89545.8
31.52	87629.2
31.54	88737.5
31.56	88037.5
31.58	87912.5
31.6	88516.7
31.62	87770.8
31.64	88337.5
31.66	88587.5
31.68	87429.2
31.7	87795.8
31.72	87541.7
31.74	88545.8
31.76	87745.8
31.78	88237.5
31.8	88170.8
31.82	88866.7
31.84	87779.2
31.86	87895.8
31.88	88533.3
31.9	88141.7
31.92	87654.2
31.94	89054.2
31.96	87858.3
31.98	88391.7
32	88729.2
32.02	87658.3
32.04	88416.7
32.06	88520.8
32.08	87895.8
32.1	88716.7
32.12	87704.2
32.14	88975
32.16	87679.2
32.18	88291.7
32.2	89058.3
32.22	87366.7
32.24	87770.8
32.26	88379.2
32.28	88237.5
32.3	88445.8
32.32	86895.8
32.34	88112.5
32.36	87645.8
32.38	87679.2
32.4	88458.3
32.42	87958.3
32.44	87537.5
32.46	87512.5
32.48	88329.2
32.5	87816.7
32.52	87512.5
32.54	87775
32.56	88429.2
32.58	89250
32.6	87604.2
32.62	88416.7
32.64	87858.3
32.66	88733.3
32.68	88050
32.7	88737.5
32.72	88795.8
32.74	88791.7
32.76	89312.5
32.78	88166.7
32.8	89079.2
32.82	88341.7
32.84	88345.8
32.86	88295.8
32.88	88408.3
32.9	86833.3
32.92	88879.2
32.94	87945.8
32.96	88458.3
32.98	89258.3
33	88170.8
33.02	89666.7
33.04	88900
33.06	88325
33.08	88137.5
33.1	89875
33.12	88904.2
33.14	88758.3
33.16	88500
33.18	87612.5
33.2	88958.3
33.22	87958.3
33.24	87325
33.26	89654.2
33.28	88412.5
33.3	87783.3
33.32	87787.5
33.34	88812.5
33.36	88900
33.38	88704.2
33.4	88758.3
33.42	87975
33.44	88604.2
33.46	88433.3
33.48	88000
33.5	88083.3
33.52	88791.7
33.54	88712.5
33.56	89416.7
33.58	88883.3
33.6	91308.3
33.62	90150
33.64	89358.3
33.66	89020.8
33.68	89291.7
33.7	89141.7
33.72	89208.3
33.74	89120.8
33.76	90162.5
33.78	89095.8
33.8	88887.5
33.82	89300
33.84	88920.8
33.86	90037.5
33.88	90008.3
33.9	89770.8
33.92	90250
33.94	89616.7
33.96	90083.3
33.98	89908.3
34	89483.3
34.02	90262.5
34.04	89970.8
34.06	89958.3
34.08	90087.5
34.1	90170.8
34.12	90100
34.14	90020.8
34.16	90233.3
34.18	90475
34.2	91125
34.22	90866.7
34.24	91033.3
34.26	90991.7
34.28	91120.8
34.3	91654.2
34.32	91366.7
34.34	90787.5
34.36	91870.8
34.38	90400
34.4	92245.8
34.42	92166.7
34.44	92083.3
34.46	91741.7
34.48	93208.3
34.5	92933.3
34.52	92658.3
34.54	93700
34.56	93816.7
34.58	94662.5
34.6	92929.2
34.62	93895.8
34.64	94783.3
34.66	94712.5
34.68	95287.5
34.7	94812.5
34.72	95620.8
34.74	94900
34.76	94691.7
34.78	94879.2
34.8	95933.3
34.82	95487.5
34.84	96525
34.86	96604.2
34.88	96637.5
34.9	96675
34.92	96987.5
34.94	97520.8
34.96	98120.8
34.98	97575
35	97345.8
35.02	98679.2
35.04	98570.8
35.06	97875
35.08	98591.7
35.1	99462.5
35.12	99966.7
35.14	99329.2
35.16	100100
35.18	100363
35.2	100983
35.22	102383
35.24	100308
35.26	100242
35.28	100738
35.3	100713
35.32	101571
35.34	100617
35.36	101000
35.38	101992
35.4	101417
35.42	102500
35.44	102313
35.46	102508
35.48	101708
35.5	102800
35.52	100517
35.54	101133
35.56	102304
35.58	102133
35.6	101354
35.62	101317
35.64	101213
35.66	101575
35.68	101275
35.7	100771
35.72	101188
35.74	101442
35.76	101133
35.78	101104
35.8	100175
35.82	100054
35.84	99729.2
35.86	100038
35.88	99508.3
35.9	100275
35.92	99283.3
35.94	98995.8
35.96	100208
35.98	98191.7
36	98962.5
36.02	98070.8
36.04	99575
36.06	98362.5
36.08	97591.7
36.1	97141.7
36.12	98425
36.14	97995.8
36.16	96458.3
36.18	96745.8
36.2	96670.8
36.22	96833.3
36.24	95204.2
36.26	95808.3
36.28	95345.8
36.3	96104.2
36.32	95341.7
36.34	96137.5
36.36	95500
36.38	93766.7
36.4	95087.5
36.42	93304.2
36.44	94387.5
36.46	94004.2
36.48	93370.8
36.5	93650
36.52	93475
36.54	93883.3
36.56	92925
36.58	93212.5
36.6	92433.3
36.62	91970.8
36.64	92450
36.66	93600
36.68	92129.2
36.7	92016.7
36.72	91554.2
36.74	91279.2
36.76	92000
36.78	91070.8
36.8	91320.8
36.82	91045.8
36.84	91350
36.86	91620.8
36.88	91770.8
36.9	90391.7
36.92	91612.5
36.94	91250
36.96	90687.5
36.98	89412.5
37	90687.5
37.02	90400
37.04	90750
37.06	89520.8
37.08	90316.7
37.1	90408.3
37.12	90204.2
37.14	90025
37.16	90516.7
37.18	90120.8
37.2	90412.5
37.22	90020.8
37.24	89862.5
37.26	89516.7
37.28	90816.7
37.3	88995.8
37.32	89283.3
37.34	89762.5
37.36	88737.5
37.38	89029.2
37.4	89154.2
37.42	90062.5
37.44	89004.2
37.46	89904.2
37.48	89558.3
37.5	89850
37.52	89795.8
37.54	89095.8
37.56	88866.7
37.58	88920.8
37.6	90062.5
37.62	88737.5
37.64	89062.5
37.66	88866.7
37.68	89545.8
37.7	89654.2
37.72	89750
37.74	89354.2
37.76	89550
37.78	89462.5
37.8	89095.8
37.82	89029.2
37.84	89804.2
37.86	88366.7
37.88	88529.2
37.9	89125
37.92	89108.3
37.94	89829.2
37.96	88937.5
37.98	88316.7
38	88758.3
38.02	88104.2
38.04	88600
38.06	88833.3
38.08	88783.3
38.1	88779.2
38.12	89641.7
38.14	89016.7
38.16	88770.8
38.18	89041.7
38.2	88604.2
38.22	89250
38.24	89200
38.26	88616.7
38.28	88300
38.3	87679.2
38.32	89458.3
38.34	88166.7
38.36	88233.3
38.38	88683.3
38.4	88916.7
38.42	87891.7
38.44	89154.2
38.46	89108.3
38.48	88754.2
38.5	89166.7
38.52	89408.3
38.54	89170.8
38.56	87841.7
38.58	89054.2
38.6	87325
38.62	88520.8
38.64	88766.7
38.66	88645.8
38.68	88233.3
38.7	88900
38.72	87779.2
38.74	88312.5
38.76	87625
38.78	87958.3
38.8	87708.3
38.82	88016.7
38.84	88475
38.86	88454.2
38.88	89200
38.9	88566.7
38.92	88504.2
38.94	88012.5
38.96	88145.8
38.98	89183.3
39	88770.8
39.02	88583.3
39.04	88670.8
39.06	89108.3
39.08	88233.3
39.1	88320.8
39.12	88483.3
39.14	88483.3
39.16	88870.8
39.18	89075
39.2	87645.8
39.22	87912.5
39.24	88716.7
39.26	89325
39.28	89075
39.3	87833.3
39.32	87941.7
39.34	89204.2
39.36	89866.7
39.38	88795.8
39.4	89254.2
39.42	87483.3
39.44	88891.7
39.46	88645.8
39.48	88020.8
39.5	88175
39.52	88600
39.54	88345.8
39.56	88633.3
39.58	88758.3
39.6	88591.7
39.62	88654.2
39.64	88670.8
39.66	89266.7
39.68	88608.3
39.7	87620.8
39.72	89387.5
39.74	89304.2
39.76	88245.8
39.78	88820.8
39.8	88212.5
39.82	88091.7
39.84	88641.7
39.86	89529.2
39.88	89491.7
39.9	88212.5
39.92	89129.2
39.94	88675
39.96	88916.7
39.98	89179.2
40	88883.3
40.02	88616.7
40.04	89066.7
40.06	88933.3
40.08	88850
40.1	89529.2
40.12	89191.7
40.14	89945.8
40.16	89395.8
40.18	88604.2
40.2	88837.5
40.22	88754.2
40.24	88600
40.26	88516.7
40.28	89566.7
40.3	88045.8
40.32	89870.8
40.34	89237.5
40.36	89879.2
40.38	90033.3
40.4	89612.5
40.42	89225
40.44	90025
40.46	88154.2
40.48	89645.8
40.5	89233.3
40.52	89604.2
40.54	89700
40.56	88954.2
40.58	89266.7
40.6	89662.5
40.62	88679.2
40.64	89300
40.66	88783.3
40.68	89441.7
40.7	89616.7
40.72	89820.8
40.74	89258.3
40.76	89479.2
40.78	89754.2
40.8	89625
40.82	88762.5
40.84	88220.8
40.86	89295.8
40.88	89200
40.9	88791.7
40.92	90191.7
40.94	88954.2
40.96	88879.2
40.98	88883.3
41	89500
41.02	89479.2
41.04	88812.5
41.06	89204.2
41.08	89629.2
41.1	89020.8
41.12	90104.2
41.14	89525
41.16	89100
41.18	89895.8
41.2	89200
41.22	89650
41.24	88858.3
41.26	90079.2
41.28	91191.7
41.3	89650
41.32	89500
41.34	89250
41.36	89900
41.38	88958.3
41.4	89991.7
41.42	90112.5
41.44	89300
41.46	89270.8
41.48	89491.7
41.5	89437.5
41.52	89908.3
41.54	90020.8
41.56	89729.2
41.58	89475
41.6	90266.7
41.62	90350
41.64	89645.8
41.66	89525
41.68	89845.8
41.7	89066.7
41.72	89545.8
41.74	89916.7
41.76	90195.8
41.78	89975
41.8	89529.2
41.82	90033.3
41.84	89804.2
41.86	90287.5
41.88	89629.2
41.9	90133.3
41.92	91520.8
41.94	90466.7
41.96	89854.2
41.98	90929.2
42	90050
42.02	90595.8
42.04	90850
42.06	90250
42.08	90183.3
42.1	90316.7
42.12	89829.2
42.14	90004.2
42.16	89383.3
42.18	89766.7
42.2	90987.5
42.22	91637.5
42.24	90908.3
42.26	89337.5
42.28	89958.3
42.3	90170.8
42.32	91204.2
42.34	89650
42.36	90695.8
42.38	90879.2
42.4	91758.3
42.42	91475
42.44	89866.7
42.46	91520.8
42.48	90687.5
42.5	90504.2
42.52	91712.5
42.54	90658.3
42.56	91350
42.58	91591.7
42.6	91033.3
42.62	91225
42.64	91050
42.66	92520.8
42.68	90945.8
42.7	92425
42.72	91433.3
42.74	92412.5
42.76	91820.8
42.78	91370.8
42.8	92050
42.82	91337.5
42.84	92179.2
42.86	92741.7
42.88	92495.8
42.9	92641.7
42.92	93216.7
42.94	92204.2
42.96	92491.7
42.98	92504.2
43	92504.2
43.02	92475
43.04	92579.2
43.06	92029.2
43.08	91720.8
43.1	91995.8
43.12	92208.3
43.14	92970.8
43.16	91837.5
43.18	91695.8
43.2	92004.2
43.22	92583.3
43.24	92062.5
43.26	93545.8
43.28	92220.8
43.3	91745.8
43.32	92154.2
43.34	91800
43.36	91629.2
43.38	91650
43.4	92508.3
43.42	91237.5
43.44	92266.7
43.46	92591.7
43.48	92883.3
43.5	92391.7
43.52	90879.2
43.54	92350
43.56	91770.8
43.58	91720.8
43.6	91929.2
43.62	92087.5
43.64	91512.5
43.66	91470.8
43.68	91270.8
43.7	91416.7
43.72	91329.2
43.74	91495.8
43.76	91287.5
43.78	90741.7
43.8	91258.3
43.82	91404.2
43.84	91154.2
43.86	91237.5
43.88	91262.5
43.9	91045.8
43.92	91083.3
43.94	91037.5
43.96	90304.2
43.98	90758.3
44	90200
44.02	91245.8
44.04	90775
44.06	91429.2
44.08	90912.5
44.1	90004.2
44.12	89495.8
44.14	88645.8
44.16	89766.7
44.18	89558.3
44.2	90504.2
44.22	91208.3
44.24	90325
44.26	89204.2
44.28	89983.3
44.3	90412.5
44.32	91091.7
44.34	90425
44.36	91658.3
44.38	90641.7
44.4	89466.7
44.42	90508.3
44.44	89541.7
44.46	88666.7
44.48	90783.3
44.5	89862.5
44.52	89200
44.54	90054.2
44.56	89287.5
44.58	89204.2
44.6	89712.5
44.62	89504.2
44.64	89300
44.66	90258.3
44.68	89562.5
44.7	90400
44.72	90141.7
44.74	90762.5
44.76	90629.2
44.78	89441.7
44.8	90004.2
44.82	89158.3
44.84	89837.5
44.86	88750
44.88	89566.7
44.9	89566.7
44.92	89591.7
44.94	90283.3
44.96	89279.2
44.98	90220.8
45	88641.7
45.02	89616.7
45.04	89412.5
45.06	89916.7
45.08	90266.7
45.1	90220.8
45.12	88975
45.14	89233.3
45.16	89379.2
45.18	89095.8
45.2	88566.7
45.22	89208.3
45.24	89283.3
45.26	89591.7
45.28	89166.7
45.3	90800
45.32	89995.8
45.34	89479.2
45.36	89995.8
45.38	89925
45.4	91587.5
45.42	89962.5
45.44	89700
45.46	90537.5
45.48	89612.5
45.5	89654.2
45.52	89675
45.54	89845.8
45.56	88883.3
45.58	90441.7
45.6	88612.5
45.62	90137.5
45.64	89500
45.66	89516.7
45.68	88512.5
45.7	89320.8
45.72	89287.5
45.74	89345.8
45.76	89433.3
45.78	89437.5
45.8	89054.2
45.82	89345.8
45.84	89120.8
45.86	89154.2
45.88	90016.7
45.9	89441.7
45.92	89816.7
45.94	90020.8
45.96	90400
45.98	89833.3
46	90208.3
46.02	89795.8
46.04	89304.2
46.06	89170.8
46.08	89287.5
46.1	90070.8
46.12	89245.8
46.14	89375
46.16	89387.5
46.18	89879.2
46.2	89937.5
46.22	88991.7
46.24	89166.7
46.26	89212.5
46.28	88762.5
46.3	89379.2
46.32	89670.8
46.34	89329.2
46.36	89008.3
46.38	89745.8
46.4	89333.3
46.42	89854.2
46.44	90091.7
46.46	89925
46.48	90450
46.5	89504.2
46.52	89458.3
46.54	89400
46.56	90041.7
46.58	89675
46.6	89208.3
46.62	89770.8
46.64	89841.7
46.66	88537.5
46.68	90504.2
46.7	89558.3
46.72	90241.7
46.74	89570.8
46.76	89550
46.78	88933.3
46.8	90916.7
46.82	89441.7
46.84	90758.3
46.86	90162.5
46.88	89608.3
46.9	89466.7
46.92	89566.7
46.94	90941.7
46.96	89208.3
46.98	89975
47	90262.5
47.02	90166.7
47.04	89904.2
47.06	89966.7
47.08	91116.7
47.1	89137.5
47.12	88850
47.14	89308.3
47.16	89283.3
47.18	89275
47.2	89020.8
47.22	89633.3
47.24	88937.5
47.26	89729.2
47.28	89791.7
47.3	89554.2
47.32	88987.5
47.34	89504.2
47.36	89795.8
47.38	90345.8
47.4	90075
47.42	89266.7
47.44	89612.5
47.46	89787.5
47.48	89612.5
47.5	90412.5
47.52	89570.8
47.54	89970.8
47.56	88600
47.58	90158.3
47.6	89495.8
47.62	90658.3
47.64	91112.5
47.66	89054.2
47.68	90379.2
47.7	90162.5
47.72	91341.7
47.74	90516.7
47.76	90175
47.78	89404.2
47.8	90166.7
47.82	88779.2
47.84	90204.2
47.86	90150
47.88	88891.7
47.9	89729.2
47.92	88604.2
47.94	88779.2
47.96	88570.8
47.98	90391.7
48	89700
48.02	90229.2
48.04	89416.7
48.06	89741.7
48.08	89916.7
48.1	89220.8
48.12	89508.3
48.14	90091.7
48.16	90283.3
48.18	89362.5
48.2	89795.8
48.22	88704.2
48.24	89379.2
48.26	90583.3
48.28	88645.8
48.3	88770.8
48.32	89937.5
48.34	88987.5
48.36	89845.8
48.38	88875
48.4	90012.5
48.42	88912.5
48.44	90812.5
48.46	90016.7
48.48	90391.7
48.5	88862.5
48.52	90166.7
48.54	89500
48.56	89683.3
48.58	90175
48.6	90066.7
48.62	90154.2
48.64	89558.3
48.66	90404.2
48.68	89662.5
48.7	91137.5
48.72	90379.2
48.74	90054.2
48.76	89604.2
48.78	89770.8
48.8	90229.2
48.82	90341.7
48.84	89458.3
48.86	89504.2
48.88	89433.3
48.9	90004.2
48.92	89908.3
48.94	89333.3
48.96	90895.8
48.98	91112.5
49	89745.8
49.02	89179.2
49.04	90179.2
49.06	89525
49.08	89787.5
49.1	90145.8
49.12	89783.3
49.14	90008.3
49.16	90120.8
49.18	90987.5
49.2	90520.8
49.22	89725
49.24	90495.8
49.26	89820.8
49.28	91504.2
49.3	89725
49.32	90462.5
49.34	90483.3
49.36	89566.7
49.38	89991.7
49.4	90095.8
49.42	90462.5
49.44	91112.5
49.46	89620.8
49.48	89208.3
49.5	90462.5
49.52	89708.3
49.54	90275
49.56	89783.3
49.58	90383.3
49.6	89745.8
49.62	90912.5
49.64	90712.5
49.66	89412.5
49.68	90712.5
49.7	90891.7
49.72	90691.7
49.74	90720.8
49.76	90100
49.78	89466.7
49.8	90041.7
49.82	89616.7
49.84	90220.8
49.86	90550
49.88	90425
49.9	90937.5
49.92	89875
49.94	89091.7
49.96	90812.5
49.98	90883.3
[truncated: 2,001 more rows]
