# Supplementary material for: Synthesis of poly(acrylic acid) coated magnetic nanospheres via a multiple polymerization route
Source: R Soc Open Sci. 2019 Jul 10;6(7):190141. doi: 10.1098/rsos.190141 (PMC6689630; doi:10.1098/rsos.190141)
Supplement: Raw data of DLS of MNS1 [file rsos190141supp5.TXT]

X Intensity	Record 462: mns1 1	Record 463: mns1 2	Record 464: mns13
0.400	0.000	0.000	0.000
0.463	0.000	0.000	0.000
0.536	0.000	0.000	0.000
0.621	0.000	0.000	0.000
0.719	0.000	0.000	0.000
0.833	0.000	0.000	0.000
0.965	0.000	0.000	0.000
1.117	0.000	0.000	0.000
1.294	0.000	0.000	0.000
1.499	0.000	0.000	0.000
1.736	0.000	0.000	0.000
2.010	0.000	0.000	0.000
2.328	0.000	0.000	0.000
2.696	0.000	0.000	0.000
3.122	0.000	0.000	0.000
3.615	0.000	0.000	0.000
4.187	0.000	0.000	0.000
4.849	0.000	0.000	0.000
5.615	0.000	0.000	0.000
6.503	0.000	0.000	0.000
7.531	0.000	0.000	0.000
8.721	0.000	0.000	0.000
10.100	0.000	0.000	0.000
11.696	0.000	0.000	0.000
13.545	0.000	0.000	0.000
15.686	0.000	0.000	0.000
18.166	0.000	0.000	0.000
21.037	0.000	0.000	0.000
24.363	0.000	0.000	0.000
28.214	0.000	0.000	0.000
32.674	0.000	0.000	0.000
37.840	0.000	0.000	0.000
43.821	0.000	0.000	0.000
50.748	0.000	0.000	0.000
58.771	0.229	0.492	0.113
68.061	1.234	2.026	1.483
78.820	3.146	4.462	4.173
91.280	5.779	7.305	7.606
105.709	8.704	9.966	10.953
122.420	11.368	11.942	13.433
141.772	13.236	12.912	14.520
164.183	13.916	12.770	14.034
190.137	13.251	11.613	12.148
220.194	11.357	9.693	9.315
255.002	8.602	7.354	6.152
295.312	5.540	4.966	3.291
341.995	2.783	2.863	1.229
396.058	0.855	1.287	0.189
458.666	0.000	0.351	0.000
531.172	0.000	0.000	0.000
615.139	0.000	0.000	0.000
712.379	0.000	0.000	0.000
824.992	0.000	0.000	0.000
955.406	0.000	0.000	0.000
1106.435	0.000	0.000	0.000
1281.340	0.000	0.000	0.000
1483.893	0.000	0.000	0.000
1718.466	0.000	0.000	0.000
1990.119	0.000	0.000	0.000
2304.716	0.000	0.000	0.000
2669.043	0.000	0.000	0.000
3090.964	0.000	0.000	0.000
3579.581	0.000	0.000	0.052
4145.438	0.000	0.000	0.208
4800.746	0.000	0.000	0.438
5559.644	0.000	0.000	0.665
6438.508	0.000	0.000	0.000
7456.302	0.000	0.000	0.000
8634.988	0.000	0.000	0.000
10000.000	0.000	0.000	0.000
