# Supplementary material for: Synthesis of poly(acrylic acid) coated magnetic nanospheres via a multiple polymerization route
Source: R Soc Open Sci. 2019 Jul 10;6(7):190141. doi: 10.1098/rsos.190141 (PMC6689630; doi:10.1098/rsos.190141)
Supplement: Raw data of DLS of MNS2 [file rsos190141supp6.txt]

X Intensity	Record 468: mns1 1	Record 469: mns2 2	Record 470: mns2 3
0.400	0.000	0.000	0.000
0.463	0.000	0.000	0.000
0.536	0.000	0.000	0.000
0.621	0.000	0.000	0.000
0.719	0.000	0.000	0.000
0.833	0.000	0.000	0.000
0.965	0.000	0.000	0.000
1.117	0.000	0.000	0.000
1.294	0.000	0.000	0.000
1.499	0.000	0.000	0.000
1.736	0.000	0.000	0.000
2.010	0.000	0.000	0.000
2.328	0.000	0.000	0.000
2.696	0.000	0.000	0.000
3.122	0.000	0.000	0.000
3.615	0.000	0.000	0.000
4.187	0.000	0.000	0.000
4.849	0.000	0.000	0.000
5.615	0.000	0.000	0.000
6.503	0.000	0.000	0.000
7.531	0.000	0.000	0.000
8.721	0.000	0.000	0.000
10.100	0.000	0.000	0.000
11.696	0.000	0.000	0.000
13.545	0.000	0.000	0.000
15.686	0.000	0.000	0.000
18.166	0.000	0.000	0.000
21.037	0.000	0.000	0.000
24.363	0.000	0.000	0.000
28.214	0.000	0.000	0.000
32.674	0.000	0.000	0.000
37.840	0.000	0.000	0.000
43.821	0.000	0.000	0.000
50.748	0.000	0.000	0.000
58.771	0.000	0.000	0.000
68.061	0.000	0.000	0.000
78.820	0.000	0.000	0.000
91.280	0.436	0.434	0.016
105.709	2.390	2.352	1.675
122.420	5.712	5.652	5.081
141.772	9.594	9.557	9.399
164.183	13.033	13.064	13.420
190.137	15.176	15.286	16.030
220.194	15.532	15.689	16.536
255.002	14.057	14.203	14.839
295.312	11.140	11.216	11.431
341.995	7.494	7.466	7.252
396.058	3.976	3.858	3.425
458.666	1.363	1.218	0.896
531.172	0.097	0.004	0.000
615.139	0.000	0.000	0.000
712.379	0.000	0.000	0.000
824.992	0.000	0.000	0.000
955.406	0.000	0.000	0.000
1106.435	0.000	0.000	0.000
1281.340	0.000	0.000	0.000
1483.893	0.000	0.000	0.000
1718.466	0.000	0.000	0.000
1990.119	0.000	0.000	0.000
2304.716	0.000	0.000	0.000
2669.043	0.000	0.000	0.000
3090.964	0.000	0.000	0.000
3579.581	0.000	0.000	0.000
4145.438	0.000	0.000	0.000
4800.746	0.000	0.000	0.000
5559.644	0.000	0.000	0.000
6438.508	0.000	0.000	0.000
7456.302	0.000	0.000	0.000
8634.988	0.000	0.000	0.000
10000.000	0.000	0.000	0.000
