# Supplementary material for: Synthesis of poly(acrylic acid) coated magnetic nanospheres via a multiple polymerization route
Source: R Soc Open Sci. 2019 Jul 10;6(7):190141. doi: 10.1098/rsos.190141 (PMC6689630; doi:10.1098/rsos.190141)
Supplement: Raw data of VSM of MNP [file rsos190141supp7.dat]

[Header]
	VSM Data File (default extension .dat)
	Copyright (c) 2003-2013	Quantum Design	Inc. All rights reserved.
TITLE
FILEOPENTIME	3719404806	11/09/2017	4:00 PM
BYAPP	VSM	1	1
INFO	DYNACOOL VSM Option Release 1.4.10 Build 1	APPNAME
INFO	Quantum Design Linear Motor Servo Controller	MOTOR_MODULE_NAME
INFO	3101-100 K0	MOTOR_HW_VERSION
INFO	MMC818	MOTOR_SERIAL_NUMBER
INFO	SRV No X-over 01.03.11	MOTOR_SOFTWARE_VERSION
INFO	Quantum Design VSM Detection Module	VSM_MODULE_NAME
INFO	3101-150 F0	VSM_HW_VERSION
INFO	VSM600	VSM_SERIAL_NUMBER
INFO	VSM No X-over 01.02.05 May 20 2008 13:51:47	VSM_SOFTWARE_VERSION
INFO	597	PREAMP_SERIAL_NUMBER
INFO	Quantum Design VSM Oven	OVEN_MODULE_NAME
INFO	3101-201 A1	OVEN_HW_VERSION
INFO	OVB234	OVEN_SERIAL_NUMBER
INFO	01.06.24	OVEN_SOFTWARE_VERSION
INFO	LB687	COIL_SERIAL_NUMBER
INFO	0	MOMENT_UNITS
INFO		SAMPLE_MATERIAL
INFO		SAMPLE_COMMENT
INFO	21.11	SAMPLE_MASS
INFO		SAMPLE_VOLUME
INFO		SAMPLE_MOLECULAR_WEIGHT
INFO		SAMPLE_SIZE
INFO		SAMPLE_SHAPE
DATATYPE	COMMENT	1
DATATYPE	TIME	2
STARTUPAXIS	X	2
STARTUPAXIS	Y1	5
[Data]
Comment	Time Stamp (sec)	Temperature (K)	Magnetic Field (Oe)	Moment (emu)	M. Std. Err. (emu)	Transport Action	Averaging Time (sec)	Frequency (Hz)	Peak Amplitude (mm)	Center Position (mm)	Coil Signal' (mV)	Coil Signal" (mV)	Range (mV)	M. Quad. Signal (emu)	M. Raw' (emu)	M. Raw" (emu)	Min. Temperature (K)	Max. Temperature (K)	Min. Field (Oe)	Max. Field (Oe)	Mass (grams)	Motor Lag (deg)	Pressure (Torr)	VSM Status (code)	Motor Status (code)	Measure Status (code)	Measure Count	System Temp. (K)	Temp. Status (code)	Field Status (code)	Chamber Status (code)	Motor Current (amps)	Motor Heatsink Temp. (C)	Map 01	Map 02	Map 03	Map 04	Map 05	Map 06	Map 07	Map 08	Map 09	Map 10	Map 11	Map 12	Map 13	Map 14	Map 15	Map 16
	3719405584	297.961441	19997.59277	1.105171128	5.38E-05	1	0.999253354	40.02988815	1.997971158	7.809999865	6.14814757	1.134925442	25	-0.003122802	1.105036791	0.001185711	297.9615173	297.9615173	19995.0918	20000.09375	59.27401713	21.11439981	34.09147263	0	0	0	40	297.8581543	1	6	1	2.284088135	34.70185852
	3719405587	297.9612732	19842.67285	1.104786082	8.20E-05	1	0.999253354	40.02988815	1.997975033	7.809999865	6.145884542	1.135237855	25	-0.002994855	1.104651296	0.001312208	297.9610291	297.9610291	19818.75195	19866.59375	59.24978664	21.11286542	34.09254456	0	0	0	40	297.8603821	1	6	1	2.283630371	35.67937469
	3719405589	297.9620972	19729.21973	1.104603964	7.42E-05	1	0.999253354	40.02988815	1.997948903	7.809999865	6.144762512	1.135208214	25	-0.00296352	1.10446905	0.001342863	297.9617615	297.9617615	19699.35938	19759.08008	59.3115353	21.11515748	34.09897232	0	0	0	40	297.8602295	1	6	1	2.28225708	35.67937469
	3719405591	297.9620514	19609.38184	1.10426635	9.03E-05	1	0.999253354	40.02988815	1.998015558	7.809999865	6.143066356	1.134968038	25	-0.002949946	1.104131424	0.001355171	297.9618225	297.9618225	19579.33789	19639.42578	59.02311437	21.1150588	34.09415054	0	0	0	40	297.8608398	1	6	1	2.283172607	35.67937469
	3719405593	297.9619141	19486.60156	1.103934504	9.75E-05	1	0.999253354	40.02988815	1.997989364	7.809999865	6.141174014	1.134450547	25	-0.002978294	1.103799732	0.001325587	297.9610901	297.9610901	19453.72266	19519.48047	59.09267931	21.11676708	34.09495544	0	0	0	40	297.8615112	1	6	1	2.281646729	36.16813278
	3719405595	297.9620209	19369.98047	1.103604722	7.18E-05	1	0.999253354	40.02988815	1.997987287	7.809999865	6.139307055	1.134250584	25	-0.002952261	1.103469884	0.001350379	297.9621277	297.9621277	19340.12695	19399.83398	59.10127722	21.11431647	34.0962944	0	0	0	40	297.8601379	1	6	1	2.283782959	36.16813278
	3719405597	297.9616089	19250.4541	1.10321237	7.46E-05	1	0.999253354	40.02988815	1.998014254	7.809999865	6.137302255	1.13333457	25	-0.003046112	1.103077957	0.001255068	297.9615173	297.9615173	19220.57422	19280.33398	59.23024593	21.11462984	34.09682846	0	0	0	40	297.8616333	1	6	1	2.283935547	36.65689087
	3719405599	297.961441	19130.68945	1.102950383	5.90E-05	1	0.999253354	40.02988815	1.997972418	7.809999865	6.135570946	1.133850525	25	-0.002900176	1.102815437	0.001400016	297.9607239	297.9607239	19100.76758	19160.61133	59.05203463	21.11398092	34.09522247	0	0	0	40	297.8607178	1	6	1	2.283935547	36.65689087
	3719405601	297.9614868	19010.91504	1.102571452	6.92E-05	1	0.999253354	40.02988815	1.997994976	7.809999865	6.133639737	1.13288231	25	-0.003005494	1.102436961	0.001293284	297.9622803	297.9622803	18981.00586	19040.82422	59.06454068	21.11419469	34.09093857	0	0	0	40	297.8600464	1	6	1	2.284545898	36.65689087
	3719405603	297.9616089	18888.32715	1.102285307	9.33E-05	1	0.999253354	40.02988815	1.997985938	7.809999865	6.131913078	1.133161196	25	-0.002900848	1.102150436	0.001396851	297.9606628	297.9606628	18855.46094	18921.19336	59.45457332	21.11436807	34.09361649	0	0	0	40	297.8632813	1	6	1	2.285614014	37.14565277
	3719405605	297.9626312	18771.61816	1.101947578	4.58E-05	1	0.999253354	40.02988815	1.997980546	7.809999865	6.13011433	1.132299326	25	-0.002992026	1.101813073	0.001304399	297.9631958	297.9631958	18741.69922	18801.53711	59.29746598	21.11492615	34.0920105	0	0	0	40	297.8627625	1	6	1	2.28302002	36.65689087
	3719405607	297.9614105	18651.80664	1.101638118	5.86E-05	1	0.999253354	40.02988815	1.998011404	7.809999865	6.128377448	1.132561734	25	-0.002889876	1.101503287	0.001405401	297.9617615	297.9617615	18621.92969	18681.68359	59.25447641	21.11445618	34.10057831	0	0	0	40	297.8626404	1	6	1	2.283477783	36.65689087
	3719405609	297.9624786	18529.19336	1.101303536	3.59E-05	1	0.999253354	40.02988815	1.997939032	7.809999865	6.12637119	1.131823384	25	-0.002952928	1.101168958	0.001341085	297.961853	297.961853	18502.30078	18556.08594	59.29981087	21.11636986	34.0946846	0	0	0	40	297.8617554	1	6	1	2.282714844	38.12316895
	3719405611	297.9612885	18412.58203	1.100881077	5.32E-05	1	0.999253354	40.02988815	1.998028967	7.809999865	6.124327356	1.131206071	25	-0.002993534	1.100746745	0.001298907	297.9615173	297.9615173	18376.69336	18448.4707	59.08017325	21.11592171	34.09790039	0	0	0	40	297.8616638	1	6	1	2.28302002	37.63441086
	3719405613	297.9602203	18292.75684	1.100609853	3.47E-05	1	0.999253354	40.02988815	1.997998106	7.809999865	6.122662699	1.131262039	25	-0.002929688	1.100475336	0.001361755	297.960022	297.960022	18262.74023	18322.77344	59.29590273	21.11523374	34.09763336	0	0	0	40	297.8609314	1	6	1	2.281799316	38.12316895
	3719405615	297.9612732	18173.00195	1.100193605	5.61E-05	1	0.999253354	40.02988815	1.998017524	7.809999865	6.120412288	1.13079819	25	-0.002936963	1.100059134	0.001352889	297.9608765	297.9608765	18143.09375	18202.91016	59.36781255	21.11437925	34.09441757	0	0	0	40	297.8614807	1	6	1	2.282714844	37.63441086
	3719405617	297.9607086	18053.3125	1.099937334	5.24E-05	1	0.999253354	40.02988815	1.998038094	7.809999865	6.119028012	1.130645694	25	-0.00291839	1.099802837	0.001370521	297.9611206	297.9611206	18023.39063	18083.23438	58.98246969	21.11872478	34.10271835	0	0	0	40	297.8604126	1	6	1	2.284851074	37.63441086
	3719405619	297.9595795	17930.65039	1.099378374	6.60E-05	1	0.999253354	40.02988815	1.997993695	7.809999865	6.115911099	1.12939707	25	-0.003033909	1.099244432	0.001252907	297.9602051	297.9602051	17897.70117	17963.59961	59.27401713	21.11360606	34.09656143	0	0	0	40	297.8632507	1	6	1	2.283172607	38.12316895
	3719405621	297.960434	17813.57715	1.099121934	4.45E-05	1	0.999253354	40.02988815	1.998021739	7.809999865	6.114340094	1.130353896	25	-0.002816483	1.098987147	0.001469339	297.9603577	297.9603577	17783.60547	17843.54883	58.99028597	21.11409438	34.10031128	0	0	0	40	297.8636169	1	6	1	2.285308838	38.12316895
	3719405623	297.9609222	17693.86914	1.098691341	5.04E-05	1	0.999253354	40.02988815	1.998010833	7.809999865	6.112045172	1.129199522	25	-0.00294233	1.098557083	0.00134187	297.9593506	297.9593506	17663.96484	17723.77344	59.49912614	21.11396779	34.09816742	0	0	0	40	297.8629456	1	6	1	2.284851074	38.12316895
	3719405625	297.9604034	17571.25977	1.098321429	5.81E-05	1	0.999253354	40.02988815	1.998030045	7.809999865	6.110080938	1.128629348	25	-0.00297743	1.098187367	0.001305392	297.9605103	297.9605103	17538.3457	17604.17383	59.19194613	21.11546087	34.10137939	0	0	0	40	297.8640442	1	6	1	2.283172607	38.61192703
	3719405627	297.9602356	17457.34766	1.097954554	6.02E-05	1	0.999253354	40.02988815	1.998048486	7.809999865	6.108072552	1.128374956	25	-0.002956219	1.097820459	0.001325219	297.9608459	297.9608459	17424.26172	17490.43359	59.39829606	21.11849059	34.09495544	0	0	0	40	297.8624268	1	6	1	2.28302002	39.10068512
	3719405629	297.9598236	17334.4248	1.097613973	5.88E-05	1	0.999253354	40.02988815	1.998031088	7.809999865	6.106139633	1.127949528	25	-0.002967241	1.097479974	0.001312929	297.9599609	297.9599609	17304.45508	17364.39453	59.58041551	21.11704705	34.0954895	0	0	0	40	297.8639526	1	6	1	2.300109863	38.61192703
	3719405631	297.9602356	17214.81348	1.097239052	5.67E-05	1	0.999253354	40.02988815	1.997990899	7.809999865	6.103948484	1.12748057	25	-0.002977429	1.097105125	0.001301322	297.9606323	297.9606323	17184.90625	17244.7207	59.21930313	21.11770655	34.09763336	0	0	0	40	297.8629456	1	6	1	2.283477783	39.10068512
	3719405633	297.9592438	17094.97754	1.096748233	5.25E-05	1	0.999253354	40.02988815	1.998073354	7.809999865	6.101383966	1.127415705	25	-0.002905098	1.096614115	0.001371795	297.9598389	297.9598389	17065	17124.95508	59.44206726	21.11682633	34.09281158	0	0	0	40	297.8638916	1	6	1	2.282714844	38.61192703
	3719405635	297.9592896	16975.07813	1.096421409	9.42E-05	1	0.999253354	40.02988815	1.998052425	7.809999865	6.09956666	1.126739122	25	-0.002963516	1.096287556	0.001312159	297.9591675	297.9591675	16945.18555	17004.9707	59.33576578	21.11588913	34.09923935	0	0	0	40	297.8640747	1	6	1	2.282867432	39.10068512
	3719405637	297.9592743	16858.27051	1.0960094	6.21E-05	1	0.999253354	40.02988815	1.998040617	7.809999865	6.09716706	1.126699625	25	-0.002892265	1.095875319	0.001381841	297.9588928	297.9588928	16825.36914	16891.17188	59.27948853	21.11851361	34.10004044	0	0	0	40	297.8644104	1	6	1	2.284698486	38.61192703
	3719405639	297.959671	16732.61035	1.095602565	6.39E-05	1	0.999253354	40.02988815	1.998018281	7.809999865	6.094898668	1.125950167	25	-0.002948647	1.095468741	0.001323925	297.9593811	297.9593811	16705.59961	16759.62109	59.54993199	21.11750039	34.09763336	0	0	0	40	297.8663635	1	6	1	2.286376953	38.61192703
	3719405641	297.9593353	16615.71387	1.095147959	7.63E-05	1	0.999253354	40.02988815	1.998016893	7.809999865	6.092300662	1.125828929	25	-0.002885123	1.095013954	0.001385721	297.9587708	297.9587708	16585.61523	16645.8125	59.27089061	21.11424698	34.0954895	0	0	0	40	297.8663635	1	6	1	2.282867432	39.58944321
	3719405643	297.9588013	16498.69727	1.094759969	8.32E-05	1	0.999253354	40.02988815	1.998047802	7.809999865	6.090358391	1.124773156	25	-0.003005286	1.094626496	0.001264118	297.9588318	297.9588318	16465.74805	16531.64648	59.46473449	21.1168363	34.0954895	0	0	0	40	297.8649902	1	6	1	2.282714844	39.10068512
	3719405645	297.9586792	16382.00342	1.094306087	8.40E-05	1	0.999253354	40.02988815	1.998023996	7.809999865	6.087670694	1.12479301	25	-0.002914356	1.094172318	0.001353315	297.9595337	297.9595337	16352.09668	16411.91016	59.30450064	21.11781088	34.09682846	0	0	0	40	297.867157	1	6	1	2.282867432	39.10068512
	3719405647	297.9602203	16259.3042	1.093824861	9.83E-05	1	0.999253354	40.02988815	1.998067382	7.809999865	6.085188738	1.123950727	25	-0.002979793	1.093691359	0.001286033	297.960144	297.960144	16232.36523	16286.24316	59.62574996	21.1193147	34.09361649	0	0	0	40	297.8681335	1	6	1	2.282867432	39.58944321
	3719405649	297.9597626	16139.07275	1.093416046	8.11E-05	1	0.999253354	40.02988815	1.998067219	7.809999865	6.082980556	1.123175624	25	-0.003042572	1.093282853	0.001221725	297.959198	297.959198	16106.0791	16172.06641	59.440504	21.11853413	34.09923935	0	0	0	40	297.8669739	1	6	1	2.283935547	40.56695938
	3719405651	297.9612274	16019.15967	1.092990297	6.78E-05	1	0.999253354	40.02988815	1.998071461	7.809999865	6.080494688	1.123430201	25	-0.002917374	1.092856623	0.00134527	297.9615173	297.9615173	15992.19531	16046.12402	59.17553193	21.11759667	34.10057831	0	0	0	40	297.8676147	1	6	1	2.285919189	39.58944321
	3719405653	297.9608459	15896.62451	1.092510469	5.55E-05	1	0.999253354	40.02988815	1.99809715	7.809999865	6.077988554	1.122477456	25	-0.00300127	1.092377192	0.001259569	297.9602661	297.9602661	15866.60059	15926.64844	59.35921464	21.11688527	34.10137939	0	0	0	40	297.8646851	1	6	1	2.281951904	40.07820129
	3719405655	297.9601288	15776.65674	1.092068167	7.03E-05	1	0.999253354	40.02988815	1.998108853	7.809999865	6.075512437	1.122292978	25	-0.002952695	1.091934777	0.001306473	297.9598999	297.9598999	15746.5918	15806.72168	59.60855413	21.11983195	34.09602356	0	0	0	40	297.8664856	1	6	1	2.284088135	39.58944321
	3719405657	297.9599609	15656.69971	1.091574639	8.69E-05	1	0.999253354	40.02988815	1.998046879	7.809999865	6.072568936	1.121850878	25	-0.002933745	1.09144124	0.001323546	297.9605408	297.9605408	15626.76074	15686.63867	59.38969815	21.11809613	34.09522247	0	0	0	40	297.8661194	1	6	1	2.283630371	40.07820129
	3719405659	297.960495	15540.03516	1.091053453	3.94E-05	1	0.999253354	40.02988815	1.998074108	7.809999865	6.069751138	1.121314108	25	-0.002935199	1.090920109	0.001320098	297.9610596	297.9610596	15507.11523	15572.95508	59.59604808	21.1153357	34.09013367	0	0	0	40	297.8636169	1	6	1	2.283630371	40.07820129
	3719405661	297.9594574	15417.17334	1.090632265	6.24E-05	1	0.999253354	40.02988815	1.99803994	7.809999865	6.067394067	1.120410934	25	-0.003015436	1.090499317	0.001238295	297.9589539	297.9589539	15387.22852	15447.11816	59.36468604	21.11700216	34.0954895	0	0	0	40	297.8658752	1	6	1	2.284545898	40.07820129
	3719405663	297.9599762	15297.21777	1.09018083	5.86E-05	1	0.999253354	40.02988815	1.998097242	7.809999865	6.064923822	1.120641197	25	-0.002894912	1.090047451	0.001357082	297.9596558	297.9596558	15267.25293	15327.18262	59.37719209	21.11533603	34.09334564	0	0	0	40	297.8653259	1	6	1	2.282867432	40.07820129
	3719405665	297.9602814	15177.45752	1.089770115	9.83E-05	1	0.999253354	40.02988815	1.998081532	7.809999865	6.062546095	1.120463056	25	-0.002848461	1.089636596	0.001401967	297.9599304	297.9599304	15147.53223	15207.38281	59.3060639	21.12047904	34.0962944	0	0	0	40	297.8650208	1	6	1	2.28225708	39.58944321
	3719405667	297.9596558	15060.58936	1.089134818	5.98E-05	1	0.999253354	40.02988815	1.998078116	7.809999865	6.059061933	1.119488765	25	-0.00290428	1.089001615	0.001343735	297.9601135	297.9601135	15027.71875	15093.45996	59.4186184	21.11438072	34.09656143	0	0	0	40	297.865509	1	6	1	2.283935547	40.07820129
	3719405669	297.95961	14940.73486	1.088658519	5.82E-05	1	0.999253354	40.02988815	1.998062805	7.809999865	6.056410142	1.118766104	25	-0.002943508	1.088525529	0.001302703	297.9604492	297.9604492	14907.69727	14973.77246	59.54836874	21.11892748	34.0912056	0	0	0	40	297.8644104	1	6	1	2.28302002	40.07820129
	3719405671	297.9583282	14817.82324	1.088108292	9.49E-05	1	0.999253354	40.02988815	1.998044929	7.809999865	6.053273766	1.118318944	25	-0.00291911	1.087975315	0.001325022	297.958313	297.958313	14787.93652	14847.70996	59.49678126	21.11581641	34.09816742	0	0	0	40	297.8647461	1	6	1	2.282409668	40.07820129
	3719405673	297.9584961	14698.16357	1.087661338	8.18E-05	1	0.999253354	40.02988815	1.998046544	7.809999865	6.0508535	1.117532016	25	-0.00297702	1.087528636	0.001265421	297.9582214	297.9582214	14662.28125	14734.0459	59.27089061	21.11884924	34.09870148	0	0	0	40	297.864624	1	6	1	2.297363281	40.07820129
	3719405675	297.9588623	14578.37305	1.08714731	4.31E-05	1	0.999253354	40.02988815	1.99807026	7.809999865	6.047967827	1.117519581	25	-0.002885175	1.087014302	0.00135529	297.9594727	297.9594727	14548.34473	14608.40137	59.30371901	21.11867451	34.0946846	0	0	0	40	297.8673096	1	6	1	2.283630371	42.03323746
	3719405677	297.9591522	14458.29834	1.086581105	2.89E-05	1	0.999253354	40.02988815	1.998098947	7.809999865	6.044931411	1.116788216	25	-0.002913317	1.086448268	0.001324985	297.9591675	297.9591675	14428.20215	14488.39453	59.40064095	21.11767337	34.09950638	0	0	0	40	297.8680115	1	6	1	2.283172607	40.56695938
	3719405679	297.9595947	14341.35693	1.085998732	7.29E-05	1	0.999253354	40.02988815	1.998092767	7.809999865	6.04170194	1.116035339	25	-0.002938951	1.085866055	0.001297121	297.9599609	297.9599609	14308.35547	14374.3584	59.43972237	21.11677807	34.09602356	0	0	0	40	297.8660583	1	6	1	2.284698486	40.56695938
	3719405681	297.9589996	14221.73486	1.085561963	5.28E-05	1	0.999253354	40.02988815	1.998075264	7.809999865	6.039157964	1.115917392	25	-0.002876644	1.085429115	0.001357773	297.9591064	297.9591064	14188.78418	14254.68555	59.74064935	21.11861909	34.09575653	0	0	0	40	297.8677368	1	6	1	2.283172607	40.56695938
	3719405683	297.957962	14101.88818	1.084872709	7.52E-05	1	0.999253354	40.02988815	1.998116336	7.809999865	6.035504681	1.114895752	25	-0.002935124	1.084740207	0.001296677	297.9579773	297.9579773	14075.00195	14128.77441	59.41392863	21.11919208	34.09816742	0	0	0	40	297.8666687	1	6	1	2.282867432	40.56695938
	3719405685	297.9576874	13981.80371	1.084318389	1.39E-05	1	0.999253354	40.02988815	1.998080876	7.809999865	6.032380637	1.113977797	25	-0.002992927	1.08418619	0.001236771	297.956665	297.956665	13948.86133	14014.74609	59.16927891	21.1152974	34.09575653	0	0	0	40	297.8685608	1	6	1	2.283935547	41.05572128
	3719405687	297.9587708	13859.12598	1.083707407	6.79E-05	1	0.999253354	40.02988815	1.998080896	7.809999865	6.028938148	1.113580796	25	-0.002949776	1.083575084	0.001277562	297.9586487	297.9586487	13823.21484	13895.03711	59.5280464	21.11748119	34.08906174	0	0	0	40	297.8685608	1	6	1	2.287139893	40.07820129
	3719405689	297.9602203	13745.39551	1.0831276	5.62E-05	1	0.999253354	40.02988815	1.998116142	7.809999865	6.025717887	1.113513667	25	-0.002856498	1.082994941	0.001368586	297.960907	297.960907	13715.42969	13775.36133	59.50225265	21.11768814	34.09656143	0	0	0	40	297.8695679	1	6	1	2.28302002	40.56695938
	3719405691	297.9598236	13625.54688	1.082589279	3.28E-05	1	0.999253354	40.02988815	1.998086279	7.809999865	6.022712154	1.112545586	25	-0.002926856	1.082456974	0.001296191	297.9598694	297.9598694	13595.60449	13655.48926	59.40298583	21.11731163	34.09897232	0	0	0	40	297.8685608	1	6	1	2.284393311	41.05572128
	3719405693	297.9589691	13502.83984	1.08193642	7.93E-05	1	0.999253354	40.02988815	1.99805914	7.809999865	6.019006258	1.11183957	25	-0.00292888	1.081804231	0.001291682	297.9592896	297.9592896	13469.88965	13535.79004	59.32482298	21.11810508	34.0954895	0	0	0	40	297.8685913	1	6	1	2.283782959	41.54447937
	3719405695	297.9580536	13383.06689	1.081315297	6.90E-05	1	0.999253354	40.02988815	1.998090211	7.809999865	6.015612875	1.111362849	25	-0.002901168	1.081183105	0.001317029	297.958374	297.958374	13356.0791	13410.05469	59.37172069	21.11728092	34.09575653	0	0	0	40	297.8686218	1	6	1	2.285003662	41.05572128
	3719405697	297.95784	13266.23828	1.080722392	6.02E-05	1	0.999253354	40.02988815	1.998077064	7.809999865	6.012377506	1.110209139	25	-0.002996268	1.080590652	0.001219678	297.9589539	297.9589539	13236.26465	13296.21191	59.76019007	21.12105806	34.09843445	0	0	0	40	297.8691101	1	6	1	2.284088135	41.54447937
	3719405699	297.9567108	13143.24121	1.080059658	4.52E-05	1	0.999253354	40.02988815	1.998100123	7.809999865	6.008660029	1.110056296	25	-0.002901744	1.079927667	0.001311669	297.9573669	297.9573669	13110.20215	13176.28027	59.23806222	21.11596739	34.09388351	0	0	0	40	297.8670349	1	6	1	2.285614014	41.05572128
	3719405701	297.9579468	13026.41211	1.079395907	5.79E-05	1	0.999253354	40.02988815	1.99804071	7.809999865	6.004805408	1.109298209	25	-0.002907976	1.079263986	0.001302873	297.9581604	297.9581604	12996.49902	13056.3252	59.34358207	21.11510458	34.09709549	0	0	0	40	297.8688965	1	6	1	2.282867432	41.05572128
	3719405703	297.9570465	12903.75488	1.078745656	6.71E-05	1	0.999253354	40.02988815	1.998095926	7.809999865	6.001327081	1.108760595	25	-0.002888043	1.078613767	0.001320329	297.9575806	297.9575806	12870.81445	12936.69531	59.27479876	21.11716449	34.10004044	0	0	0	40	297.8717957	1	6	1	2.291564941	41.05572128
	3719405705	297.9570313	12783.78564	1.078105319	7.23E-05	1	0.999253354	40.02988815	1.99805963	7.809999865	5.997612996	1.108338824	25	-0.002840413	1.077973325	0.001365501	297.957428	297.957428	12750.72559	12816.8457	59.75628192	21.11772404	34.09656143	0	0	0	40	297.8705139	1	6	1	2.28302002	41.54447937
	3719405707	297.9565735	12666.78662	1.077364567	6.71E-05	1	0.999253354	40.02988815	1.998050179	7.809999865	5.993527699	1.107238824	25	-0.002898491	1.077232907	0.001304593	297.9566956	297.9566956	12636.85156	12696.72168	59.38422675	21.11724055	34.09709549	0	0	0	40	297.8735657	1	6	1	2.283630371	41.05572128
	3719405709	297.955719	12546.99854	1.076687355	5.80E-05	1	0.999253354	40.02988815	1.998126511	7.809999865	5.990008567	1.10642216	25	-0.002925677	1.076555913	0.001274829	297.9552612	297.9552612	12517.09863	12576.89844	59.42018166	21.11708228	34.09388351	0	0	0	40	297.8722839	1	6	1	2.283935547	41.05572128
	3719405711	297.9571228	12427.2417	1.075902502	8.31E-05	1	0.999253354	40.02988815	1.998074186	7.809999865	5.985455312	1.10578665	25	-0.00288784	1.07577097	0.00130962	297.9565735	297.9565735	12397.30176	12457.18164	59.53117291	21.11536049	34.09093857	0	0	0	40	297.8728027	1	6	1	2.283477783	42.03323746
	3719405713	297.9573517	12307.3208	1.075237748	7.25E-05	1	0.999253354	40.02988815	1.998070909	7.809999865	5.981765282	1.105008167	25	-0.002902917	1.075106351	0.001291993	297.956665	297.956665	12277.41113	12337.23047	59.35530649	21.11626526	34.0962944	0	0	0	40	297.8748779	1	6	1	2.284698486	41.05572128
	3719405715	297.9584808	12184.53418	1.074561437	8.65E-05	1	0.999253354	40.02988815	1.998105901	7.809999865	5.978041255	1.104657332	25	-0.002842524	1.074429857	0.001349767	297.9588623	297.9588623	12151.59863	12217.46973	59.46317123	21.11750657	34.09388351	0	0	0	40	297.8764954	1	6	1	2.283325195	41.54447937
	3719405717	297.9572296	12061.73975	1.073797475	7.29E-05	1	0.999253354	40.02988815	1.9980687	7.809999865	5.973719229	1.103671919	25	-0.002873033	1.073666147	0.001316349	297.9569702	297.9569702	12031.87109	12091.6084	59.47645891	21.11731577	34.09522247	0	0	0	40	297.8730774	1	6	1	2.28302002	41.05572128
	3719405719	297.9580383	11947.8877	1.073052491	8.45E-05	1	0.999253354	40.02988815	1.99808836	7.809999865	5.96967527	1.102678097	25	-0.002913947	1.072921394	0.001272563	297.9574585	297.9574585	11917.8623	11977.91309	59.35374324	21.11890828	34.09709549	0	0	0	40	297.8757324	1	6	1	2.282409668	41.54447937
	3719405721	297.9577789	11827.92041	1.072171697	4.88E-05	1	0.999253354	40.02988815	1.998137632	7.809999865	5.964839458	1.102203389	25	-0.002838856	1.072040427	0.001344257	297.9577637	297.9577637	11797.93066	11857.91016	59.52413825	21.11616213	34.0954895	0	0	0	40	297.875	1	6	1	2.281036377	41.05572128
	3719405723	297.9580078	11705.08936	1.071336948	9.41E-05	1	0.999253354	40.02988815	1.998142074	7.809999865	5.960401896	1.100313814	25	-0.003022598	1.071206495	0.001157325	297.9582214	297.9582214	11678.21973	11731.95898	59.47724054	21.11862669	34.09870148	0	0	0	40	297.8756409	1	6	1	2.282714844	41.54447937
	3719405725	297.957962	11588.38672	1.070686373	7.17E-05	1	0.999253354	40.02988815	1.998053218	7.809999865	5.95646094	1.099967614	25	-0.002954523	1.070555738	0.001222896	297.9570923	297.9570923	11558.43066	11618.34277	59.54993199	21.12095757	34.09736252	0	0	0	40	297.8764343	1	6	1	2.283630371	41.54447937
	3719405727	297.9577789	11465.43213	1.069841254	6.45E-05	1	0.999253354	40.02988815	1.99809275	7.809999865	5.951785119	1.099580964	25	-0.002869357	1.0697104	0.001304803	297.9583435	297.9583435	11438.5293	11492.33496	59.6570151	21.1183613	34.09763336	0	0	0	40	297.8740845	1	6	1	2.283325195	41.54447937
	3719405729	297.9586639	11345.6167	1.068953126	4.57E-05	1	0.999253354	40.02988815	1.998089443	7.809999865	5.946845286	1.098609958	25	-0.002877152	1.06882239	0.001293573	297.9598389	297.9598389	11318.66602	11372.56738	59.50694243	21.11689183	34.09736252	0	0	0	40	297.8758545	1	6	1	2.284393311	41.54447937
	3719405731	297.958374	11225.8291	1.068073529	7.55E-05	1	0.999253354	40.02988815	1.998108363	7.809999865	5.942009911	1.09769233	25	-0.002879065	1.067942921	0.001288277	297.9590454	297.9590454	11192.87305	11258.78516	59.56790945	21.117974	34.10352325	0	0	0	40	297.8726501	1	6	1	2.29095459	43.98826981
	3719405733	297.9578552	11109.02686	1.067285607	5.68E-05	1	0.999253354	40.02988815	1.998109805	7.809999865	5.937595953	1.097068163	25	-0.002843751	1.067154977	0.001320564	297.9590759	297.9590759	11079.04395	11139.00977	59.6624865	21.11647761	34.09736252	0	0	0	40	297.8736877	1	6	1	2.285766602	41.54447937
	3719405735	297.9571228	10988.92188	1.066350585	5.32E-05	1	0.999253354	40.02988815	1.998065008	7.809999865	5.932331929	1.095740444	25	-0.002903041	1.066220328	0.00125769	297.9581299	297.9581299	10958.9834	11018.86035	59.61168065	21.11804742	34.09950638	0	0	0	40	297.8753662	1	6	1	2.284545898	41.54447937
	3719405737	297.958786	10866.21338	1.065455494	4.12E-05	1	0.999253354	40.02988815	1.998142239	7.809999865	5.92750399	1.095214598	25	-0.00283702	1.065325045	0.001320227	297.9584656	297.9584656	10839.22949	10893.19727	59.36546766	21.11711147	34.09709549	0	0	0	40	297.8742371	1	6	1	2.283935547	42.03323746
	3719405739	297.958374	10746.36719	1.064472026	6.73E-05	1	0.999253354	40.02988815	1.998067782	7.809999865	5.92189464	1.093779805	25	-0.002903696	1.064341976	0.001249773	297.9591675	297.9591675	10719.39551	10773.33887	59.49912614	21.11638417	34.09415054	0	0	0	40	297.8746033	1	6	1	2.283782959	42.03323746
	3719405741	297.9581909	10626.54785	1.063554584	8.55E-05	1	0.999253354	40.02988815	1.998183052	7.809999865	5.917084594	1.093064035	25	-0.00287123	1.06342453	0.001278701	297.9581604	297.9581604	10599.54395	10653.55176	59.44519377	21.12022671	34.10379028	0	0	0	40	297.8743896	1	6	1	2.284240723	42.03323746
	3719405743	297.9577332	10509.65234	1.062594787	7.21E-05	1	0.999253354	40.02988815	1.998138207	7.809999865	5.911629745	1.091993907	25	-0.002879544	1.062464902	0.001266693	297.9573364	297.9573364	10479.72852	10539.57617	59.31466181	21.11908909	34.09816742	0	0	0	40	297.8737793	1	6	1	2.285003662	41.54447937
	3719405745	297.9593201	10389.91309	1.061439898	6.11E-05	1	0.999253354	40.02988815	1.998148167	7.809999865	5.905292254	1.090493042	25	-0.002933827	1.061310328	0.001207929	297.958374	297.958374	10360.02246	10419.80371	59.38266349	21.11739027	34.09682846	0	0	0	40	297.875824	1	6	1	2.281951904	41.54447937
	3719405747	297.9603119	10270.18066	1.060604316	8.57E-05	1	0.999253354	40.02988815	1.998041577	7.809999865	5.90020929	1.09029474	25	-0.002802853	1.060474312	0.001335651	297.9600525	297.9600525	10240.20117	10300.16016	59.59917459	21.11642153	34.09602356	0	0	0	40	297.8733521	1	6	1	2.284698486	42.03323746
	3719405749	297.9599762	10147.21973	1.059499285	4.38E-05	1	0.999253354	40.02988815	1.998072632	7.809999865	5.894258674	1.088591315	25	-0.002904938	1.059369833	0.001229318	297.9595947	297.9595947	10120.29785	10174.1416	59.31466181	21.11904035	34.09763336	0	0	0	40	297.8731384	1	6	1	2.284088135	42.03323746
	3719405751	297.960968	10030.44092	1.058547204	6.43E-05	1	0.999253354	40.02988815	1.998094274	7.809999865	5.888922598	1.088157501	25	-0.002806457	1.058417461	0.001324096	297.9606323	297.9606323	10000.51855	10060.36328	59.3967328	21.11837007	34.10004044	0	0	0	40	297.8733215	1	6	1	2.284545898	42.03323746
	3719405753	297.9601135	9913.675293	1.057369406	5.58E-05	1	0.999253354	40.02988815	1.998087206	7.809999865	5.88244312	1.086449496	25	-0.002892164	1.057240174	0.001233861	297.9602661	297.9602661	9886.666992	9940.683594	59.41392863	21.11710532	34.09254456	0	0	0	40	297.8728943	1	6	1	2.283782959	41.54447937
	3719405755	297.960022	9790.770996	1.056293339	5.97E-05	1	0.999253354	40.02988815	1.99810284	7.809999865	5.876488054	1.085418047	25	-0.002877374	1.056164192	0.001244495	297.9599915	297.9599915	9760.740234	9820.801758	59.61949693	21.11895862	34.10031128	0	0	0	40	297.8709106	1	6	1	2.282409668	42.03323746
	3719405757	297.9584656	9670.859375	1.055194837	2.24E-05	1	0.999253354	40.02988815	1.998105501	7.809999865	5.870374618	1.084342953	25	-0.002865047	1.055065828	0.001252602	297.9588318	297.9588318	9640.867188	9700.851563	59.62496833	21.11745787	34.09763336	0	0	0	40	297.8710022	1	6	1	2.281951904	42.03323746
	3719405759	297.9589691	9551.166016	1.053968841	8.53E-05	1	0.999253354	40.02988815	1.998117025	7.809999865	5.863556966	1.083244612	25	-0.002833771	1.053839855	0.001279124	297.9589233	297.9589233	9521.199219	9581.132813	59.65857836	21.11737422	34.09816742	0	0	0	40	297.8709106	1	6	1	2.285461426	42.03323746
	3719405761	297.9577026	9431.351074	1.0528012	8.64E-05	1	0.999253354	40.02988815	1.998070716	7.809999865	5.856949505	1.081926707	25	-0.002847595	1.052672456	0.001260808	297.9568787	297.9568787	9401.426758	9461.275391	59.56321968	21.1190689	34.09602356	0	0	0	40	297.8699951	1	6	1	2.285614014	42.03323746
	3719405763	297.9572449	9308.223145	1.051547759	6.91E-05	1	0.999253354	40.02988815	1.998092173	7.809999865	5.85005888	1.080528988	25	-0.002865956	1.051419262	0.001237609	297.9575195	297.9575195	9275.286133	9341.160156	59.68593536	21.11607925	34.10084534	0	0	0	40	297.8710022	1	6	1	2.283782959	42.03323746
	3719405765	297.9574738	9194.42627	1.050292473	5.21E-05	1	0.999253354	40.02988815	1.998134039	7.809999865	5.843230455	1.079055246	25	-0.002899507	1.050164263	0.001199199	297.9577026	297.9577026	9161.499023	9227.353516	59.56165642	21.11708136	34.09307861	0	0	0	40	297.872406	1	6	1	2.283935547	42.52199554
	3719405767	297.957962	9071.731445	1.049089598	3.63E-05	1	0.999253354	40.02988815	1.99815147	7.809999865	5.83647797	1.078408424	25	-0.002791906	1.04896111	0.001302128	297.9578247	297.9578247	9041.865234	9101.597656	59.79692661	21.11833757	34.09897232	0	0	0	40	297.8739929	1	6	1	2.284851074	42.03323746
	3719405769	297.9580688	8951.876953	1.047829494	3.02E-05	1	0.999253354	40.02988815	1.99811347	7.809999865	5.829401733	1.076881134	25	-0.002826799	1.047701303	0.001262362	297.9572449	297.9572449	8921.847656	8981.90625	59.63200299	21.11948216	34.09682846	0	0	0	40	297.8727722	1	6	1	2.284698486	42.03323746
	3719405771	297.9594879	8831.841797	1.046433001	5.93E-05	1	0.999253354	40.02988815	1.998142182	7.809999865	5.821762563	1.075191217	25	-0.002871494	1.046305124	0.001212241	297.9587402	297.9587402	8801.952148	8861.731445	59.43581423	21.11900475	34.09415054	0	0	0	40	297.8749084	1	6	1	2.282562256	43.01075363
	3719405773	297.9595795	8712.149902	1.044972393	4.35E-05	1	0.999253354	40.02988815	1.998086903	7.809999865	5.813448509	1.073847752	25	-0.002834149	1.044844558	0.001243921	297.9602356	297.9602356	8682.25293	8742.046875	59.39907769	21.11496682	34.10245132	0	0	0	40	297.8738708	1	6	1	2.281799316	42.52199554
	3719405775	297.9587708	8592.432129	1.043603747	6.78E-05	1	0.999253354	40.02988815	1.998149844	7.809999865	5.806006518	1.072485191	25	-0.002828386	1.043476091	0.001244396	297.9586487	297.9586487	8562.414063	8622.450195	59.49912614	21.11868171	34.09763336	0	0	0	40	297.874176	1	6	1	2.284240723	42.03323746
	3719405777	297.9586792	8472.432129	1.042181061	5.67E-05	1	0.999253354	40.02988815	1.998095114	7.809999865	5.797936088	1.071017232	25	-0.002820608	1.042053562	0.001246664	297.958313	297.958313	8442.352539	8502.511719	59.42877957	21.11752161	34.09495544	0	0	0	40	297.875061	1	6	1	2.283325195	42.52199554
	3719405779	297.958252	8352.59668	1.040658199	5.60E-05	1	0.999253354	40.02988815	1.998174748	7.809999865	5.789623242	1.069816078	25	-0.002758405	1.040530669	0.001302963	297.9590454	297.9590454	8322.637695	8382.555664	59.50537917	21.11804496	34.1029892	0	0	0	40	297.8745728	1	6	1	2.283325195	42.03323746
	3719405781	297.9579926	8232.800293	1.039151323	7.86E-05	1	0.999253354	40.02988815	1.998118141	7.809999865	5.781147668	1.067897817	25	-0.002815662	1.03902422	0.001239878	297.9581909	297.9581909	8202.84668	8262.753906	59.49599963	21.1161856	34.10004044	0	0	0	40	297.8718872	1	6	1	2.283325195	41.54447937
	3719405783	297.9584045	8112.997803	1.037599467	9.23E-05	1	0.999253354	40.02988815	1.998122953	7.809999865	5.772462532	1.066651015	25	-0.002749347	1.037472296	0.001300162	297.9583435	297.9583435	8082.98877	8143.006836	59.49834451	21.11579335	34.09870148	0	0	0	40	297.874115	1	6	1	2.283172607	42.52199554
	3719405785	297.9582825	7995.968018	1.035998222	7.83E-05	1	0.999253354	40.02988815	1.998141637	7.809999865	5.76367531	1.064643172	25	-0.00281191	1.035871508	0.001231399	297.9586487	297.9586487	7968.993652	8022.942383	59.53977082	21.11887887	34.0946846	0	0	0	40	297.8731384	1	6	1	2.283782959	42.52199554
	3719405787	297.9582367	7870.294189	1.034288411	5.06E-05	1	0.999253354	40.02988815	1.998119169	7.809999865	5.754083979	1.062966999	25	-0.002790712	1.034161838	0.001245964	297.9580688	297.9580688	7843.43457	7897.153809	59.64138253	21.11876677	34.0954895	0	0	0	40	297.8755798	1	6	1	2.285461426	43.01075363
	3719405789	297.9583588	7753.469238	1.032589501	0.000115441	1	0.999253354	40.02988815	1.998176746	7.809999865	5.744836833	1.06100059	25	-0.002831036	1.032463304	0.001199052	297.9599609	297.9599609	7717.531738	7789.406738	59.68749861	21.11872455	34.10031128	0	0	0	40	297.8748169	1	6	1	2.283172607	42.52199554
	3719405791	297.9561005	7636.460449	1.030804637	5.03E-05	1	0.999253354	40.02988815	1.998180492	7.809999865	5.734834234	1.059611426	25	-0.002746576	1.030678409	0.001276609	297.9568176	297.9568176	7609.418457	7663.502441	59.35530649	21.11727597	34.09682846	0	0	0	40	297.8746643	1	6	1	2.284393311	42.03323746
	3719405793	297.9570923	7513.502441	1.028903468	8.10E-05	1	0.999253354	40.02988815	1.998140559	7.809999865	5.724224112	1.057231144	25	-0.002814516	1.028777726	0.001201284	297.9579468	297.9579468	7483.518066	7543.486816	59.85398549	21.1177457	34.10165024	0	0	0	40	297.8780212	1	6	1	2.282409668	42.52199554
	3719405795	297.9564972	7393.823486	1.027101042	6.91E-05	1	0.999253354	40.02988815	1.998112697	7.809999865	5.714108729	1.055428534	25	-0.002798223	1.026975488	0.001210588	297.9569702	297.9569702	7363.834961	7423.812012	59.4842752	21.11681569	34.09897232	0	0	0	40	297.8778992	1	6	1	2.282714844	39.10068512
	3719405797	297.9555817	7273.99585	1.025176952	4.58E-05	1	0.999253354	40.02988815	1.998104611	7.809999865	5.703340947	1.053668972	25	-0.002753176	1.025051501	0.001248173	297.955719	297.955719	7244.045898	7303.945801	59.59370319	21.11667072	34.09682846	0	0	0	40	297.8798523	1	6	1	2.28302002	43.49951172
	3719405799	297.9559784	7156.998779	1.023163317	6.55E-05	1	0.999253354	40.02988815	1.998134579	7.809999865	5.692244991	1.051479983	25	-0.00277197	1.023038192	0.001221555	297.9562073	297.9562073	7130.034668	7183.962891	59.58588691	21.11700759	34.09602356	0	0	0	40	297.8805847	1	6	1	2.282867432	42.52199554
	3719405801	297.9574585	7037.198242	1.021092514	0.000101522	1	0.999253354	40.02988815	1.99814228	7.809999865	5.680688269	1.049657846	25	-0.002712033	1.020967384	0.001273417	297.9577332	297.9577332	7010.248047	7064.148438	59.60777251	21.11653572	34.09816742	0	0	0	40	297.8797607	1	6	1	2.282867432	42.52199554
	3719405803	297.95784	6911.474121	1.018978213	9.72E-05	1	0.999253354	40.02988815	1.998160543	7.809999865	5.669008297	1.047315771	25	-0.002738414	1.018853453	0.001238821	297.9585571	297.9585571	6884.520508	6938.427734	59.70860258	21.11818578	34.09388351	0	0	0	40	297.881897	1	6	1	2.283477783	42.52199554
	3719405805	297.9590912	6794.468994	1.016739802	9.88E-05	1	0.999253354	40.02988815	1.998144464	7.809999865	5.656555849	1.044770458	25	-0.002774965	1.016615442	0.001193556	297.9595337	297.9595337	6764.230957	6824.707031	59.68749861	21.11708684	34.09361649	0	0	0	40	297.8835754	1	6	1	2.285308838	42.52199554
	3719405807	297.9585419	6674.198975	1.014458227	0.000116438	1	0.999253354	40.02988815	1.998140778	7.809999865	5.643857808	1.042396545	25	-0.002773752	1.014334178	0.001185912	297.958313	297.958313	6644.23291	6704.165039	59.56869108	21.1167942	34.08933258	0	0	0	40	297.8805542	1	6	1	2.282714844	43.01075363
	3719405809	297.9593048	6554.625732	1.012088543	8.27E-05	1	0.999253354	40.02988815	1.998141299	7.809999865	5.630644277	1.040128423	25	-0.002737338	1.011964642	0.001213097	297.9590149	297.9590149	6524.682129	6584.569336	59.38735326	21.11570379	34.09522247	0	0	0	40	297.8806152	1	6	1	2.289733887	42.52199554
	3719405811	297.9605865	6437.830811	1.009759588	0.000104626	1	0.999253354	40.02988815	1.998153573	7.809999865	5.617699754	1.037849173	25	-0.002711598	1.009635857	0.001229761	297.9611511	297.9611511	6410.858887	6464.802734	59.50537917	21.1180193	34.09147263	0	0	0	40	297.880127	1	6	1	2.28302002	42.52199554
	3719405813	297.9601746	6317.670654	1.007155098	9.67E-05	1	0.999253354	40.02988815	1.998153089	7.809999865	5.603345875	1.034440412	25	-0.002836214	1.007032208	0.001095039	297.9597168	297.9597168	6290.665527	6344.675781	59.80865103	21.1182775	34.0920105	0	0	0	40	297.8782043	1	6	1	2.282714844	43.01075363
	3719405815	297.9604797	6197.816162	1.004674529	0.000102473	1	0.999253354	40.02988815	1.998105624	7.809999865	5.589232708	1.03286044	25	-0.002651009	1.004551233	0.00127057	297.9615479	297.9615479	6170.85791	6224.774414	59.57494411	21.11934553	34.09388351	0	0	0	40	297.877655	1	6	1	2.288360596	42.52199554
	3719405817	297.9598236	6081.080322	1.001903927	0.000114468	1	0.999253354	40.02988815	1.998111656	7.809999865	5.573903207	1.029653152	25	-0.002708834	1.001781241	0.001201985	297.9594116	297.9594116	6051.182617	6110.978027	59.59761133	21.11948027	34.09441757	0	0	0	40	297.8764954	1	6	1	2.285766602	41.05572128
	3719405819	297.9620209	5954.947266	0.999016915	0.000107129	1	0.999253354	40.02988815	1.9980913	7.809999865	5.557830574	1.026446782	25	-0.002742283	0.998894678	0.001157277	297.9622498	297.9622498	5930.794434	5979.100098	59.33029438	21.11838651	34.09602356	0	0	0	40	297.8764954	1	6	1	2.281799316	43.01075363
	3719405821	297.9607239	5838.011475	0.996062024	9.82E-05	1	0.999253354	40.02988815	1.9981337	7.809999865	5.541488119	1.023515264	25	-0.00271916	0.995940123	0.001168919	297.9603577	297.9603577	5805.031738	5870.991211	59.73986772	21.11864065	34.08558273	0	0	0	40	297.8741455	1	6	1	2.282867432	42.52199554
	3719405823	297.9598846	5718.216797	0.993002159	0.00012053	1	0.999253354	40.02988815	1.998112999	7.809999865	5.524440926	1.020198582	25	-0.002740067	0.992880767	0.00113612	297.960022	297.960022	5691.195801	5745.237793	59.467861	21.11667677	34.0912056	0	0	0	40	297.8727417	1	6	1	2.283782959	43.01075363
	3719405825	297.9598694	5595.230713	0.989882587	0.000113182	1	0.999253354	40.02988815	1.998149217	7.809999865	5.507125288	1.017306426	25	-0.00267839	0.989761366	0.001185649	297.9602966	297.9602966	5565.121094	5625.340332	59.53586268	21.11891034	34.09307861	0	0	0	40	297.8740845	1	6	1	2.284545898	43.01075363
	3719405827	297.9589996	5475.179932	0.98657078	9.05E-05	1	0.999253354	40.02988815	1.998179953	7.809999865	5.48887192	1.013432272	25	-0.002756783	0.986450326	0.001094389	297.959259	297.959259	5445.284668	5505.075195	59.52179337	21.12182754	34.09656143	0	0	0	40	297.87323	1	6	1	2.282714844	43.01075363
	3719405829	297.9586487	5358.304443	0.983222114	0.000101658	1	0.999253354	40.02988815	1.998091446	7.809999865	5.469914751	1.010460639	25	-0.002655599	0.983101716	0.001182529	297.9592896	297.9592896	5331.32373	5385.285156	59.64998045	21.11814121	34.09388351	0	0	0	40	297.8735046	1	6	1	2.300262451	43.01075363
	3719405831	297.959137	5235.565918	0.979557753	0.000119233	1	0.999253354	40.02988815	1.998161758	7.809999865	5.449741665	1.006568016	25	-0.002674589	0.9794379	0.001149266	297.959198	297.959198	5205.625977	5265.505859	59.43034283	21.11835188	34.09388351	0	0	0	40	297.8756104	1	6	1	2.284545898	43.01075363
	3719405833	297.9582825	5115.466064	0.975841131	0.000130975	1	0.999253354	40.02988815	1.998162146	7.809999865	5.429038093	1.002895027	25	-0.002638249	0.97572165	0.001171142	297.959198	297.959198	5085.353027	5145.579102	59.51006894	21.11779244	34.08959961	0	0	0	40	297.8742371	1	6	1	2.283172607	42.52199554
	3719405835	297.9591827	4998.428711	0.971941524	0.000102582	1	0.999253354	40.02988815	1.998114867	7.809999865	5.407235689	0.99878545	25	-0.00264199	0.97182255	0.001152199	297.9593201	297.9593201	4965.469238	5031.388184	59.42643469	21.1188364	34.09495544	0	0	0	40	297.8762512	1	6	1	2.28302002	43.01075363
	3719405837	297.9576569	4881.542969	0.967799744	0.000108299	1	0.999253354	40.02988815	1.99814818	7.809999865	5.384383959	0.993987031	25	-0.002731151	0.967681706	0.001046939	297.9582214	297.9582214	4851.568848	4911.51709	59.60464599	21.11757151	34.08933258	0	0	0	40	297.8773193	1	6	1	2.284240723	43.01075363
	3719405839	297.9564972	4758.778076	0.963636455	0.000134146	1	0.999253354	40.02988815	1.998148298	7.809999865	5.36110062	0.99035755	25	-0.002603212	0.9635185	0.001158662	297.9555054	297.9555054	4725.722656	4791.833496	59.52335662	21.11665046	34.09602356	0	0	0	40	297.8762512	1	6	1	2.283477783	45.45454788
	3719405841	297.9582825	4641.578125	0.959086781	0.000139536	1	0.999253354	40.02988815	1.998164382	7.809999865	5.335902023	0.985302841	25	-0.002660412	0.958969602	0.001083716	297.9587708	297.9587708	4611.632813	4671.523438	59.44128563	21.11757896	34.09656143	0	0	0	40	297.8778992	1	6	1	2.283325195	43.49951172
	3719405843	297.9598694	4518.68042	0.954430812	0.000116737	1	0.999253354	40.02988815	1.998108409	7.809999865	5.309848122	0.980537957	25	-0.002639492	0.954314126	0.001086468	297.9608459	297.9608459	4485.700195	4551.660645	59.50147103	21.11882181	34.09307861	0	0	0	40	297.8809814	1	6	1	2.28515625	43.01075363
	3719405845	297.9607086	4398.850098	0.949532577	0.0001505	1	0.999253354	40.02988815	1.998150844	7.809999865	5.282602644	0.976066925	25	-0.002528589	0.949416085	0.001178257	297.9615479	297.9615479	4365.932617	4431.767578	59.57728899	21.11744673	34.09361649	0	0	0	40	297.881012	1	6	1	2.281799316	43.01075363
	3719405847	297.9606781	4278.957031	0.944322561	0.000135439	1	0.999253354	40.02988815	1.998159357	7.809999865	5.253730231	0.970227121	25	-0.002602531	0.944207048	0.00108402	297.9608459	297.9608459	4245.820313	4312.09375	59.53117291	21.11842977	34.09415054	0	0	0	40	297.8786316	1	6	1	2.285614014	43.01075363
	3719405849	297.9600983	4161.72168	0.938962849	0.000155085	1	0.999253354	40.02988815	1.998103669	7.809999865	5.223707703	0.965042447	25	-0.002525275	0.93884776	0.001140383	297.9605713	297.9605713	4131.726563	4191.716797	59.43268772	21.11701827	34.09415054	0	0	0	40	297.8779907	1	6	1	2.28302002	43.01075363
	3719405851	297.9595947	4041.928345	0.933094292	0.000164864	1	0.999253354	40.02988815	1.998176261	7.809999865	5.191330684	0.958555329	25	-0.002597427	0.932980276	0.001045371	297.9591675	297.9591675	4011.959717	4071.896973	59.59213993	21.11930522	34.09254456	0	0	0	40	297.8778992	1	6	1	2.28515625	43.01075363
	3719405853	297.9590912	3916.01001	0.927068999	0.00016585	1	0.999253354	40.02988815	1.998176553	7.809999865	5.15777772	0.95253443	25	-0.002550363	0.92695561	0.001068948	297.958374	297.958374	3886.037598	3945.982422	59.53429942	21.11940276	34.09307861	0	0	0	40	297.8788757	1	6	1	2.28515625	43.49951172
	3719405855	297.9588623	3798.991699	0.920632024	0.000161726	1	0.999253354	40.02988815	1.998100192	7.809999865	5.12176123	0.945980751	25	-0.002515686	0.92051936	0.001078526	297.9588928	297.9588928	3765.925537	3832.057861	59.55305851	21.11723451	34.09147263	0	0	0	40	297.8786316	1	6	1	2.282867432	43.01075363
	3719405857	297.958725	3681.98877	0.913814366	0.000176511	1	0.999253354	40.02988815	1.998136114	7.809999865	5.083952464	0.938815983	25	-0.002528644	0.91370266	0.001038987	297.9587097	297.9587097	3652.041016	3711.936523	59.25525804	21.11645743	34.09602356	0	0	0	40	297.8780823	1	6	1	2.28515625	42.52199554
	3719405859	297.9598083	3559.150879	0.906689716	0.000180941	1	0.999253354	40.02988815	1.998151971	7.809999865	5.044353013	0.931502601	25	-0.002509091	0.906578851	0.001030739	297.9593201	297.9593201	3526.231689	3592.070068	59.40064095	21.12107849	34.09093857	0	0	0	40	297.877655	1	6	1	2.283630371	43.01075363
	3719405861	297.9604645	3442.253296	0.899083357	0.000183116	1	0.999253354	40.02988815	1.998154891	7.809999865	5.002068171	0.923549883	25	-0.002513143	0.898973501	0.000997015	297.9593201	297.9593201	3412.319092	3472.1875	59.71876375	21.11974894	34.0920105	0	0	0	40	297.8788757	1	6	1	2.282867432	43.01075363
	3719405863	297.9614105	3322.206543	0.89087577	0.000211702	1	0.999253354	40.02988815	1.998147541	7.809999865	4.956408972	0.915001651	25	-0.002510729	0.890766971	0.000967404	297.9610596	297.9610596	3292.219482	3352.193604	59.74299424	21.1176189	34.09227753	0	0	0	40	297.8805237	1	6	1	2.28225708	43.98826981
	3719405865	297.9595184	3202.374146	0.882256804	0.000213735	1	0.999253354	40.02988815	1.998154693	7.809999865	4.90846286	0.906212499	25	-0.002475686	0.882149059	0.000968849	297.959259	297.959259	3172.440674	3232.307617	59.83678966	21.11809301	34.09709549	0	0	0	40	297.8786621	1	6	1	2.283935547	43.98826981
	3719405867	297.9608002	3082.56543	0.873152211	0.000240226	1	0.999253354	40.02988815	1.998146349	7.809999865	4.85771172	0.897272719	25	-0.002375402	0.873045252	0.001033587	297.9608154	297.9608154	3052.579346	3112.551514	59.63747439	21.11862148	34.09816742	0	0	0	40	297.878479	1	6	1	2.284393311	43.01075363
	3719405869	297.9615936	2959.610352	0.863216815	0.000253795	1	0.999253354	40.02988815	1.998168357	7.809999865	4.802576929	0.886593749	25	-0.002434423	0.863111387	0.000935804	297.9618225	297.9618225	2932.502441	2986.718262	59.42799795	21.1178171	34.09897232	0	0	0	40	297.8783264	1	6	1	2.284851074	43.01075363
	3719405871	297.9615631	2839.496582	0.852604626	0.000255604	1	0.999253354	40.02988815	1.998193934	7.809999865	4.743641569	0.875445765	25	-0.002451114	0.852500674	0.000877715	297.961731	297.961731	2812.565674	2866.42749	59.58510528	21.11928903	34.09361649	0	0	0	40	297.8788147	1	6	1	2.283172607	43.01075363
	3719405873	297.9610291	2719.754639	0.841328453	0.000281339	1	0.999253354	40.02988815	1.998226809	7.809999865	4.680878273	0.864411147	25	-0.002323403	0.841225515	0.000961421	297.9603271	297.9603271	2692.783203	2746.726074	59.75393704	21.1189689	34.09522247	0	0	0	40	297.8774109	1	6	1	2.282867432	43.49951172
	3719405875	297.9609833	2602.845703	0.829253641	0.000286836	1	0.999253354	40.02988815	1.998096214	7.809999865	4.613419179	0.851906703	25	-0.00229823	0.82915221	0.000939476	297.9619141	297.9619141	2572.883057	2632.80835	59.56947271	21.1175369	34.09682846	0	0	0	40	297.8773804	1	6	1	2.282409668	43.49951172
	3719405877	297.9609222	2482.622559	0.815931716	0.000317972	1	0.999253354	40.02988815	1.998216614	7.809999865	4.539617504	0.837990906	25	-0.00231134	0.815832109	0.000874385	297.9606018	297.9606018	2452.681885	2512.563232	59.43190609	21.12097259	34.09334564	0	0	0	40	297.8778076	1	6	1	2.284545898	43.01075363
	3719405879	297.9609985	2362.595337	0.801779398	0.000343556	1	0.999253354	40.02988815	1.998196239	7.809999865	4.460875019	0.823232338	25	-0.002310051	0.801681666	0.000820446	297.9608459	297.9608459	2332.615479	2392.575195	59.46707937	21.11917556	34.09682846	0	0	0	40	297.8760071	1	6	1	2.283325195	43.49951172
	3719405881	297.9611511	2239.885986	0.786411343	0.000371644	1	0.999253354	40.02988815	1.998126503	7.809999865	4.375208488	0.807519568	25	-0.00224901	0.786315414	0.000821503	297.9609375	297.9609375	2206.908447	2272.863525	59.46551611	21.11944407	34.09522247	0	0	0	40	297.875885	1	6	1	2.284088135	43.49951172
	3719405883	297.9606628	2122.797485	0.769658502	0.000407766	1	0.999253354	40.02988815	1.998160281	7.809999865	4.282053306	0.790434101	25	-0.00218237	0.769564551	0.000822758	297.9607849	297.9607849	2092.740234	2152.854736	59.54133408	21.11780577	34.09522247	0	0	0	40	297.8761292	1	6	1	2.283325195	44.96578979
	3719405885	297.9604187	1999.812683	0.751461274	0.000441601	1	0.999253354	40.02988815	1.998198523	7.809999865	4.180939853	0.771482668	25	-0.002180624	0.751369742	0.000753485	297.9608765	297.9608765	1972.787842	2026.837524	59.49209148	21.12076806	34.09281158	0	0	0	40	297.8758545	1	6	1	2.282409668	43.49951172
	3719405887	297.9581146	1874.002197	0.73157586	0.000474969	1	0.999253354	40.02988815	1.998152287	7.809999865	4.070209847	0.751067663	25	-0.00211996	0.731486783	0.000736554	297.9567566	297.9567566	1841.047119	1906.957275	59.6241867	21.11568471	34.09923935	0	0	0	40	297.8777161	1	6	1	2.28302002	43.01075363
	3719405890	297.960907	1709.490234	0.699914517	0.000558602	1	0.999253354	40.02988815	1.998128183	7.809999865	3.897134406	0.719310716	250	-0.00199689	0.699829116	0.000735991	297.9591064	297.9591064	1624.223267	1794.757202	59.92511368	21.11678893	34.09441757	0	0	0	40	297.8787537	1	6	1	2.282409668	43.49951172
	3719405893	297.9623413	1546.446411	0.66010155	0.000633819	1	0.999253354	40.02988815	1.998178976	7.809999865	3.672603666	0.677679293	25	-0.001916134	0.660021106	0.000661309	297.9627075	297.9627075	1468.669556	1624.223267	59.81099592	21.11916522	34.09522247	0	0	0	40	297.8787537	1	6	1	2.28225708	43.01075363
	3719405895	297.9597778	1402.855042	0.631249957	0.000695715	1	0.999253354	40.02988815	1.998175283	7.809999865	3.512044373	0.648228358	25	-0.001801851	0.631172953	0.00066298	297.9609985	297.9609985	1372.949097	1432.760986	59.40376746	21.11872976	34.09441757	0	0	0	40	297.8786316	1	6	1	2.283935547	43.49951172
	3719405897	297.9601135	1282.934143	0.599408186	0.000764781	1	0.999253354	40.02988815	1.998184274	7.809999865	3.334932906	0.615371361	25	-0.001740004	0.599335172	0.000600511	297.9591675	297.9591675	1252.883057	1312.985229	59.83444478	21.11856239	34.09334564	0	0	0	40	297.8779907	1	6	1	2.28515625	43.01075363
	3719405899	297.9613495	1159.933838	0.56419058	0.000839636	1	0.999253354	40.02988815	1.998151036	7.809999865	3.139010137	0.578846135	25	-0.001702611	0.564122089	0.000500403	297.9606628	297.9606628	1132.953735	1186.91394	59.64138253	21.11874179	34.09307861	0	0	0	40	297.8789978	1	6	1	2.283477783	43.49951172
	3719405901	297.9603729	1040.107635	0.525305604	0.00093547	1	0.999253354	40.02988815	1.998140958	7.809999865	2.922617346	0.539123896	25	-0.001553743	0.525241723	0.000497453	297.9606018	297.9606018	1007.172913	1073.042358	59.42252655	21.1186482	34.09227753	0	0	0	40	297.8788147	1	6	1	2.283630371	43.49951172
	3719405903	297.9623718	923.1965637	0.482243757	0.001040757	1	0.999253354	40.02988815	1.998176987	7.809999865	2.683131273	0.494675912	25	-0.001473463	0.482185269	0.00040959	297.9624023	297.9624023	893.2852173	953.1079102	59.6953149	21.12172116	34.09307861	0	0	0	40	297.8791809	1	6	1	2.284698486	43.01075363
	3719405905	297.9623871	799.9637451	0.434371583	0.001142459	1	0.999253354	40.02988815	1.998221062	7.809999865	2.416849017	0.445469643	25	-0.001346863	0.434318976	0.000349273	297.9626465	297.9626465	766.9198608	833.0076294	59.87743434	21.118362	34.0946846	0	0	0	40	297.8778076	1	6	1	2.283172607	43.49951172
	3719405907	297.962616	682.9906311	0.381666343	0.001259358	1	0.999253354	40.02988815	1.998148645	7.809999865	2.123541699	0.391304889	25	-0.001201321	0.381620186	0.000289021	297.9616394	297.9616394	652.9839478	712.9973145	59.45613657	21.11858323	34.08879471	0	0	0	40	297.8777161	1	6	1	2.283325195	43.01075363
	3719405909	297.9626312	560.1846619	0.323724651	0.001386445	1	0.999253354	40.02988815	1.998191429	7.809999865	1.801254448	0.331607946	25	-0.001072682	0.32368571	0.000191423	297.9623413	297.9623413	527.1973877	593.171936	59.68515373	21.11786022	34.0954895	0	0	0	40	297.8769531	1	6	1	2.282714844	44.96578979
	3719405911	297.9625854	443.1734314	0.260255618	0.001517231	1	0.999253354	40.02988815	1.998162292	7.809999865	1.448119922	0.266391314	25	-0.000898042	0.260224451	0.000118235	297.9631348	297.9631348	413.129425	473.2174377	59.8899404	21.11919793	34.09227753	0	0	0	40	297.8759766	1	6	1	2.282409668	43.49951172
	3719405913	297.9630737	323.0488129	0.191191657	0.001632518	1	0.999253354	40.02988815	1.998161124	7.809999865	1.063887224	0.195405249	25	-0.000712561	0.191168965	3.40E-05	297.9630432	297.9630432	293.1168518	352.9807739	59.92902183	21.11764069	34.09495544	0	0	0	40	297.8753662	1	6	1	2.282714844	43.49951172
	3719405915	297.9644165	203.2582169	0.117376596	0.001730743	1	0.999253354	40.02988815	1.998191939	7.809999865	0.65322786	0.119562786	25	-0.000509817	0.117362942	-5.15E-05	297.9649658	297.9649658	173.3550415	233.1613922	59.56634619	21.11780327	34.0962944	0	0	0	40	297.8751831	1	6	1	2.284545898	43.49951172
	3719405917	297.963623	83.34723282	0.039546001	0.001807985	1	0.999253354	40.02988815	1.99820957	7.809999865	0.220221801	0.039550639	25	-0.000303451	0.039541916	-0.000149003	297.9632568	297.9632568	53.31104279	113.3834229	59.57416248	21.12071532	34.09281158	0	0	0	40	297.8726196	1	6	1	2.281188965	43.49951172
	3719405919	297.9638367	-24.55174255	-0.040537746	0.0018184	1	0.999253354	40.02988815	1.998166367	7.809999865	-0.225229012	-0.04264482	2.5	-7.10E-05	-0.040532067	-0.000229263	297.9639893	297.9639893	-102.4145279	53.31104279	59.64841719	21.11834298	34.09067154	0	0	0	40	297.8726196	1	6	1	2.284851074	43.49951172
	3719405921	297.9639435	-156.3708191	-0.118372654	0.00173518	1	0.999253354	40.02988815	1.998156181	7.809999865	-0.658044729	-0.122574801	2.5	0.000143557	-0.118357438	-0.000318647	297.9642334	297.9642334	-186.3755493	-126.3660889	59.82115709	21.11701753	34.09441757	0	0	0	40	297.8742065	1	6	1	2.283630371	43.49951172
	3719405923	297.9633942	-276.1747055	-0.192099473	0.001630945	1	0.999253354	40.02988815	1.998172752	7.809999865	-1.068053734	-0.198140716	2.5	0.00037326	-0.192075332	-0.000376837	297.9647217	297.9647217	-306.1018677	-246.2475433	59.67733744	21.11720413	34.09227753	0	0	0	40	297.8726196	1	6	1	2.282104492	43.98826981
	3719405926	297.9624634	-441.0757141	-0.293340019	0.001448808	1	0.999253354	40.02988815	1.998177072	7.809999865	-1.631892801	-0.302004578	25	0.000698076	-0.293303664	-0.000447351	297.9631958	297.9631958	-515.9561157	-366.1953125	59.50225265	21.1180467	34.09870148	0	0	0	40	297.8729858	1	6	1	2.283477783	45.45454788
	3719405927	297.961731	-530.9762268	-0.324327782	0.001379746	1	0.999253354	40.02988815	1.998177072	7.809999865	-1.804304234	-0.333790347	25	0.000792913	-0.324287677	-0.000473515	297.961731	297.961731	-545.9963379	-515.9561157	59.62027856	21.1180467	34.09870148	0	0	0	40	297.8729858	1	6	1	2.282562256	43.49951172
	3719405929	297.9622803	-635.8782349	-0.382168858	0.001258475	1	0.999253354	40.02988815	1.998134719	7.809999865	-2.126062382	-0.39321007	25	0.00095247	-0.382121666	-0.000539807	297.9624329	297.9624329	-665.8778687	-605.8786011	59.58432365	21.11805221	34.09495544	0	0	0	40	297.8728027	1	6	1	2.283477783	43.49951172
	3719405931	297.9619598	-758.6959229	-0.434715001	0.001142857	1	0.999253354	40.02988815	1.998155767	7.809999865	-2.418452473	-0.447045449	25	0.001125389	-0.434661489	-0.000572065	297.961792	297.961792	-791.6700439	-725.7218018	59.66326813	21.12099979	34.09173965	0	0	0	40	297.8748779	1	6	1	2.283782959	43.49951172
	3719405933	297.9624939	-875.7405701	-0.482323222	0.001038253	1	0.999253354	40.02988815	1.998145199	7.809999865	-2.683335626	-0.495800944	25	0.001284697	-0.482263984	-0.000598645	297.9634705	297.9634705	-905.8006592	-845.680481	59.6898435	21.11899149	34.10271835	0	0	0	40	297.8738403	1	6	1	2.282409668	43.49951172
	3719405935	297.9619293	-995.7088623	-0.52531229	0.000932014	1	0.999253354	40.02988815	1.998135097	7.809999865	-2.922478518	-0.540023672	25	0.001392899	-0.525247757	-0.000658294	297.9615173	297.9615173	-1025.702026	-965.7156982	59.54289734	21.11938004	34.1021843	0	0	0	40	297.8766174	1	6	1	2.285003662	43.49951172
	3719405937	297.9616699	-1112.385498	-0.564113513	0.000841266	1	0.999253354	40.02988815	1.998172939	7.809999865	-3.138408956	-0.579867038	25	0.001505654	-0.564044257	-0.000697036	297.9613647	297.9613647	-1139.361816	-1085.40918	59.70703933	21.11920093	34.09602356	0	0	0	40	297.8773499	1	6	1	2.2996521	43.49951172
	3719405939	297.9602509	-1232.249634	-0.599132352	0.00076576	1	0.999253354	40.02988815	1.998214773	7.809999865	-3.333310022	-0.615825984	25	0.001608137	-0.599058858	-0.00073129	297.9606323	297.9606323	-1265.210205	-1199.289063	59.57103596	21.1180469	34.09388351	0	0	0	40	297.8780212	1	6	1	2.284851074	43.49951172
	3719405941	297.9592896	-1355.232788	-0.630955322	0.000691282	1	0.999253354	40.02988815	1.998151818	7.809999865	-3.510228125	-0.648653306	25	0.001668887	-0.630877847	-0.000794787	297.960144	297.960144	-1385.220947	-1325.244629	59.46864263	21.11580167	34.1029892	0	0	0	40	297.8774414	1	6	1	2.284545898	43.49951172
	3719405943	297.9603119	-1475.126953	-0.659691661	0.000628819	1	0.999253354	40.02988815	1.998146662	7.809999865	-3.670117224	-0.678045863	25	0.001771507	-0.659610743	-0.000804348	297.9593201	297.9593201	-1505.005737	-1445.248169	59.73595958	21.12010575	34.09736252	0	0	0	40	297.8804932	1	6	1	2.283782959	46.43206406
	3719405945	297.9607697	-1594.886047	-0.685756828	0.000573624	1	0.999253354	40.02988815	1.9981347	7.809999865	-3.815089816	-0.704918116	25	0.001826026	-0.685672646	-0.000851578	297.9606323	297.9606323	-1624.84436	-1564.927734	59.55774828	21.11991028	34.1029892	0	0	0	40	297.8818054	1	6	1	2.283630371	43.49951172
	3719405947	297.9625549	-1714.811707	-0.70956058	0.000520279	1	0.999253354	40.02988815	1.998168026	7.809999865	-3.947571942	-0.729443761	25	0.001881239	-0.709473411	-0.000889269	297.9621277	297.9621277	-1744.928589	-1684.694824	59.90791786	21.11664452	34.10057831	0	0	0	40	297.8805847	1	6	1	2.281951904	43.98826981
	3719405949	297.9625397	-1834.805054	-0.731131529	0.000475946	1	0.999253354	40.02988815	1.998202921	7.809999865	-4.067657104	-0.751580546	25	0.001947603	-0.731041748	-0.00090711	297.9627686	297.9627686	-1864.776978	-1804.83313	59.40376746	21.11541167	34.09763336	0	0	0	40	297.8814697	1	6	1	2.283935547	44.47702789
	3719405951	297.9620209	-1954.577393	-0.750891673	0.000428775	1	0.999253354	40.02988815	1.998193548	7.809999865	-4.17761782	-0.771657635	25	0.002041999	-0.750799642	-0.000889858	297.9637451	297.9637451	-1984.540283	-1924.614502	59.57181759	21.11691702	34.10111237	0	0	0	40	297.8813782	1	6	1	2.283782959	43.98826981
	3719405953	297.9627228	-2074.289063	-0.769053408	0.000395067	1	0.999253354	40.02988815	1.998181953	7.809999865	-4.278679344	-0.790095083	25	0.002131311	-0.768959294	-0.000871432	297.9620667	297.9620667	-2104.274658	-2044.303467	59.96419511	21.11956647	34.09682846	0	0	0	40	297.8818665	1	6	1	2.284240723	43.98826981
	3719405955	297.963501	-2188.342651	-0.785762222	0.000375169	1	0.999253354	40.02988815	1.998118479	7.809999865	-4.371444943	-0.807570512	25	0.002117537	-0.785665813	-0.000950406	297.964325	297.964325	-2218.318115	-2158.367188	59.91026274	21.11952196	34.09843445	0	0	0	40	297.8808289	1	6	1	2.284698486	43.49951172
	3719405957	297.9646606	-2314.25	-0.801112461	0.000334495	1	0.999253354	40.02988815	1.998239529	7.809999865	-4.457104748	-0.823370445	25	0.002163151	-0.801014162	-0.000964687	297.9644775	297.9644775	-2338.188232	-2290.311768	59.5389892	21.1214498	34.09923935	0	0	0	40	297.8808899	1	6	1	2.281951904	43.98826981
	3719405959	297.9642334	-2427.904785	-0.815237414	0.000307331	1	0.999253354	40.02988815	1.998157225	7.809999865	-4.53555545	-0.837628946	25	0.002241922	-0.815137552	-0.000941052	297.9644165	297.9644165	-2457.772949	-2398.036621	59.8461692	21.1177022	34.10004044	0	0	0	40	297.8782043	1	6	1	2.28805542	44.47702789
	3719405961	297.9644928	-2553.922485	-0.828337979	0.000312385	1	0.999253354	40.02988815	1.998113042	7.809999865	-4.608316454	-0.851213309	25	0.002252399	-0.82823641	-0.000981691	297.9651184	297.9651184	-2584.020264	-2523.824707	59.64138253	21.1180083	34.09897232	0	0	0	40	297.8788147	1	6	1	2.283782959	43.98826981
	3719405963	297.9641571	-2670.963623	-0.840579783	0.000280462	1	0.999253354	40.02988815	1.998167234	7.809999865	-4.676494059	-0.864073902	25	0.002239197	-0.840476541	-0.001042661	297.9633179	297.9633179	-2697.958984	-2643.968262	59.76566147	21.11726889	34.10512924	0	0	0	40	297.8781433	1	6	1	2.299194336	43.49951172
	3719405965	297.9628143	-2790.772827	-0.851824403	0.000249818	1	0.999253354	40.02988815	1.998222992	7.809999865	-4.739220934	-0.875430936	25	0.002309638	-0.851719972	-0.00101612	297.9633484	297.9633484	-2817.693604	-2763.852051	59.77894915	21.11878034	34.10271835	0	0	0	40	297.8762512	1	6	1	2.285461426	43.49951172
	3719405967	297.9623108	-2910.714111	-0.862395023	0.000241926	1	0.999253354	40.02988815	1.998238388	7.809999865	-4.798060293	-0.886337148	25	0.002331782	-0.862289285	-0.001035226	297.9627075	297.9627075	-2937.661865	-2883.766357	59.63825602	21.12056835	34.1029892	0	0	0	40	297.8750305	1	6	1	2.285461426	44.47702789
	3719405969	297.9627686	-3030.916626	-0.872174978	0.000227627	1	0.999253354	40.02988815	1.998216059	7.809999865	-4.852426555	-0.89634836	25	0.002363714	-0.872068055	-0.001041444	297.9622803	297.9622803	-3057.963135	-3003.870117	59.74690238	21.11894873	34.10245132	0	0	0	40	297.876709	1	6	1	2.28225708	43.98826981
	3719405971	297.9629517	-3153.924316	-0.881518839	0.000206768	1	0.999253354	40.02988815	1.998153573	7.809999865	-4.904229201	-0.906119811	25	0.002353829	-0.881410631	-0.001087773	297.963623	297.963623	-3184.023682	-3123.824951	59.49599963	21.11897753	34.10191727	0	0	0	40	297.8776855	1	6	1	2.284545898	43.98826981
	3719405973	297.9646454	-3274.011963	-0.890089119	0.000205787	1	0.999253354	40.02988815	1.998193422	7.809999865	-4.952114365	-0.914351846	25	0.002483619	-0.889980237	-0.000991405	297.9651794	297.9651794	-3310.080078	-3237.943848	59.63043973	21.11982969	34.1072731	0	0	0	40	297.8768005	1	6	1	2.282562256	42.52199554
	3719405975	297.9643097	-3391.078247	-0.898263691	0.000198226	1	0.999253354	40.02988815	1.998183853	7.809999865	-4.997463793	-0.923321068	25	0.002402817	-0.898153416	-0.001104084	297.9646606	297.9646606	-3424.190918	-3357.965576	59.70000467	21.11606435	34.10325623	0	0	0	40	297.8787231	1	6	1	2.283935547	43.49951172
	3719405977	297.9650116	-3511.317993	-0.905910464	0.000159429	1	0.999253354	40.02988815	1.998215548	7.809999865	-5.040114766	-0.931022956	25	0.002454208	-0.905799356	-0.001082512	297.9651794	297.9651794	-3544.35791	-3478.278076	59.54680548	21.11804748	34.10271835	0	0	0	40	297.8788452	1	6	1	2.283630371	43.98826981
	3719405979	297.9656525	-3634.310303	-0.913156122	0.000174973	1	0.999253354	40.02988815	1.998166984	7.809999865	-5.080349055	-0.938233807	25	0.002512268	-0.913044262	-0.001052704	297.965271	297.965271	-3664.28833	-3604.332275	59.61402553	21.11765825	34.10486221	0	0	0	40	297.8762817	1	6	1	2.283782959	43.98826981
	3719405982	297.9611969	-3796.801514	-0.924820522	2.91E-05	1	0.999253354	40.02988815	1.998187867	7.809999865	-5.14953232	-0.950629997	250	0.002610466	-0.92470761	-0.001000076	297.9570313	297.9570313	-3882.056885	-3711.546143	59.88837714	21.11844015	34.10111237	0	0	0	40	297.8760681	1	6	1	2.283782959	43.98826981
	3719405983	297.9653625	-3894.00769	-0.927906129	6.20E-05	1	0.999253354	40.02988815	1.998187867	7.809999865	-5.166677275	-0.953991228	250	0.002585018	-0.927792602	-0.001037481	297.9653625	297.9653625	-3905.958496	-3882.056885	59.88056086	21.11844015	34.1021843	0	0	0	40	297.877655	1	6	1	2.282867432	43.98826981
	3719405985	297.965744	-3992.571533	-0.934059581	8.36E-05	1	0.999253354	40.02988815	1.998197714	7.809999865	-5.200938615	-0.960461308	250	0.002577127	-0.933945196	-0.00106936	297.9667969	297.9667969	-4019.456299	-3965.686768	59.95247068	21.11845018	34.10379028	0	0	0	40	297.8771973	1	6	1	2.282867432	44.47702789
	3719405987	297.9650269	-4115.165161	-0.939968953	0.000111738	1	0.999253354	40.02988815	1.998164976	7.809999865	-5.23367138	-0.967000701	250	0.002507508	-0.93985353	-0.001162015	297.9648743	297.9648743	-4145.048828	-4085.281494	59.43425097	21.11902713	34.10995102	0	0	0	40	297.8771973	1	6	1	2.28302002	43.98826981
	3719405989	297.9662628	-4234.913818	-0.945414485	0.000120769	1	0.999253354	40.02988815	1.998140491	7.809999865	-5.263925732	-0.972614505	250	0.002517842	-0.945298348	-0.001172889	297.9664307	297.9664307	-4264.899414	-4204.928223	59.51319545	21.11966659	34.10861206	0	0	0	40	297.8745117	1	6	1	2.28302002	43.98826981
	3719405991	297.9659882	-4349.053955	-0.950699889	5.07E-05	1	0.999253354	40.02988815	1.998194219	7.809999865	-5.293586691	-0.977559887	250	0.002624817	-0.950583476	-0.001086533	297.96521	297.96521	-4379.032227	-4319.075684	59.45535494	21.11924374	34.1056633	0	0	0	40	297.8745117	1	6	1	2.28302002	43.98826981
	3719405993	297.9658508	-4468.953613	-0.95564071	0.000117904	1	0.999253354	40.02988815	1.998080536	7.809999865	-5.320862156	-0.982305153	250	0.002689084	-0.955523896	-0.00104153	297.9651794	297.9651794	-4498.908203	-4438.999023	59.73048818	21.11957027	34.10432434	0	0	0	40	297.875061	1	6	1	2.283935547	44.47702789
	3719405995	297.9658966	-4594.792969	-0.960322437	8.89E-05	1	0.999253354	40.02988815	1.998193577	7.809999865	-5.347186111	-0.987337997	250	0.002672164	-0.960204935	-0.001076688	297.9664307	297.9664307	-4624.772949	-4564.812988	59.55305851	21.11679579	34.10620117	0	0	0	40	297.8737793	1	6	1	2.282562256	43.98826981
	3719405997	297.9656219	-4711.849854	-0.964806182	8.87E-05	1	0.999253354	40.02988815	1.998139042	7.809999865	-5.372041946	-0.991765129	250	0.002712818	-0.964688253	-0.001053512	297.965271	297.965271	-4744.911621	-4678.788086	59.78207566	21.11936932	34.10861206	0	0	0	40	297.8736877	1	6	1	2.281646729	44.47702789
	3719405999	297.9660492	-4831.910156	-0.969121716	6.67E-05	1	0.999253354	40.02988815	1.998197578	7.809999865	-5.396164434	-0.996532746	250	0.00267034	-0.969003037	-0.001112789	297.9656067	297.9656067	-4858.940918	-4804.879395	59.52413825	21.11984412	34.10914612	0	0	0	40	297.8730774	1	6	1	2.285003662	45.45454788
	3719406001	297.9660034	-4948.79248	-0.973125363	9.96E-05	1	0.999253354	40.02988815	1.998213432	7.809999865	-5.418566831	-1.000290716	250	0.002747192	-0.973006455	-0.001051543	297.9650269	297.9650269	-4978.776855	-4918.808105	59.56165642	21.11887705	34.10754013	0	0	0	40	297.8721313	1	6	1	2.284088135	43.98826981
	3719406003	297.9645081	-5074.821289	-0.977073753	0.000122021	1	0.999253354	40.02988815	1.998158705	7.809999865	-5.440440352	-1.004164501	250	0.002786836	-0.976954518	-0.001027302	297.9644775	297.9644775	-5104.783691	-5044.858887	59.76253495	21.11856159	34.10593414	0	0	0	40	297.8738708	1	6	1	2.283630371	43.98826981
	3719406005	297.9634857	-5192.067627	-0.980840372	9.35E-05	1	0.999253354	40.02988815	1.998157004	7.809999865	-5.461337361	-1.008416756	250	0.002728922	-0.980720441	-0.001099893	297.9635925	297.9635925	-5219.068848	-5165.066406	59.79770824	21.11860608	34.10673523	0	0	0	40	297.8724365	1	6	1	2.283935547	43.98826981
	3719406007	297.9633331	-5309.05127	-0.984456351	0.000101967	1	0.999253354	40.02988815	1.998178562	7.809999865	-5.481494026	-1.012323709	250	0.002706804	-0.984335859	-0.00113609	297.9636841	297.9636841	-5338.925781	-5279.176758	59.43894074	21.11691443	34.10379028	0	0	0	40	297.8745117	1	6	1	2.284088135	43.49951172
	3719406009	297.9638062	-5428.856934	-0.987944297	0.000134952	1	0.999253354	40.02988815	1.998139453	7.809999865	-5.500859758	-1.015639086	250	0.002761698	-0.987823546	-0.001094776	297.963623	297.963623	-5458.846191	-5398.867676	59.99077048	21.11779642	34.11048508	0	0	0	40	297.8763733	1	6	1	2.283172607	43.98826981
	3719406011	297.9637909	-5554.995117	-0.991216975	8.41E-05	1	0.999253354	40.02988815	1.998208533	7.809999865	-5.519225004	-1.019243802	250	0.002733663	-0.991095682	-0.001135544	297.9638672	297.9638672	-5579.136719	-5530.853516	59.82819175	21.11671077	34.11235809	0	0	0	40	297.8758545	1	6	1	2.284545898	43.98826981
	3719406013	297.9642792	-5669.107178	-0.994284958	0.000108286	1	0.999253354	40.02988815	1.998187581	7.809999865	-5.536291457	-1.022180967	250	0.002779339	-0.994163425	-0.001101807	297.9647522	297.9647522	-5699.017578	-5639.196777	59.42565306	21.11678707	34.11209106	0	0	0	40	297.8762817	1	6	1	2.28302002	44.47702789
	3719406015	297.96492	-5789.117432	-0.997396941	0.000145349	1	0.999253354	40.02988815	1.998178745	7.809999865	-5.553496899	-1.025903628	250	0.00269317	-0.997274643	-0.001200065	297.9651184	297.9651184	-5819.072754	-5759.162109	59.40689398	21.11610259	34.10887909	0	0	0	40	297.8794556	1	6	1	2.283630371	43.98826981
	3719406017	297.9648132	-5908.962646	-1.000323957	0.000144061	1	0.999253354	40.02988815	1.998233042	7.809999865	-5.569982406	-1.02870795	250	0.002742905	-1.00020147	-0.001161727	297.9650269	297.9650269	-5938.890137	-5879.035156	59.47567729	21.12038023	34.10861206	0	0	0	40	297.8776855	1	6	1	2.285461426	43.49951172
	3719406019	297.9647522	-6029.22168	-1.003263271	7.41E-05	1	0.999253354	40.02988815	1.998171734	7.809999865	-5.586174175	-1.031762403	250	0.002739808	-1.003140386	-0.001176259	297.9655457	297.9655457	-6059.242188	-5999.201172	59.52335662	21.11677751	34.1064682	0	0	0	40	297.8780823	1	6	1	2.283172607	43.98826981
	3719406021	297.965744	-6149.29834	-1.00600583	8.48E-05	1	0.999253354	40.02988815	1.998152513	7.809999865	-5.601408092	-1.034494431	250	0.002761429	-1.00588264	-0.001165293	297.9650574	297.9650574	-6179.286621	-6119.310059	59.41940003	21.11934472	34.10673523	0	0	0	40	297.878479	1	6	1	2.285614014	43.49951172
	3719406023	297.9650726	-6272.189941	-1.008607313	8.94E-05	1	0.999253354	40.02988815	1.998172338	7.809999865	-5.615847773	-1.037704645	250	0.002674163	-1.008483458	-0.001262673	297.964325	297.964325	-6305.197754	-6239.182129	59.58197876	21.11697419	34.11235809	0	0	0	40	297.8788147	1	6	1	2.283325195	43.98826981
	3719406025	297.9642944	-6389.18457	-1.01109772	0.000134901	1	0.999253354	40.02988815	1.998187504	7.809999865	-5.629745967	-1.040322682	250	0.002672075	-1.01097355	-0.001274458	297.9633484	297.9633484	-6419.291992	-6359.077148	59.64763556	21.11792934	34.11075211	0	0	0	40	297.8781738	1	6	1	2.283935547	43.98826981
	3719406027	297.9651794	-6512.255371	-1.013511932	6.22E-05	1	0.999253354	40.02988815	1.998196345	7.809999865	-5.643309653	-1.042289535	250	0.002772112	-1.01338781	-0.001183804	297.964447	297.964447	-6539.278809	-6485.231934	59.55149525	21.11801648	34.11128998	0	0	0	40	297.877655	1	6	1	2.281951904	43.98826981
	3719406029	297.9657135	-6632.231689	-1.015897253	0.000145614	1	0.999253354	40.02988815	1.998178999	7.809999865	-5.656498057	-1.044981355	250	0.002734131	-1.015772654	-0.001231043	297.96521	297.96521	-6665.199707	-6599.263672	59.74768401	21.11639659	34.11262894	0	0	0	40	297.8777771	1	6	1	2.284088135	43.98826981
	3719406031	297.965332	-6749.101563	-1.018244521	0.000121746	1	0.999253354	40.02988815	1.998140891	7.809999865	-5.669437823	-1.047520032	250	0.002714682	-1.018119548	-0.00125962	297.9659424	297.9659424	-6779.064941	-6719.138184	59.70938421	21.11859581	34.11235809	0	0	0	40	297.8778687	1	6	1	2.282104492	43.98826981
	3719406033	297.9647064	-6869.647949	-1.020483406	0.000124047	1	0.999253354	40.02988815	1.998163987	7.809999865	-5.681958796	-1.049874859	250	0.002713437	-1.020358152	-0.001269574	297.9654541	297.9654541	-6899.670898	-6839.625	59.80474289	21.11746425	34.11155701	0	0	0	40	297.8769836	1	6	1	2.282409668	44.47702789
	3719406035	297.9639893	-6989.78833	-1.022605662	7.59E-05	1	0.999253354	40.02988815	1.998165592	7.809999865	-5.693781503	-1.052050049	250	0.002720673	-1.022480177	-0.001270594	297.9638977	297.9638977	-7019.757813	-6959.818848	59.48505683	21.11764984	34.11182404	0	0	0	40	297.8774109	1	6	1	2.299804688	43.98826981
	3719406037	297.9647827	-7112.615479	-1.024759383	2.24E-05	1	0.999253354	40.02988815	1.998179813	7.809999865	-5.70579774	-1.054347995	250	0.00271286	-1.024633563	-0.00128676	297.9641418	297.9641418	-7145.67334	-7079.557617	59.58666854	21.1174722	34.11530304	0	0	0	40	297.8774109	1	6	1	2.282409668	43.98826981
	3719406039	297.9650574	-7229.644531	-1.026716115	9.05E-05	1	0.999253354	40.02988815	1.998195485	7.809999865	-5.716852591	-1.05574413	250	0.002830299	-1.026590489	-0.00117693	297.9648132	297.9648132	-7259.668945	-7199.620117	59.70156793	21.11827517	34.10941315	0	0	0	40	297.8763123	1	6	1	2.28302002	44.47702789
	3719406041	297.9657745	-7352.849121	-1.028665617	0.000125958	1	0.999253354	40.02988815	1.998236731	7.809999865	-5.727815988	-1.05779165	250	0.002831648	-1.028539719	-0.001183139	297.96521	297.96521	-7379.932129	-7325.766113	59.69297001	21.1214698	34.10834122	0	0	0	40	297.8786011	1	6	1	2.282409668	43.98826981
	3719406043	297.966095	-7475.720215	-1.030532086	0.000146791	1	0.999253354	40.02988815	1.998195673	7.809999865	-5.737966274	-1.060384756	250	0.002711941	-1.030405468	-0.001310069	297.9661865	297.9661865	-7505.620117	-7445.820313	59.60933576	21.11697044	34.11235809	0	0	0	40	297.8772278	1	6	1	2.283477783	43.98826981
	3719406045	297.9656219	-7592.66748	-1.032444835	0.000128272	1	0.999253354	40.02988815	1.998164463	7.809999865	-5.748509526	-1.062451354	250	0.002696418	-1.032317918	-0.001333023	297.9653931	297.9653931	-7625.660156	-7559.674805	59.6187153	21.11860958	34.11155701	0	0	0	40	297.8777771	1	6	1	2.283172607	43.98826981
	3719406047	297.9658813	-7712.81958	-1.034248819	0.000138315	1	0.999253354	40.02988815	1.998195304	7.809999865	-5.758657624	-1.064221493	250	0.002719399	-1.034121748	-0.001317041	297.9657288	297.9657288	-7745.958008	-7679.681152	59.50694243	21.11737943	34.1174469	0	0	0	40	297.8789368	1	6	1	2.281799316	43.98826981
	3719406049	297.9654388	-7832.965332	-1.035908845	8.00E-05	1	0.999253354	40.02988815	1.99820465	7.809999865	-5.767951034	-1.065802894	250	0.00274736	-1.035781678	-0.00129553	297.9663391	297.9663391	-7865.977051	-7799.953613	59.49599963	21.11774128	34.11450195	0	0	0	40	297.8785706	1	6	1	2.284088135	44.47702789
	3719406051	297.9652252	-7949.896484	-1.037620384	7.33E-05	1	0.999253354	40.02988815	1.99814733	7.809999865	-5.777324423	-1.067527492	250	0.002753153	-1.037493023	-0.001296382	297.9650879	297.9650879	-7979.945801	-7919.847168	59.63747439	21.11769818	34.11637497	0	0	0	40	297.8778992	1	6	1	2.28225708	43.98826981
	3719406053	297.9640656	-8072.82959	-1.039255887	7.46E-05	1	0.999253354	40.02988815	1.998179942	7.809999865	-5.786513124	-1.069267982	250	0.002750069	-1.039128333	-0.001305825	297.964386	297.964386	-8105.869629	-8039.789551	59.60542762	21.11854441	34.11610794	0	0	0	40	297.8764648	1	6	1	2.282562256	44.47702789
	3719406055	297.9643707	-8189.996094	-1.040840438	0.000118189	1	0.999253354	40.02988815	1.998205696	7.809999865	-5.795422235	-1.070829844	250	0.002768879	-1.040712742	-0.001293157	297.9636536	297.9636536	-8220.001953	-8159.990234	59.33498415	21.11671837	34.11343002	0	0	0	40	297.8772278	1	6	1	2.300872803	43.98826981
	3719406057	297.9634552	-8312.913086	-1.042377596	0.000133159	1	0.999253354	40.02988815	1.99818105	7.809999865	-5.8037613	-1.073208415	250	0.002627449	-1.042249174	-0.00144054	297.9628906	297.9628906	-8345.855469	-8279.970703	59.58041551	21.11939509	34.11369705	0	0	0	40	297.8804626	1	6	1	2.28302002	44.47702789
	3719406059	297.9638519	-8429.846191	-1.043927358	5.97E-05	1	0.999253354	40.02988815	1.998140368	7.809999865	-5.812395291	-1.074153983	250	0.002744368	-1.043799178	-0.001329639	297.9639282	297.9639282	-8459.820313	-8399.87207	59.44441214	21.11926852	34.11959076	0	0	0	40	297.8797913	1	6	1	2.28225708	44.47702789
	3719406061	297.9646149	-8549.98291	-1.045353363	9.70E-05	1	0.999253354	40.02988815	1.998150229	7.809999865	-5.820301582	-1.075950034	250	0.002689894	-1.045224763	-0.001389616	297.9643555	297.9643555	-8580.12207	-8519.84375	59.65935999	21.11754333	34.11851883	0	0	0	40	297.8818665	1	6	1	2.291259766	44.47702789
	3719406063	297.9654999	-8670.067871	-1.046743302	7.33E-05	1	0.999253354	40.02988815	1.998197975	7.809999865	-5.828232337	-1.077088751	250	0.00275027	-1.046614731	-0.001334617	297.9657898	297.9657898	-8700.110352	-8640.025391	59.76644309	21.11633486	34.12092972	0	0	0	40	297.8817444	1	6	1	2.283477783	44.47702789
	3719406065	297.9653168	-8789.94873	-1.04813764	0.000109447	1	0.999253354	40.02988815	1.998213777	7.809999865	-5.836087364	-1.07827896	250	0.002799299	-1.048009084	-0.001290997	297.9651794	297.9651794	-8819.94043	-8759.957031	59.58901342	21.11969952	34.11476898	0	0	0	40	297.881012	1	6	1	2.28302002	44.47702789
	3719406067	297.9640198	-8909.921387	-1.049487787	9.73E-05	1	0.999253354	40.02988815	1.998173207	7.809999865	-5.843435129	-1.079951804	250	0.002748132	-1.049358894	-0.001347406	297.9633484	297.9633484	-8939.923828	-8879.918945	59.71094747	21.11627018	34.11369705	0	0	0	40	297.8806458	1	6	1	2.283630371	44.47702789
	3719406069	297.96521	-9033.14502	-1.050836288	6.17E-05	1	0.999253354	40.02988815	1.99818375	7.809999865	-5.85095628	-1.081432267	250	0.002735894	-1.050707137	-0.001364843	297.9648438	297.9648438	-9060.155273	-9006.134766	59.68749861	21.11488012	34.11985779	0	0	0	40	297.8820801	1	6	1	2.282714844	43.98826981
	3719406071	297.9651794	-9150.020996	-1.052010026	0.000167469	1	0.999253354	40.02988815	1.998231358	7.809999865	-5.857704247	-1.082239569	250	0.002815309	-1.051881033	-0.001289978	297.965271	297.965271	-9179.951172	-9120.09082	59.78363892	21.1183579	34.11610794	0	0	0	40	297.8812866	1	6	1	2.285003662	43.98826981
	3719406073	297.9668427	-9269.916016	-1.053340267	0.000114627	1	0.999253354	40.02988815	1.998189161	7.809999865	-5.864870358	-1.084239825	250	0.00270135	-1.053210607	-0.001409044	297.9655151	297.9655151	-9299.898438	-9239.933594	59.77035124	21.11751159	34.11691284	0	0	0	40	297.8814392	1	6	1	2.285461426	44.47702789
	3719406075	297.9655304	-9390.133301	-1.054562079	0.000116336	1	0.999253354	40.02988815	1.998169195	7.809999865	-5.871778134	-1.084631159	250	0.002858283	-1.054432912	-0.001256879	297.9651794	297.9651794	-9420.336914	-9359.929688	59.96263185	21.1179837	34.11771393	0	0	0	40	297.8800354	1	6	1	2.283782959	44.47702789
	3719406077	297.9671021	-9510.275879	-1.055672688	4.44E-05	1	0.999253354	40.02988815	1.998208183	7.809999865	-5.878122209	-1.085520485	250	0.002910295	-1.055543534	-0.001209139	297.9674072	297.9674072	-9540.229492	-9480.322266	59.62184182	21.11787072	34.11985779	0	0	0	40	297.8813477	1	6	1	2.28302002	44.47702789
	3719406079	297.9664917	-9630.200684	-1.056922441	0.000159155	1	0.999253354	40.02988815	1.998190199	7.809999865	-5.884955851	-1.087195194	250	0.002842028	-1.056792876	-0.001282241	297.9661865	297.9661865	-9660.253906	-9600.147461	59.4733324	21.12023549	34.12199783	0	0	0	40	297.8808594	1	6	1	2.285003662	45.45454788
	3719406081	297.967804	-9750.092773	-1.058060525	0.000101147	1	0.999253354	40.02988815	1.998202705	7.809999865	-5.891335698	-1.088329413	250	0.002852736	-1.057930816	-0.001275911	297.9674072	297.9674072	-9780.118164	-9720.067383	59.42643469	21.11890608	34.12039185	0	0	0	40	297.8787842	1	6	1	2.282714844	44.47702789
	3719406083	297.9675903	-9870.385254	-1.05911276	0.000125547	1	0.999253354	40.02988815	1.998180163	7.809999865	-5.897095839	-1.089589038	250	0.002821575	-1.058982799	-0.001311134	297.9671021	297.9671021	-9906.367188	-9834.40332	59.5335178	21.11929131	34.12387466	0	0	0	40	297.8805847	1	6	1	2.283172607	44.47702789
	3719406085	297.9664001	-9990.321777	-1.060251019	6.57E-05	1	0.999253354	40.02988815	1.998205008	7.809999865	-5.903539395	-1.090582984	250	0.00285873	-1.060121091	-0.001278403	297.96698	297.96698	-10020.31738	-9960.326172	59.60620925	21.11917189	34.12253571	0	0	0	40	297.8764648	1	6	1	2.283172607	44.47702789
	3719406087	297.9668884	-10110.1626	-1.061300427	7.87E-05	1	0.999253354	40.02988815	1.998195209	7.809999865	-5.909418377	-1.091318768	250	0.002922339	-1.061170597	-0.001218846	297.9671326	297.9671326	-10140.13477	-10080.19043	59.79145521	21.11840648	34.12333679	0	0	0	40	297.8780518	1	6	1	2.283782959	43.98826981
	3719406089	297.9680786	-10227.33691	-1.062339093	4.03E-05	1	0.999253354	40.02988815	1.998158414	7.809999865	-5.915018316	-1.092791633	250	0.002848946	-1.062208808	-0.00129622	297.9672546	297.9672546	-10260.40918	-10194.26465	59.70938421	21.11883413	34.12253571	0	0	0	40	297.878479	1	6	1	2.28302002	44.47702789
	3719406091	297.9688263	-10350.31543	-1.063401773	0.000104148	1	0.999253354	40.02988815	1.998177722	7.809999865	-5.920957937	-1.09406384	250	0.00282137	-1.06327122	-0.001327882	297.9687805	297.9687805	-10380.32324	-10320.30762	59.60699088	21.11829418	34.12521362	0	0	0	40	297.8764343	1	6	1	2.283325195	44.47702789
	3719406093	297.9684448	-10470.25195	-1.064312451	0.000165703	1	0.999253354	40.02988815	1.998174062	7.809999865	-5.926079883	-1.094670389	250	0.002882775	-1.064182032	-0.001270001	297.9686584	297.9686584	-10500.21777	-10440.28613	59.45613657	21.11836402	34.12467575	0	0	0	40	297.8773193	1	6	1	2.283630371	43.98826981
	3719406095	297.9682007	-10590.19043	-1.065328019	4.50E-05	1	0.999253354	40.02988815	1.998167571	7.809999865	-5.931643943	-1.096097205	250	0.002816188	-1.065197217	-0.001340503	297.9690552	297.9690552	-10626.18262	-10554.19824	59.59135831	21.11821421	34.12815857	0	0	0	40	297.875824	1	6	1	2.284240723	44.47702789
	3719406097	297.9689026	-10710.35938	-1.06632085	7.58E-05	1	0.999253354	40.02988815	1.998183565	7.809999865	-5.937286427	-1.096757421	250	0.002885177	-1.066190169	-0.001275341	297.9680786	297.9680786	-10740.39941	-10680.31934	60.02438051	21.11877544	34.12333679	0	0	0	40	297.8761902	1	6	1	2.284240723	44.47702789
	3719406099	297.9687653	-10830.30371	-1.067203195	8.02E-05	1	0.999253354	40.02988815	1.998211987	7.809999865	-5.942218878	-1.098005195	250	0.00282906	-1.067072185	-0.001334851	297.9692383	297.9692383	-10860.26563	-10800.3418	59.67186604	21.11915872	34.12949753	0	0	0	40	297.8759766	1	6	1	2.30178833	44.47702789
	3719406101	297.9690552	-10947.14746	-1.068063262	0.000111836	1	0.999253354	40.02988815	1.99818639	7.809999865	-5.946995288	-1.098556022	250	0.00288891	-1.067932366	-0.001278318	297.9692383	297.9692383	-10974.26465	-10920.03027	59.51632197	21.11693584	34.12895966	0	0	0	40	297.8738403	1	6	1	2.283782959	43.98826981
	3719406103	297.9684448	-11070.35059	-1.069090405	6.97E-05	1	0.999253354	40.02988815	1.998197363	7.809999865	-5.952661565	-1.100066954	250	0.002811029	-1.068959092	-0.00136016	297.9680176	297.9680176	-11100.47168	-11040.22949	59.38031861	21.11844308	34.12976456	0	0	0	40	297.8754883	1	6	1	2.285461426	44.47702789
	3719406105	297.9688568	-11187.56152	-1.069821808	0.000103019	1	0.999253354	40.02988815	1.998259215	7.809999865	-5.956969788	-1.100531041	250	0.002870574	-1.069690622	-0.001303428	297.9696045	297.9696045	-11220.60352	-11154.51953	59.59370319	21.12106136	34.12467575	0	0	0	40	297.8728638	1	6	1	2.281646729	44.47702789
	3719406107	297.9682617	-11307.54297	-1.070856308	0.000107006	1	0.999253354	40.02988815	1.998156775	7.809999865	-5.962372805	-1.101894483	250	0.00280988	-1.070724769	-0.001368115	297.9677124	297.9677124	-11340.57129	-11274.51465	59.46707937	21.11761191	34.1276207	0	0	0	40	297.8746643	1	6	1	2.300109863	44.47702789
	3719406109	297.9677887	-11427.44873	-1.071593706	0.000160789	1	0.999253354	40.02988815	1.998143067	7.809999865	-5.96643985	-1.102644916	250	0.002811986	-1.071462095	-0.00136885	297.967865	297.967865	-11454.39355	-11400.50391	59.67108442	21.11863401	34.13137054	0	0	0	40	297.8728943	1	6	1	2.283325195	45.45454788
	3719406111	297.9677124	-11550.56836	-1.072294688	5.71E-05	1	0.999253354	40.02988815	1.998206909	7.809999865	-5.970653661	-1.102711297	250	0.002937496	-1.072163481	-0.001246047	297.9679565	297.9679565	-11580.62598	-11520.51074	59.8954118	21.12040401	34.12735367	0	0	0	40	297.873291	1	6	1	2.283935547	44.47702789
	3719406113	297.9673004	-11667.55713	-1.07315931	0.000110953	1	0.999253354	40.02988815	1.998245282	7.809999865	-5.975539815	-1.103820952	250	0.002903837	-1.073027873	-0.001283038	297.967926	297.967926	-11694.55566	-11640.55859	59.62731322	21.11825316	34.13297653	0	0	0	40	297.8744812	1	6	1	2.283172607	44.47702789
	3719406115	297.9670258	-11787.47998	-1.073982373	0.000131712	1	0.999253354	40.02988815	1.99822279	7.809999865	-5.979956857	-1.105198908	250	0.002808418	-1.073850467	-0.001381615	297.9662476	297.9662476	-11820.4502	-11754.50977	59.77347775	21.11756055	34.12869263	0	0	0	40	297.8763733	1	6	1	2.300262451	44.47702789
	3719406117	297.966507	-11910.47314	-1.074821494	0.000115121	1	0.999253354	40.02988815	1.998240701	7.809999865	-5.98473455	-1.105782649	250	0.002862545	-1.074689707	-0.001330731	297.966095	297.966095	-11940.52344	-11880.42285	59.87665272	21.11942148	34.12655258	0	0	0	40	297.8762817	1	6	1	2.28225708	44.47702789
	3719406119	297.9667206	-12027.66309	-1.075583577	2.45E-05	1	0.999253354	40.02988815	1.998119981	7.809999865	-5.988695819	-1.106169244	250	0.002924501	-1.075451928	-0.001271709	297.9668274	297.9668274	-12060.68359	-11994.64258	59.51241383	21.11708131	34.13538742	0	0	0	40	297.8760376	1	6	1	2.283630371	44.47702789
	3719406121	297.9663696	-12147.54443	-1.076375102	0.000155344	1	0.999253354	40.02988815	1.998182452	7.809999865	-5.993195204	-1.107476432	250	0.002843927	-1.076243049	-0.001355321	297.9669189	297.9669189	-12180.51563	-12114.57324	59.45926309	21.11969836	34.13029861	0	0	0	40	297.8779297	1	6	1	2.284393311	44.96578979
	3719406123	297.9677124	-12269.84473	-1.08110793	0.019187975	1	0.999253354	40.02988815	1.998181091	7.809999865	-6.048975637	-0.955391223	250	0.03105922	-1.081085275	0.026837825	297.9667969	297.9667969	-12294.68945	-12245	59.37093906	21.11700734	34.13163757	0	0	0	40	297.8770447	1	6	1	2.283630371	44.47702789
	3719406125	297.9672852	-12387.81396	-1.077761274	0.000100896	1	0.999253354	40.02988815	1.998204052	7.809999865	-6.001042695	-1.10855316	250	0.002912332	-1.077629284	-0.001292227	297.967865	297.967865	-12420.97949	-12354.64844	59.6789007	21.11811433	34.12895966	0	0	0	40	297.8791199	1	6	1	2.28515625	44.47702789
	3719406127	297.9680786	-12513.87549	-1.078515869	0.000143333	1	0.999253354	40.02988815	1.998198388	7.809999865	-6.005194706	-1.109503846	250	0.002882407	-1.078383642	-0.001325031	297.9677429	297.9677429	-12540.86914	-12486.88184	59.66561302	21.1184812	34.13029861	0	0	0	40	297.8788147	1	6	1	2.283477783	44.47702789
	3719406129	297.9680328	-12624.63867	-1.079212175	5.64E-05	1	0.999253354	40.02988815	1.998187546	7.809999865	-6.009021118	-1.110318944	250	0.002865446	-1.079079795	-0.001344664	297.9674377	297.9674377	-12654.58691	-12594.69043	59.59995622	21.11878632	34.13190842	0	0	0	40	297.8794861	1	6	1	2.283782959	44.47702789
	3719406131	297.9692841	-12750.68848	-1.080024678	7.53E-05	1	0.999253354	40.02988815	1.998179071	7.809999865	-6.013485311	-1.111338688	250	0.002833691	-1.079892033	-0.001379516	297.9691467	297.9691467	-12780.66309	-12720.71387	59.60151948	21.11893514	34.13431549	0	0	0	40	297.8797607	1	6	1	2.287750244	44.47702789
	3719406133	297.9688568	-12865.27295	-1.080665207	5.74E-05	1	0.999253354	40.02988815	1.998231821	7.809999865	-6.017221285	-1.111928994	250	0.002852724	-1.080532568	-0.001362947	297.96875	297.96875	-12895.35547	-12835.19043	59.40142258	21.12060262	34.13753128	0	0	0	40	297.8772888	1	6	1	2.284545898	44.47702789
	3719406135	297.969223	-12988.33252	-1.081246148	8.44E-05	1	0.999253354	40.02988815	1.998306227	7.809999865	-6.02073691	-1.112206855	250	0.002918771	-1.081113683	-0.001299122	297.9696655	297.9696655	-13021.33008	-12955.33496	59.83131826	21.1200167	34.13753128	0	0	0	40	297.8783264	1	6	1	2.283782959	44.47702789
	3719406137	297.9689636	-13108.42578	-1.081869629	4.46E-05	1	0.999253354	40.02988815	1.998192095	7.809999865	-6.023887976	-1.112750217	250	0.002927139	-1.081737126	-0.001293146	297.9694214	297.9694214	-13135.49512	-13081.35645	59.47724054	21.12142922	34.13592148	0	0	0	40	297.8770752	1	6	1	2.28302002	44.47702789
	3719406139	297.9680023	-13228.67432	-1.082521262	0.000108139	1	0.999253354	40.02988815	1.998193605	7.809999865	-6.027527186	-1.113387314	250	0.002934977	-1.082388736	-0.001287821	297.9676514	297.9676514	-13255.80371	-13201.54492	59.66639464	21.12024173	34.13645935	0	0	0	40	297.8760071	1	6	1	2.282409668	44.96578979
	3719406141	297.9686279	-13352.04248	-1.083116014	7.99E-05	1	0.999253354	40.02988815	1.998186325	7.809999865	-6.030860027	-1.113769863	250	0.002977011	-1.082983559	-0.001248054	297.9689026	297.9689026	-13382.10352	-13321.98145	59.74846564	21.11719671	34.13699341	0	0	0	40	297.8753357	1	6	1	2.284545898	44.47702789
	3719406142	297.9682159	-13414.98926	-1.083380338	0.00013556	1	0.999253354	40.02988815	1.99816565	7.809999865	-6.032147176	-1.114698595	250	0.002857707	-1.083247397	-0.001368356	297.9683533	297.9683533	-13447.875	-13382.10352	59.58510528	21.11698047	34.13592148	0	0	0	40	297.8745117	1	6	1	2.28302002	44.47702789
	3719406145	297.9693604	-13589.17432	-1.084445619	5.44E-05	1	0.999253354	40.02988815	1.998166592	7.809999865	-6.038045998	-1.11598234	250	0.002826793	-1.084312388	-0.001403334	297.9696655	297.9696655	-13616.14355	-13562.20508	59.55462177	21.11726867	34.13619232	0	0	0	40	297.8766479	1	6	1	2.282714844	44.47702789
	3719406147	297.9688721	-13706.28418	-1.085029171	0.000177827	1	0.999253354	40.02988815	1.998154537	7.809999865	-6.041196916	-1.116915648	250	0.002767329	-1.084895649	-0.00146503	297.9698792	297.9698792	-13736.28516	-13676.2832	59.63434787	21.11565247	34.13592148	0	0	0	40	297.8766479	1	6	1	2.282867432	44.47702789
	3719406149	297.9690399	-13829.37891	-1.085654296	0.000110168	1	0.999253354	40.02988815	1.998182406	7.809999865	-6.044898596	-1.116823084	250	0.002903802	-1.085521223	-0.001330962	297.9694519	297.9694519	-13856.40137	-13802.35645	59.61558879	21.12050135	34.13699341	0	0	0	40	297.875061	1	6	1	2.28302002	44.47702789
	3719406151	297.9705811	-13946.48438	-1.086270669	0.000106405	1	0.999253354	40.02988815	1.998208219	7.809999865	-6.048458922	-1.117181935	250	0.002957295	-1.086137681	-0.001279808	297.9709778	297.9709778	-13976.54004	-13916.42871	59.7007863	21.1206625	34.14127731	0	0	0	40	297.875885	1	6	1	2.284393311	45.45454788
	3719406153	297.9700317	-14072.70313	-1.086834919	8.05E-05	1	0.999253354	40.02988815	1.99818468	7.809999865	-6.051475033	-1.118058429	250	0.00290332	-1.086701666	-0.001335937	297.9699402	297.9699402	-14102.7959	-14042.61035	59.39204303	21.11838384	34.14529419	0	0	0	40	297.8751221	1	6	1	2.283325195	44.47702789
	3719406154	297.9706268	-14132.91504	-1.087026933	0.00010705	1	0.999253354	40.02988815	1.99818468	7.809999865	-6.052469887	-1.118651589	250	0.002832707	-1.086893364	-0.001407257	297.9701233	297.9701233	-14163.03418	-14102.7959	59.81021429	21.11838384	34.1436882	0	0	0	40	297.875	1	6	1	2.28302002	43.98826981
	3719406156	297.9708862	-14252.99512	-1.087671086	5.02E-05	1	0.999253354	40.02988815	1.99817414	7.809999865	-6.055998622	-1.119454956	250	0.002808081	-1.087537331	-0.00143434	297.9708862	297.9708862	-14282.97852	-14223.01172	59.7007863	21.11663361	34.13431549	0	0	0	40	297.8752747	1	6	1	2.285003662	44.47702789
	3719406159	297.9729462	-14430.28223	-1.088433397	7.52E-05	1	0.999253354	40.02988815	1.99818574	7.809999865	-6.060269613	-1.120281162	250	0.002803569	-1.088299468	-0.00144172	297.9737244	297.9737244	-14457.24121	-14403.32324	59.62574996	21.11695402	34.13833237	0	0	0	40	297.8735046	1	6	1	2.281799316	44.47702789
	3719406161	297.9720001	-14553.64453	-1.088942856	0.000151585	1	0.999253354	40.02988815	1.998174298	7.809999865	-6.0632115	-1.120062633	250	0.002937247	-1.088809414	-0.001310015	297.9718323	297.9718323	-14583.6543	-14523.63477	59.45066517	21.12008915	34.14636612	0	0	0	40	297.8725586	1	6	1	2.284240723	44.47702789
	3719406163	297.9710236	-14667.82422	-1.089517859	0.000118961	1	0.999253354	40.02988815	1.998180819	7.809999865	-6.066404077	-1.120807315	250	0.002911865	-1.089384275	-0.001337608	297.9708862	297.9708862	-14697.81836	-14637.83008	59.67577419	21.11819208	34.14823914	0	0	0	40	297.8719177	1	6	1	2.285003662	44.47702789
	3719406165	297.9708099	-14787.99463	-1.089969996	5.75E-05	1	0.999253354	40.02988815	1.998229986	7.809999865	-6.069050855	-1.121368181	250	0.00290055	-1.089836319	-0.00135064	297.9716187	297.9716187	-14818	-14757.98926	59.47567729	21.11873036	34.14288712	0	0	0	40	297.8702393	1	6	1	2.283477783	44.47702789
	3719406167	297.9700775	-14908.17969	-1.090559357	0.000145645	1	0.999253354	40.02988815	1.998198434	7.809999865	-6.072186449	-1.122250064	250	0.002849544	-1.090425429	-0.001403903	297.9697571	297.9697571	-14938.31152	-14878.04785	59.36234115	21.11916774	34.14315414	0	0	0	40	297.8711243	1	6	1	2.283172607	44.47702789
	3719406169	297.9708862	-15031.47461	-1.090994955	0.000158335	1	0.999253354	40.02988815	1.998211422	7.809999865	-6.074827977	-1.121752632	250	0.003021792	-1.090861621	-0.001233314	297.9703674	297.9703674	-15064.49023	-14998.45898	59.65310696	21.12035953	34.14957809	0	0	0	40	297.8712158	1	6	1	2.290039063	44.47702789
	3719406170	297.9707794	-15091.53467	-1.091270695	0.000153167	1	0.999253354	40.02988815	1.998186838	7.809999865	-6.076139374	-1.122837727	250	0.002876137	-1.091136762	-0.001380003	297.971405	297.971405	-15118.5791	-15064.49023	59.28027016	21.11575465	34.14288712	0	0	0	40	297.8709717	1	6	1	2.300567627	44.47702789
	3719406173	297.9693756	-15268.73877	-1.092114093	0.000149997	1	0.999253354	40.02988815	1.998172708	7.809999865	-6.080806688	-1.123633981	250	0.002889817	-1.091980151	-0.001369567	297.9697266	297.9697266	-15298.77734	-15238.7002	59.6789007	21.11566379	34.14476013	0	0	0	40	297.8738098	1	6	1	2.285461426	44.47702789
	3719406175	297.9702148	-15389.04053	-1.092560538	0.000141144	1	0.999253354	40.02988815	1.998209622	7.809999865	-6.083408379	-1.124065203	250	0.002899538	-1.092426554	-0.001361527	297.9693909	297.9693909	-15419.13379	-15358.94727	59.44206726	21.12005517	34.14609909	0	0	0	40	297.8742981	1	6	1	2.282867432	44.47702789
	3719406176	297.9706268	-15449.19238	-1.092748368	0.000168138	1	0.999253354	40.02988815	1.998216437	7.809999865	-6.084455636	-1.124359674	250	0.002882471	-1.092614282	-0.001379293	297.9710388	297.9710388	-15479.25098	-15419.13379	59.6515437	21.11873017	34.14288712	0	0	0	40	297.8727112	1	6	1	2.283630371	44.96578979
	3719406178	297.969986	-15569.32275	-1.093171785	0.000131433	1	0.999253354	40.02988815	1.998195624	7.809999865	-6.086900396	-1.123998025	250	0.003024817	-1.093038222	-0.001238579	297.9701843	297.9701843	-15599.35449	-15539.29102	59.4569182	21.11762139	34.14770508	0	0	0	40	297.8748169	1	6	1	2.28302002	44.96578979
	3719406180	297.9704132	-15689.41504	-1.093708067	0.000114207	1	0.999253354	40.02988815	1.998172571	7.809999865	-6.089713263	-1.125103561	250	0.002924452	-1.093574032	-0.001340967	297.9699097	297.9699097	-15719.52637	-15659.30371	59.45535494	21.11737101	34.14770508	0	0	0	40	297.8738098	1	6	1	2.283935547	44.47702789
	3719406182	297.9700775	-15812.69336	-1.094204113	0.000100472	1	0.999253354	40.02988815	1.998195507	7.809999865	-6.092530133	-1.125689049	250	0.002914436	-1.094069989	-0.001352873	297.9694519	297.9694519	-15839.77539	-15785.61133	59.71485561	21.11992753	34.14743805	0	0	0	40	297.8757019	1	6	1	2.285461426	44.47702789
	3719406184	297.9703674	-15936.00439	-1.094633881	0.000104944	1	0.999253354	40.02988815	1.998198433	7.809999865	-6.094943576	-1.12606866	250	0.002927042	-1.094499744	-0.00134189	297.9700012	297.9700012	-15965.99512	-15906.01367	59.98139094	21.11704248	34.14770508	0	0	0	40	297.8755188	1	6	1	2.283325195	43.98826981
	3719406186	297.9692993	-16050.04297	-1.095064274	9.50E-05	1	0.999253354	40.02988815	1.998170046	7.809999865	-6.097291563	-1.126315653	250	0.002960609	-1.094930248	-0.001309978	297.9691162	297.9691162	-16080.06641	-16020.01953	59.93527485	21.11806588	34.15065002	0	0	0	40	297.8756714	1	6	1	2.285461426	44.47702789
	3719406188	297.9695435	-16170.22803	-1.095441756	8.86E-05	1	0.999253354	40.02988815	1.998221358	7.809999865	-6.099666696	-1.126069501	250	0.003080522	-1.095308144	-0.0011915	297.9692078	297.9692078	-16200.29492	-16140.16113	59.66326813	21.11940853	34.150383	0	0	0	40	297.875824	1	6	1	2.283477783	44.47702789
	3719406190	297.9700317	-16290.65137	-1.096001015	0.000123786	1	0.999253354	40.02988815	1.998207441	7.809999865	-6.10259908	-1.127389622	250	0.002946786	-1.095866798	-0.001327342	297.9709473	297.9709473	-16320.68555	-16260.61719	59.76019007	21.11981734	34.15198898	0	0	0	40	297.8766174	1	6	1	2.28515625	44.47702789
	3719406192	297.9693298	-16410.80225	-1.096322026	6.47E-05	1	0.999253354	40.02988815	1.998186473	7.809999865	-6.10436012	-1.12752455	250	0.00298068	-1.096187924	-0.001294667	297.9691772	297.9691772	-16440.77539	-16380.8291	59.43659586	21.11881103	34.15707779	0	0	0	40	297.8752441	1	6	1	2.283935547	44.47702789
	3719406194	297.970993	-16536.91211	-1.09682061	0.000114408	1	0.999253354	40.02988815	1.998237326	7.809999865	-6.107320036	-1.127872753	250	0.003016433	-1.096686535	-0.001260784	297.971283	297.971283	-16566.98047	-16506.84375	59.53664431	21.11918038	34.15011597	0	0	0	40	297.8760071	1	6	1	2.283935547	44.96578979
	3719406196	297.9708252	-16651.12988	-1.097237291	0.000132699	1	0.999253354	40.02988815	1.998212113	7.809999865	-6.10948101	-1.128745261	250	0.002935314	-1.097102854	-0.001343474	297.9702454	297.9702454	-16681.27734	-16620.98242	59.92980345	21.11816247	34.15198898	0	0	0	40	297.875824	1	6	1	2.282409668	44.96578979
	3719406198	297.9732819	-16771.44922	-1.097675185	0.000161439	1	0.999253354	40.02988815	1.998206409	7.809999865	-6.111967662	-1.12884358	250	0.002999106	-1.097540869	-0.001281307	297.9732056	297.9732056	-16801.47656	-16741.42188	59.60308273	21.11894384	34.15332794	0	0	0	40	297.8766174	1	6	1	2.283477783	43.49951172
	3719406200	297.9715271	-16891.50293	-1.098043003	9.79E-05	1	0.999253354	40.02988815	1.998229062	7.809999865	-6.114043194	-1.12944138	250	0.002962847	-1.097908555	-0.001318976	297.9718018	297.9718018	-16921.59766	-16861.4082	59.63825602	21.11882304	34.16162872	0	0	0	40	297.8772583	1	6	1	2.283782959	44.96578979
	3719406202	297.9699249	-17011.69141	-1.098515203	0.000118215	1	0.999253354	40.02988815	1.998188273	7.809999865	-6.116515137	-1.130111463	250	0.00292703	-1.098380606	-0.001356608	297.9691162	297.9691162	-17041.73438	-16981.64844	59.50694243	21.1182616	34.15761185	0	0	0	40	297.8737183	1	6	1	2.284393311	43.49951172
	3719406204	297.9722443	-17131.93652	-1.098843692	8.85E-05	1	0.999253354	40.02988815	1.998245264	7.809999865	-6.118561687	-1.130204515	250	0.002977324	-1.098709181	-0.001307512	297.9707031	297.9707031	-17161.94727	-17101.92578	59.41158375	21.11968424	34.15841675	0	0	0	40	297.876709	1	6	1	2.285308838	44.47702789
	3719406206	297.971756	-17252.03809	-1.099169878	8.61E-05	1	0.999253354	40.02988815	1.998204531	7.809999865	-6.120244408	-1.130597037	250	0.002963979	-1.099035292	-0.001322086	297.9714355	297.9714355	-17282.0293	-17222.04688	59.74768401	21.11818781	34.15868378	0	0	0	40	297.8763428	1	6	1	2.28302002	44.47702789
	3719406208	297.971756	-17372.1543	-1.099697541	4.81E-05	1	0.999253354	40.02988815	1.998223479	7.809999865	-6.123178597	-1.131465742	250	0.00290862	-1.099562673	-0.001379446	297.971344	297.971344	-17402.16016	-17342.14844	59.49599963	21.11798164	34.15868378	0	0	0	40	297.8738403	1	6	1	2.28515625	43.98826981
	3719406210	297.9717712	-17495.40137	-1.100078407	4.50E-05	1	0.999253354	40.02988815	1.998181113	7.809999865	-6.125161312	-1.131910878	250	0.002895898	-1.099943443	-0.0013936	297.9710388	297.9710388	-17528.56445	-17462.23828	59.7281433	21.11833723	34.15814972	0	0	0	40	297.8746643	1	6	1	2.283630371	44.47702789
	3719406212	297.9720917	-17615.74121	-1.100490604	6.85E-05	1	0.999253354	40.02988815	1.998223192	7.809999865	-6.127660315	-1.131925653	250	0.002974563	-1.100355887	-0.001316498	297.9728394	297.9728394	-17642.82813	-17588.6543	59.67264767	21.11877628	34.16243362	0	0	0	40	297.8733826	1	6	1	2.285003662	43.98826981
	3719406214	297.9731445	-17732.75391	-1.100866888	6.24E-05	1	0.999253354	40.02988815	1.998177263	7.809999865	-6.129562264	-1.132601818	250	0.0029191	-1.100731878	-0.001373355	297.9726257	297.9726257	-17762.74805	-17702.75977	59.6624865	21.11732088	34.16591263	0	0	0	40	297.8746033	1	6	1	2.282562256	44.47702789
	3719406216	297.973587	-17852.87695	-1.101251657	1.00E-04	1	0.999253354	40.02988815	1.998199039	7.809999865	-6.13171619	-1.133286994	250	0.002870188	-1.101116396	-0.001423702	297.9728699	297.9728699	-17882.93359	-17822.82031	59.98373582	21.11675545	34.16591263	0	0	0	40	297.8728638	1	6	1	2.284545898	44.47702789
	3719406218	297.9715424	-17973.36328	-1.101549625	9.78E-05	1	0.999253354	40.02988815	1.998231848	7.809999865	-6.133523968	-1.133332021	250	0.002921155	-1.10141459	-0.001373889	297.9717407	297.9717407	-18003.3457	-17943.38086	59.52648314	21.11909631	34.16725159	0	0	0	40	297.8716125	1	6	1	2.28515625	44.96578979
	3719406220	297.9718933	-18093.58789	-1.101866638	8.16E-05	1	0.999253354	40.02988815	1.998212058	7.809999865	-6.135207217	-1.133775399	250	0.002898955	-1.101731469	-0.001397267	297.9718628	297.9718628	-18123.67188	-18063.50391	59.8352264	21.11861378	34.16484451	0	0	0	40	297.8726501	1	6	1	2.28302002	43.98826981
	3719406222	297.9732056	-18213.64355	-1.102363161	8.18E-05	1	0.999253354	40.02988815	1.998215087	7.809999865	-6.138028024	-1.134034631	250	0.002945698	-1.102228073	-0.001352393	297.9727173	297.9727173	-18243.68555	-18183.60156	59.59213993	21.11963554	34.16671753	0	0	0	40	297.8725281	1	6	1	2.282867432	44.47702789
	3719406224	297.9733734	-18333.90527	-1.102728919	0.000119023	1	0.999253354	40.02988815	1.998165294	7.809999865	-6.139890828	-1.134533269	250	0.002919794	-1.10259368	-0.001379666	297.9734192	297.9734192	-18364.01758	-18303.79297	59.52023011	21.12076785	34.16751862	0	0	0	40	297.8730469	1	6	1	2.282714844	44.96578979
	3719406226	297.9731598	-18454.21582	-1.102982674	0.000172546	1	0.999253354	40.02988815	1.998175134	7.809999865	-6.141438023	-1.134237422	250	0.003021451	-1.102847809	-0.001278966	297.9727783	297.9727783	-18484.28711	-18424.14453	59.54133408	21.11647969	34.16457367	0	0	0	40	297.8725281	1	6	1	2.300109863	44.47702789
	3719406228	297.9723206	-18574.23828	-1.103368211	0.000128718	1	0.999253354	40.02988815	1.998236769	7.809999865	-6.143696265	-1.135035917	250	0.002956229	-1.103233071	-0.001345647	297.9725952	297.9725952	-18604.23633	-18544.24023	59.75237378	21.11977465	34.17126846	0	0	0	40	297.8701172	1	6	1	2.283477783	44.47702789
	3719406230	297.97229	-18694.41895	-1.103753008	0.000163135	1	0.999253354	40.02988815	1.998152236	7.809999865	-6.145567291	-1.135513618	250	0.002934279	-1.103617738	-0.001369044	297.9721985	297.9721985	-18724.42578	-18664.41211	59.71485561	21.12081355	34.16617966	0	0	0	40	297.871582	1	6	1	2.283325195	44.47702789
	3719406232	297.9719391	-18814.7627	-1.104113595	0.000152348	1	0.999253354	40.02988815	1.99818758	7.809999865	-6.147657189	-1.136018291	250	0.002914609	-1.103978215	-0.001390072	297.9719543	297.9719543	-18838.83594	-18790.68945	59.440504	21.11870349	34.16430664	0	0	0	40	297.8725586	1	6	1	2.284545898	44.96578979
	3719406234	297.9738617	-18934.97363	-1.104340555	0.000139594	1	0.999253354	40.02988815	1.99820389	7.809999865	-6.149059773	-1.135773322	250	0.00300268	-1.104205434	-0.001302814	297.973999	297.973999	-18965	-18904.94727	59.57181759	21.11706815	34.17260742	0	0	0	40	297.8720398	1	6	1	2.283477783	44.96578979
	3719406236	297.97258	-19055.04785	-1.104817146	0.000157598	1	0.999253354	40.02988815	1.9981969	7.809999865	-6.151667254	-1.136398211	250	0.002979066	-1.104681915	-0.001328255	297.9729919	297.9729919	-19085.06641	-19025.0293	60.02985191	21.11998355	34.16671753	0	0	0	40	297.8713684	1	6	1	2.283477783	44.96578979
	3719406238	297.9734497	-19175.28906	-1.104988245	0.000136706	1	0.999253354	40.02988815	1.998173272	7.809999865	-6.152458285	-1.137053198	250	0.002891086	-1.104852626	-0.001416824	297.9739075	297.9739075	-19205.43164	-19145.14648	59.60308273	21.11744203	34.17314529	0	0	0	40	297.8714905	1	6	1	2.283630371	43.49951172
	3719406240	297.9730377	-19292.59375	-1.105448626	8.55E-05	1	0.999253354	40.02988815	1.998216179	7.809999865	-6.155204608	-1.137246398	250	0.002946842	-1.10531318	-0.001362829	297.9735718	297.9735718	-19325.65039	-19259.53711	59.83757129	21.12175607	34.17073441	0	0	0	40	297.870636	1	6	1	2.28225708	44.96578979
	3719406242	297.9722137	-19412.6748	-1.105717795	2.94E-05	1	0.999253354	40.02988815	1.998207662	7.809999865	-6.15667275	-1.137549522	250	0.002941988	-1.105582324	-0.001368694	297.9727173	297.9727173	-19439.65039	-19385.69922	59.52882802	21.11901791	34.16885757	0	0	0	40	297.8717346	1	6	1	2.281799316	44.96578979
	3719406244	297.9726868	-19535.79492	-1.105908632	7.68E-05	1	0.999253354	40.02988815	1.998175625	7.809999865	-6.157785771	-1.136957694	250	0.003080935	-1.105773669	-0.00123045	297.9732666	297.9732666	-19565.82617	-19505.76367	59.57103596	21.11811953	34.17126846	0	0	0	40	297.8711243	1	6	1	2.282867432	44.96578979
	3719406246	297.9725952	-19653.19629	-1.106258779	0.000179341	1	0.999253354	40.02988815	1.998218455	7.809999865	-6.159793794	-1.137700544	250	0.00301724	-1.106123528	-0.001295453	297.9732666	297.9732666	-19686.3125	-19620.08008	59.61715205	21.11946816	34.1699295	0	0	0	40	297.869873	1	6	1	2.290649414	44.96578979
	3719406248	297.9720917	-19776.48242	-1.106661932	9.02E-05	1	0.999253354	40.02988815	1.998198648	7.809999865	-6.161916516	-1.138445789	250	0.002956958	-1.106526413	-0.001357255	297.972168	297.972168	-19812.45703	-19740.50781	59.65310696	21.11950615	34.17207336	0	0	0	40	297.8716125	1	6	1	2.284851074	44.96578979
	3719406250	297.9703674	-19899.50879	-1.106929874	0.000145153	1	0.999253354	40.02988815	1.998203447	7.809999865	-6.163521178	-1.138199718	250	0.003051874	-1.106794748	-0.001263373	297.9715271	297.9715271	-19932.51563	-19866.50195	59.91495251	21.11850578	34.17394638	0	0	0	40	297.8729858	1	6	1	2.284545898	45.45454788
	3719406254	297.9703827	-20000.62402	-1.107182	0.000105913	1	0.999253354	40.02988815	1.998171867	7.809999865	-6.164740999	-1.138928468	250	0.002965082	-1.107046506	-0.001351093	297.9710083	297.9710083	-20001.27148	-19999.97656	59.53039128	21.1190644	34.1766243	0	0	0	40	297.8735352	1	4	1	2.283630371	44.47702789
	3719406262	297.9719849	-19989.86328	-1.107073663	0.000136477	1	0.999253354	40.02988815	1.998186927	7.809999865	-6.164173277	-1.138870384	250	0.002956641	-1.1069381	-0.001359088	297.9723816	297.9723816	-19999.94141	-19979.78516	59.57963388	21.11724135	34.18305206	0	0	0	40	297.8770752	1	6	1	2.284851074	44.47702789
	3719406265	297.9730682	-19830.82227	-1.106721976	0.000102096	1	0.999253354	40.02988815	1.998225104	7.809999865	-6.162407959	-1.138097675	250	0.003033303	-1.106586719	-0.001281114	297.9737244	297.9737244	-19860.625	-19801.01953	59.47645891	21.11875694	34.17876816	0	0	0	40	297.8765564	1	6	1	2.283172607	44.96578979
	3719406267	297.9727173	-19708.28027	-1.106440164	0.000132769	1	0.999253354	40.02988815	1.99817152	7.809999865	-6.160552887	-1.138464343	250	0.002909407	-1.106304467	-0.001403954	297.9727478	297.9727478	-19735.20508	-19681.35547	59.66639464	21.11792864	34.18492508	0	0	0	40	297.87677	1	6	1	2.28302002	44.47702789
	3719406269	297.9721069	-19594.3584	-1.106102467	0.000169487	1	0.999253354	40.02988815	1.998196507	7.809999865	-6.158724009	-1.138248063	250	0.002887443	-1.105966743	-0.001424657	297.9723511	297.9723511	-19627.34766	-19561.36914	59.43894074	21.11730748	34.18010712	0	0	0	40	297.875824	1	6	1	2.283782959	44.96578979
	3719406271	297.9727478	-19471.68652	-1.105778562	0.000153113	1	0.999253354	40.02988815	1.998210177	7.809999865	-6.157119156	-1.137076134	250	0.003038653	-1.105643447	-0.001272245	297.9721375	297.9721375	-19501.57617	-19441.79688	59.47958543	21.11786696	34.18546295	0	0	0	40	297.8754883	1	6	1	2.300567627	44.47702789
	3719406273	297.9743195	-19352.16895	-1.105512311	6.48E-05	1	0.999253354	40.02988815	1.998201563	7.809999865	-6.155579185	-1.136967622	250	0.003007398	-1.105377056	-0.001302481	297.9739075	297.9739075	-19388.08203	-19316.25586	59.5335178	21.11995022	34.18412399	0	0	0	40	297.8768921	1	6	1	2.284240723	44.47702789
	3719406275	297.9755554	-19235.5166	-1.105132836	0.000175709	1	0.999253354	40.02988815	1.998232626	7.809999865	-6.153496995	-1.136914814	250	0.002948774	-1.10499736	-0.001359647	297.9751587	297.9751587	-19268.43164	-19202.60156	59.4788038	21.12245516	34.18492508	0	0	0	40	297.8773804	1	6	1	2.284393311	44.47702789
	3719406277	297.9744415	-19115.71094	-1.104803835	8.18E-05	1	0.999253354	40.02988815	1.99821844	7.809999865	-6.151738568	-1.135955797	250	0.003058094	-1.104668858	-0.001249128	297.9754639	297.9754639	-19142.49414	-19088.92773	59.67421093	21.11881243	34.18867493	0	0	0	40	297.8750916	1	6	1	2.283172607	44.96578979
	3719406279	297.9753571	-18999.14941	-1.104463685	0.000160941	1	0.999253354	40.02988815	1.998211289	7.809999865	-6.149678631	-1.136374238	250	0.002918453	-1.104328177	-0.001387458	297.9753418	297.9753418	-19028.99023	-18969.30859	59.47724054	21.1190785	34.18733597	0	0	0	40	297.8734131	1	6	1	2.283935547	44.96578979
	3719406281	297.9747772	-18873.60645	-1.104188118	0.000149671	1	0.999253354	40.02988815	1.998201624	7.809999865	-6.1482367	-1.135441867	250	0.003033437	-1.104053107	-0.001271477	297.9754639	297.9754639	-18903.58789	-18843.625	59.56634619	21.12124488	34.18706894	0	0	0	40	297.8725586	1	6	1	2.282562256	45.45454788
	3719406283	297.9747467	-18756.81934	-1.103803435	6.04E-05	1	0.999253354	40.02988815	1.998193411	7.809999865	-6.146008752	-1.135371988	250	0.002973108	-1.103668236	-0.001330348	297.9752808	297.9752808	-18783.89258	-18729.74609	59.48583846	21.11831097	34.18706894	0	0	0	40	297.870636	1	6	1	2.284851074	44.96578979
	3719406285	297.9751434	-18636.96484	-1.103512693	8.63E-05	1	0.999253354	40.02988815	1.998183211	7.809999865	-6.144416394	-1.134766207	250	0.003026488	-1.103377723	-0.001275886	297.9745483	297.9745483	-18663.86133	-18610.06836	59.35296161	21.1190432	34.18733597	0	0	0	40	297.8711243	1	6	1	2.28302002	44.96578979
	3719406287	297.9739075	-18517.32129	-1.103068462	0.000161659	1	0.999253354	40.02988815	1.998187934	7.809999865	-6.141913337	-1.134544347	250	0.002983588	-1.102933418	-0.001317119	297.9739075	297.9739075	-18550.14844	-18484.49414	59.74924727	21.12046578	34.18706894	0	0	0	40	297.8719482	1	6	1	2.284088135	44.47702789
	3719406289	297.9742584	-18394.77832	-1.102707111	0.000158987	1	0.999253354	40.02988815	1.998165538	7.809999865	-6.139908286	-1.133773394	250	0.003052225	-1.102572367	-0.001247127	297.9747314	297.9747314	-18424.61719	-18364.93945	59.42721632	21.11820558	34.187603	0	0	0	40	297.870697	1	6	1	2.28302002	44.96578979
	3719406291	297.9744415	-18277.94824	-1.102408311	0.000101275	1	0.999253354	40.02988815	1.998219656	7.809999865	-6.138322772	-1.133922583	250	0.002974687	-1.102273294	-0.001323536	297.9749451	297.9749451	-18304.93359	-18250.96289	59.80396126	21.11977548	34.19081497	0	0	0	40	297.8694153	1	6	1	2.284240723	44.96578979
	3719406293	297.9740143	-18155.21289	-1.102152915	0.000105219	1	0.999253354	40.02988815	1.998187183	7.809999865	-6.136729062	-1.134051248	250	0.002900581	-1.102017651	-0.001396695	297.9738464	297.9738464	-18185.13672	-18125.28906	59.56087479	21.11907249	34.19054794	0	0	0	40	297.870697	1	6	1	2.284088135	44.96578979
	3719406295	297.9738007	-18038.56836	-1.101652738	0.000152627	1	0.999253354	40.02988815	1.998214278	7.809999865	-6.134232809	-1.132434253	250	0.003100023	-1.101518321	-0.001195381	297.9738159	297.9738159	-18071.47852	-18005.6582	59.36859418	21.12115969	34.19376373	0	0	0	40	297.8700256	1	6	1	2.282409668	44.96578979
	3719406297	297.9732361	-17915.74414	-1.101434055	0.000164836	1	0.999253354	40.02988815	1.998179456	7.809999865	-6.132737745	-1.133127355	250	0.002931158	-1.101299021	-0.001363432	297.9736938	297.9736938	-17945.9082	-17885.58008	59.6734293	21.11753112	34.19456482	0	0	0	40	297.8699341	1	6	1	2.28302002	44.96578979
	3719406299	297.9740295	-17798.97266	-1.100965131	0.000162376	1	0.999253354	40.02988815	1.998251636	7.809999865	-6.130449061	-1.132089394	250	0.003036765	-1.100830541	-0.001256046	297.9743347	297.9743347	-17831.88867	-17766.05664	59.54211571	21.12038498	34.19295883	0	0	0	40	297.8726501	1	6	1	2.290344238	45.45454788
	3719406301	297.9734039	-17682.23926	-1.100613048	0.000123702	1	0.999253354	40.02988815	1.998163763	7.809999865	-6.128233031	-1.131674048	250	0.003036915	-1.10047852	-0.001254582	297.9721985	297.9721985	-17712.21484	-17652.26367	59.54993199	21.11848175	34.19670868	0	0	0	40	297.8731995	1	6	1	2.283325195	45.45454788
	3719406303	297.9744263	-17559.52539	-1.100141536	0.00016532	1	0.999253354	40.02988815	1.998185518	7.809999865	-6.125581702	-1.131677009	250	0.0029501	-1.100006697	-0.00133958	297.9744263	297.9744263	-17586.47461	-17532.57617	59.6734293	21.11801912	34.1993866	0	0	0	40	297.873291	1	6	1	2.285461426	44.96578979
	3719406305	297.9737549	-17439.60156	-1.099807742	0.000156168	1	0.999253354	40.02988815	1.998154472	7.809999865	-6.123584887	-1.131571313	250	0.002903554	-1.099672781	-0.001384879	297.9741516	297.9741516	-17466.55664	-17412.64648	59.71954538	21.12001192	34.19724274	0	0	0	40	297.8742371	1	6	1	2.282562256	44.96578979
	3719406307	297.9741974	-17322.88086	-1.099380623	6.14E-05	1	0.999253354	40.02988815	1.998156158	7.809999865	-6.121288259	-1.130723745	250	0.002975961	-1.099245983	-0.001310857	297.9734497	297.9734497	-17352.76758	-17292.99414	59.44128563	21.116437	34.19965363	0	0	0	40	297.8726196	1	6	1	2.283935547	44.96578979
	3719406309	297.9732971	-17200.22754	-1.0989258	8.25E-05	1	0.999253354	40.02988815	1.998195906	7.809999865	-6.118903827	-1.1301072	250	0.003005378	-1.098791358	-0.001279736	297.9733276	297.9733276	-17227.15625	-17173.29883	59.72423515	21.11752849	34.19750977	0	0	0	40	297.8725891	1	6	1	2.282562256	44.96578979
	3719406311	297.9731445	-17080.37891	-1.0986155	0.000163698	1	0.999253354	40.02988815	1.998204275	7.809999865	-6.117100964	-1.130323198	250	0.00290924	-1.098480725	-0.001374703	297.9734192	297.9734192	-17113.38086	-17047.37695	59.50147103	21.11907007	34.20500946	0	0	0	40	297.8725586	1	6	1	2.283935547	44.96578979
	3719406313	297.9732361	-16963.56543	-1.098165752	7.71E-05	1	0.999253354	40.02988815	1.998142595	7.809999865	-6.114466942	-1.129560483	250	0.002956029	-1.098031212	-0.001326213	297.973175	297.973175	-16993.47656	-16933.6543	59.42487143	21.11668247	34.19697571	0	0	0	40	297.8731384	1	6	1	2.282714844	45.45454788
	3719406315	297.9756012	-16840.84766	-1.097750345	8.28E-05	1	0.999253354	40.02988815	1.998216606	7.809999865	-6.112363271	-1.129204797	250	0.0029492	-1.097615756	-0.001331431	297.9753418	297.9753418	-16867.75391	-16813.94141	59.90244646	21.1176327	34.19617081	0	0	0	40	297.8746338	1	6	1	2.283172607	44.96578979
	3719406317	297.9746857	-16721.07324	-1.097377357	9.28E-05	1	0.999253354	40.02988815	1.998223736	7.809999865	-6.110273767	-1.129004045	250	0.002916088	-1.097242712	-0.001363149	297.9752502	297.9752502	-16747.96875	-16694.17773	59.6843721	21.11773512	34.19697571	0	0	0	40	297.8748474	1	6	1	2.284545898	43.98826981
	3719406319	297.9733734	-16604.13672	-1.096956654	8.28E-05	1	0.999253354	40.02988815	1.998206212	7.809999865	-6.10803895	-1.127716502	250	0.003066933	-1.096822689	-0.001210753	297.9728394	297.9728394	-16634.11328	-16574.16016	59.63356625	21.12048502	34.20099258	0	0	0	40	297.8742371	1	6	1	2.290496826	44.96578979
	3719406321	297.9741669	-16481.35645	-1.096524499	0.000102182	1	0.999253354	40.02988815	1.998179321	7.809999865	-6.105445195	-1.127839063	250	0.002961305	-1.09639015	-0.001314718	297.9737244	297.9737244	-16508.28125	-16454.43164	59.84695083	21.11870702	34.19992065	0	0	0	40	297.8744507	1	6	1	2.283172607	44.96578979
	3719406323	297.9755707	-16364.60645	-1.096141447	0.000161296	1	0.999253354	40.02988815	1.998213622	7.809999865	-6.103358719	-1.127747086	250	0.002909331	-1.096006899	-0.001365216	297.9758606	297.9758606	-16394.52734	-16334.68555	59.74924727	21.11682297	34.20393753	0	0	0	40	297.874054	1	6	1	2.284088135	43.98826981
	3719406325	297.9747314	-16241.71582	-1.095568357	0.000151782	1	0.999253354	40.02988815	1.998183158	7.809999865	-6.100098824	-1.127036746	250	0.002926629	-1.095433973	-0.001345749	297.9754639	297.9754639	-16268.75098	-16214.68066	59.60073785	21.11789136	34.1993866	0	0	0	40	297.8736572	1	6	1	2.28302002	44.96578979
	3719406327	297.9741974	-16121.66455	-1.095175993	8.87E-05	1	0.999253354	40.02988815	1.998208847	7.809999865	-6.098093404	-1.126089626	250	0.003025777	-1.09504206	-0.001245142	297.9741516	297.9741516	-16148.63477	-16094.69434	59.41236538	21.11797695	34.20233154	0	0	0	40	297.8736572	1	6	1	2.28302002	44.96578979
	3719406329	297.9744263	-16004.89893	-1.094787958	4.72E-05	1	0.999253354	40.02988815	1.998196617	7.809999865	-6.095831925	-1.126031973	250	0.002962233	-1.094653817	-0.001307208	297.9750366	297.9750366	-16034.88477	-15974.91309	59.65310696	21.11816003	34.20581055	0	0	0	40	297.8737183	1	6	1	2.281799316	44.96578979
	3719406331	297.9746552	-15882.25928	-1.094278482	0.000122004	1	0.999253354	40.02988815	1.998226859	7.809999865	-6.093083672	-1.125520167	250	0.00296162	-1.094144395	-0.00130588	297.9740295	297.9740295	-15909.18262	-15855.33594	59.51475871	21.12055681	34.2028656	0	0	0	40	297.8741455	1	6	1	2.28302002	44.96578979
	3719406333	297.975174	-15765.25391	-1.093912514	4.42E-05	1	0.999253354	40.02988815	1.998237345	7.809999865	-6.091035333	-1.125367554	250	0.00292146	-1.093778298	-0.001344645	297.9744873	297.9744873	-15795.28809	-15735.21973	59.62106019	21.11844183	34.20608139	0	0	0	40	297.8753662	1	6	1	2.282867432	45.45454788
	3719406335	297.9741974	-15639.47168	-1.093312823	0.00013969	1	0.999253354	40.02988815	1.99824421	7.809999865	-6.087789714	-1.124362559	250	0.00299032	-1.093178981	-0.001273523	297.9733276	297.9733276	-15669.39844	-15609.54492	59.72658004	21.1195017	34.20795441	0	0	0	40	297.8746338	1	6	1	2.28225708	44.96578979
	3719406337	297.9752045	-15522.70557	-1.09295396	0.000144301	1	0.999253354	40.02988815	1.998182412	7.809999865	-6.085575917	-1.124152763	250	0.002954794	-1.092819992	-0.001307674	297.9744873	297.9744873	-15549.68262	-15495.72852	59.64294579	21.11776954	34.20500946	0	0	0	40	297.8736572	1	6	1	2.284545898	44.96578979
	3719406339	297.974884	-15402.85107	-1.092375333	7.95E-05	1	0.999253354	40.02988815	1.998189917	7.809999865	-6.082365535	-1.123616992	250	0.002943338	-1.092241403	-0.001316925	297.9743652	297.9743652	-15429.80371	-15375.89844	59.73830447	21.11974026	34.20956039	0	0	0	40	297.8733826	1	6	1	2.290344238	44.96578979
	3719406341	297.9753876	-15282.86572	-1.092019588	8.29E-05	1	0.999253354	40.02988815	1.998202355	7.809999865	-6.080405437	-1.123339018	250	0.002927809	-1.091885624	-0.001331104	297.975647	297.975647	-15309.87891	-15255.85254	59.6132439	21.1190034	34.21143341	0	0	0	40	297.8734436	1	6	1	2.28302002	44.47702789
	3719406343	297.9758301	-15166.06787	-1.091452924	0.000150618	1	0.999253354	40.02988815	1.998184978	7.809999865	-6.077215287	-1.122664135	250	0.00294118	-1.09131907	-0.001315564	297.974884	297.974884	-15195.96094	-15136.1748	59.54211571	21.11809289	34.21223831	0	0	0	40	297.8740845	1	6	1	2.283630371	44.96578979
	3719406345	297.9757538	-15043.38379	-1.090923877	0.00014324	1	0.999253354	40.02988815	1.998199666	7.809999865	-6.074345296	-1.121950631	250	0.002971642	-1.09079021	-0.001283094	297.975647	297.975647	-15070.38281	-15016.38477	59.80786941	21.11801634	34.21331024	0	0	0	40	297.8735962	1	6	1	2.285308838	44.96578979
	3719406347	297.9758301	-14923.46973	-1.090473941	5.15E-05	1	0.999253354	40.02988815	1.998213646	7.809999865	-6.071818571	-1.121825338	250	0.002911171	-1.090340091	-0.001341848	297.9755249	297.9755249	-14950.49805	-14896.44141	59.58823179	21.11756472	34.20661545	0	0	0	40	297.8742676	1	6	1	2.283630371	44.96578979
	3719406349	297.9748688	-14806.6123	-1.089909171	8.03E-05	1	0.999253354	40.02988815	1.998179268	7.809999865	-6.068476027	-1.121751525	250	0.002815291	-1.089775047	-0.001435575	297.9748535	297.9748535	-14836.57422	-14776.65039	59.78520218	21.11814331	34.21678925	0	0	0	40	297.8718262	1	6	1	2.282714844	44.96578979
	3719406351	297.9750519	-14686.83936	-1.089389863	0.000139249	1	0.999253354	40.02988815	1.998171922	7.809999865	-6.065644056	-1.1207824	250	0.002891387	-1.089256095	-0.001357507	297.9750977	297.9750977	-14716.7793	-14656.89941	59.47802217	21.11579524	34.21572113	0	0	0	40	297.8728943	1	6	1	2.283325195	44.96578979
	3719406353	297.9745026	-14567.0415	-1.08886969	0.000161121	1	0.999253354	40.02988815	1.998169707	7.809999865	-6.062780884	-1.120035726	250	0.002927859	-1.088736146	-0.001319068	297.9745178	297.9745178	-14596.90332	-14537.17969	60.01031119	21.11952071	34.22161102	0	0	0	40	297.8724365	1	6	1	2.282867432	44.96578979
	3719406355	297.9763641	-14446.94238	-1.088417426	0.000137972	1	0.999253354	40.02988815	1.998192956	7.809999865	-6.060328798	-1.119586765	250	0.002925958	-1.088283874	-0.001319221	297.9759216	297.9759216	-14476.89063	-14416.99414	59.67811907	21.11967179	34.2181282	0	0	0	40	297.8709717	1	6	1	2.290039063	44.96578979
	3719406357	297.9757843	-14327.11865	-1.087762452	8.89E-05	1	0.999253354	40.02988815	1.998185978	7.809999865	-6.056676725	-1.118829811	250	0.002938542	-1.087629049	-0.001304141	297.9753723	297.9753723	-14357.06348	-14297.17383	59.5006894	21.11840428	34.21759415	0	0	0	40	297.8727417	1	6	1	2.282714844	45.45454788
	3719406359	297.9753571	-14207.35352	-1.08723209	0.000142033	1	0.999253354	40.02988815	1.998161023	7.809999865	-6.053652671	-1.118265744	250	0.002938109	-1.087098764	-0.00130256	297.9756165	297.9756165	-14237.27734	-14177.42969	59.46551611	21.11974881	34.2181282	0	0	0	40	297.8726501	1	6	1	2.283630371	44.96578979
	3719406361	297.9745789	-14081.51221	-1.086682199	9.37E-05	1	0.999253354	40.02988815	1.998195225	7.809999865	-6.050755958	-1.117364911	250	0.003000203	-1.086549207	-0.001238392	297.9741516	297.9741516	-14117.53223	-14045.49219	59.60230111	21.11959353	34.21625519	0	0	0	40	297.8727722	1	6	1	2.281494141	44.96578979
	3719406363	297.9749146	-13964.67236	-1.086090958	0.00012244	1	0.999253354	40.02988815	1.998212487	7.809999865	-6.047426071	-1.117232703	250	0.002914777	-1.085957697	-0.00132154	297.9752197	297.9752197	-13991.6123	-13937.73242	59.36624929	21.11715616	34.21786118	0	0	0	40	297.8739014	1	6	1	2.284393311	44.96578979
	3719406365	297.9747772	-13844.90186	-1.085479446	0.000164301	1	0.999253354	40.02988815	1.998150276	7.809999865	-6.043755095	-1.117033307	250	0.00283003	-1.085345936	-0.00140394	297.9738159	297.9738159	-13877.80664	-13811.99707	59.68202721	21.11631342	34.22053909	0	0	0	40	297.8723145	1	6	1	2.282562256	44.96578979
	3719406367	297.9748077	-13728.14941	-1.084946931	0.000119831	1	0.999253354	40.02988815	1.998192142	7.809999865	-6.041094539	-1.115527198	250	0.003004851	-1.084814168	-0.00122711	297.9745483	297.9745483	-13758.07129	-13698.22754	59.69062513	21.11827371	34.22268295	0	0	0	40	297.8744812	1	6	1	2.282562256	44.96578979
	3719406369	297.9746704	-13608.40283	-1.08444857	0.000155501	1	0.999253354	40.02988815	1.998229671	7.809999865	-6.038383974	-1.115267634	250	0.002961672	-1.084315705	-0.001268388	297.9741516	297.9741516	-13638.33594	-13578.46973	59.82350198	21.11980746	34.22589493	0	0	0	40	297.8731079	1	6	1	2.284698486	45.45454788
	3719406371	297.9758606	-13488.60107	-1.083649869	0.000170589	1	0.999253354	40.02988815	1.99823046	7.809999865	-6.033891262	-1.114699722	250	0.002914037	-1.083516884	-0.001312927	297.9763794	297.9763794	-13518.53613	-13458.66602	59.34358207	21.11982805	34.22536087	0	0	0	40	297.8750916	1	6	1	2.283630371	44.47702789
	3719406373	297.9751434	-13368.90234	-1.083160711	0.00017196	1	0.999253354	40.02988815	1.998205073	7.809999865	-6.031007329	-1.114648879	250	0.002829082	-1.083027478	-0.001396021	297.9755554	297.9755554	-13398.88379	-13338.9209	59.41158375	21.11901543	34.22348404	0	0	0	40	297.8751831	1	6	1	2.284088135	44.96578979
	3719406375	297.9752045	-13248.94873	-1.082547757	0.000132935	1	0.999253354	40.02988815	1.99816545	7.809999865	-6.027512745	-1.113825218	250	0.002858404	-1.082414712	-0.001364358	297.9754333	297.9754333	-13279.00684	-13218.89063	59.8242836	21.11666205	34.22669601	0	0	0	40	297.8746643	1	6	1	2.283172607	44.96578979
	3719406377	297.9752045	-13129.04395	-1.081814383	0.000174373	1	0.999253354	40.02988815	1.998220358	7.809999865	-6.023758342	-1.11218632	250	0.00302065	-1.081682065	-0.001199319	297.9752197	297.9752197	-13158.98438	-13099.10352	59.48740171	21.12112716	34.22589493	0	0	0	40	297.8764954	1	6	1	2.284545898	44.96578979
	3719406379	297.9762268	-13009.37842	-1.081211393	7.67E-05	1	0.999253354	40.02988815	1.998194635	7.809999865	-6.02014844	-1.112503629	250	0.002848131	-1.081078447	-0.001369491	297.9758606	297.9758606	-13039.26855	-12979.48828	59.56165642	21.11824061	34.21920013	0	0	0	40	297.8760071	1	6	1	2.283782959	44.96578979
	3719406381	297.9770203	-12886.66699	-1.08056707	8.40E-05	1	0.999253354	40.02988815	1.99815543	7.809999865	-6.016432854	-1.111902005	250	0.002831704	-1.080434118	-0.001383436	297.9770508	297.9770508	-12919.57617	-12853.75781	59.71251073	21.11871695	34.22776794	0	0	0	40	297.8763428	1	6	1	2.282714844	45.45454788
	3719406383	297.9755554	-12769.42773	-1.079880849	5.44E-05	1	0.999253354	40.02988815	1.99818506	7.809999865	-6.012671376	-1.111349513	250	0.002805198	-1.079747924	-0.001407332	297.9758301	297.9758301	-12799.46289	-12739.39258	59.60230111	21.11826971	34.22883987	0	0	0	40	297.8760071	1	6	1	2.288970947	44.96578979
	3719406385	297.9780426	-12649.52686	-1.079111912	4.14E-05	1	0.999253354	40.02988815	1.998220459	7.809999865	-6.00872289	-1.10934008	250	0.00302543	-1.07897987	-0.001184133	297.9769592	297.9769592	-12679.43066	-12619.62305	59.88290574	21.11922794	34.23044586	0	0	0	40	297.874939	1	6	1	2.282104492	45.94330597
	3719406387	297.9777222	-12529.9126	-1.07841488	0.000156726	1	0.999253354	40.02988815	1.998186954	7.809999865	-6.004600036	-1.109383052	250	0.002883867	-1.078282384	-0.001323009	297.978363	297.978363	-12559.82324	-12500.00195	59.75940844	21.11797391	34.23312378	0	0	0	40	297.8730774	1	6	1	2.285003662	44.96578979
	3719406389	297.9763031	-12407.04785	-1.077716356	0.000124623	1	0.999253354	40.02988815	1.998196549	7.809999865	-6.000706622	-1.108838661	250	0.002851687	-1.077583866	-0.00135253	297.9766846	297.9766846	-12440.08691	-12374.00879	59.8735262	21.11773756	34.22857285	0	0	0	40	297.8747864	1	6	1	2.283172607	45.45454788
	3719406391	297.9785767	-12290.13135	-1.076936401	7.18E-05	1	0.999253354	40.02988815	1.998113144	7.809999865	-5.996183958	-1.107677689	250	0.002906118	-1.076804154	-0.00129507	297.978363	297.978363	-12320.16602	-12260.09668	59.77425938	21.11877487	34.22696686	0	0	0	40	297.8723145	1	6	1	2.282867432	43.98826981
	3719406393	297.9782257	-12173.34521	-1.076287179	6.21E-05	1	0.999253354	40.02988815	1.998186065	7.809999865	-5.992896195	-1.106415905	250	0.003018073	-1.076155462	-0.001180647	297.9779968	297.9779968	-12206.26367	-12140.42676	59.65388859	21.1213421	34.22964478	0	0	0	40	297.8710632	1	6	1	2.28225708	45.45454788
	3719406395	297.9788361	-12050.6582	-1.075546485	0.000128555	1	0.999253354	40.02988815	1.998180516	7.809999865	-5.988519819	-1.106910754	250	0.002789763	-1.075413953	-0.001406073	297.9786072	297.9786072	-12080.63184	-12020.68457	59.72423515	21.11828339	34.23205185	0	0	0	40	297.8703308	1	6	1	2.283782959	44.96578979
	3719406397	297.9789276	-11930.73096	-1.074744932	0.000163588	1	0.999253354	40.02988815	1.998232849	7.809999865	-5.984342361	-1.105386908	250	0.002918269	-1.074613001	-0.001274501	297.978302	297.978302	-11960.76855	-11900.69336	59.42799795	21.11977776	34.23472977	0	0	0	40	297.8670654	1	6	1	2.28302002	44.96578979
	3719406399	297.978241	-11810.84131	-1.073979252	7.63E-05	1	0.999253354	40.02988815	1.998172229	7.809999865	-5.979828488	-1.104981972	250	0.002841769	-1.073847142	-0.00134806	297.9791565	297.9791565	-11840.6875	-11780.99512	59.42565306	21.11622605	34.2291069	0	0	0	40	297.8691406	1	6	1	2.284698486	45.45454788
	3719406401	297.9776611	-11691.13281	-1.073180729	0.000140717	1	0.999253354	40.02988815	1.998183284	7.809999865	-5.975427444	-1.104094215	250	0.00285265	-1.07304878	-0.00133412	297.9770203	297.9770203	-11720.99805	-11661.26758	59.66717627	21.11844144	34.23446274	0	0	0	40	297.867981	1	6	1	2.283172607	45.94330597
	3719406403	297.9775238	-11571.31934	-1.072469332	0.000107353	1	0.999253354	40.02988815	1.998174387	7.809999865	-5.971395418	-1.103601193	250	0.002807043	-1.072337301	-0.001376992	297.9767151	297.9767151	-11601.27734	-11541.36133	59.70547607	21.11843555	34.23687363	0	0	0	40	297.8675842	1	6	1	2.28302002	45.45454788
	3719406405	297.9768829	-11454.2583	-1.071584666	0.000106226	1	0.999253354	40.02988815	1.998181508	7.809999865	-5.966424777	-1.103042581	250	0.002742254	-1.071452514	-0.001438375	297.9770813	297.9770813	-11487.20313	-11421.31348	59.5335178	21.11632667	34.23526764	0	0	0	40	297.8671875	1	6	1	2.283630371	44.96578979
	3719406407	297.976593	-11331.53564	-1.070707835	0.000142719	1	0.999253354	40.02988815	1.998222673	7.809999865	-5.961767097	-1.101589092	250	0.00284294	-1.070576197	-0.001334333	297.9768372	297.9768372	-11361.45801	-11301.61328	59.67499256	21.11821591	34.25160217	0	0	0	40	297.8675842	1	6	1	2.28302002	44.47702789
	3719406409	297.9757233	-11214.7959	-1.069804996	0.000119037	1	0.999253354	40.02988815	1.998190482	7.809999865	-5.956664462	-1.100559531	250	0.00285566	-1.06967355	-0.001318149	297.9761047	297.9761047	-11241.82324	-11187.76855	59.79067358	21.11811255	34.2408905	0	0	0	40	297.8691101	1	6	1	2.28302002	45.45454788
	3719406411	297.9754028	-11091.8667	-1.068986732	5.38E-05	1	0.999253354	40.02988815	1.998188161	7.809999865	-5.952163503	-1.099387577	250	0.002912635	-1.068855622	-0.00125804	297.9751282	297.9751282	-11122.03516	-11061.69824	60.00015002	21.11970475	34.23874664	0	0	0	40	297.8690186	1	6	1	2.281951904	44.96578979
	3719406413	297.9743347	-10971.875	-1.06812833	6.36E-05	1	0.999253354	40.02988815	1.998191384	7.809999865	-5.94730568	-1.09897309	250	0.002826514	-1.067997027	-0.001340863	297.9745789	297.9745789	-11001.83398	-10941.91602	59.63903765	21.11791385	34.24651337	0	0	0	40	297.8688354	1	6	1	2.283172607	44.96578979
	3719406415	297.9752045	-10855.13232	-1.067036155	8.02E-05	1	0.999253354	40.02988815	1.998208441	7.809999865	-5.941399381	-1.097182343	250	0.002945107	-1.06690543	-0.001218052	297.9758606	297.9758606	-10882.01953	-10828.24512	59.60542762	21.11868682	34.23981857	0	0	0	40	297.8722534	1	6	1	2.283630371	44.96578979
	3719406417	297.9753418	-10735.36621	-1.066197534	0.000112791	1	0.999253354	40.02988815	1.998212479	7.809999865	-5.936730342	-1.096380105	250	0.002932417	-1.066066863	-0.001227511	297.9757385	297.9757385	-10768.35449	-10702.37793	59.60933576	21.12112099	34.24115753	0	0	0	40	297.8726501	1	6	1	2.283477783	44.96578979
	3719406418	297.9760895	-10612.32227	-1.065204718	0.000132827	1	0.999253354	40.02988815	1.998164727	7.809999865	-5.931003747	-1.095671735	250	0.00286907	-1.065073906	-0.001287008	297.9751587	297.9751587	-10642.25	-10582.39453	59.92745857	21.11675067	34.24570847	0	0	0	40	297.873291	1	6	1	2.282714844	44.47702789
	3719406421	297.9774323	-10492.56689	-1.064345201	0.000135798	1	0.999253354	40.02988815	1.998171772	7.809999865	-5.926143264	-1.095294645	250	0.002776324	-1.064214097	-0.001376409	297.9772339	297.9772339	-10522.44727	-10462.68652	59.95872371	21.11641982	34.24570847	0	0	0	40	297.8755798	1	6	1	2.284698486	44.96578979
	3719406422	297.9770966	-10375.85547	-1.063284539	0.000120586	1	0.999253354	40.02988815	1.99821752	7.809999865	-5.920563475	-1.093178143	250	0.002962072	-1.063154308	-0.001186596	297.9765625	297.9765625	-10402.82031	-10348.89063	59.73674121	21.11591689	34.24597931	0	0	0	40	297.8747253	1	6	1	2.283630371	44.96578979
	3719406424	297.9775085	-10256.00879	-1.062234855	0.000144721	1	0.999253354	40.02988815	1.998177658	7.809999865	-5.914466948	-1.092820463	250	0.002825803	-1.062104215	-0.001318787	297.9778442	297.9778442	-10283.03613	-10228.98145	59.64216416	21.11706552	34.24544144	0	0	0	40	297.8753052	1	6	1	2.283172607	45.45454788
	3719406427	297.9776306	-10133.14551	-1.061260939	7.71E-05	1	0.999253354	40.02988815	1.99815435	7.809999865	-5.90892182	-1.092108817	250	0.002768906	-1.0611302	-0.001371919	297.9776917	297.9776917	-10157.12305	-10109.16797	59.53117291	21.11790626	34.24945831	0	0	0	40	297.8754883	1	6	1	2.285003662	45.45454788
	3719406429	297.9780731	-10016.40918	-1.060133641	0.000118251	1	0.999253354	40.02988815	1.998219984	7.809999865	-5.902874767	-1.090743184	250	0.002809067	-1.060003192	-0.001327399	297.9777527	297.9777527	-10043.29785	-9989.520508	59.61558879	21.11792141	34.24651337	0	0	0	40	297.8733826	1	6	1	2.28225708	44.96578979
	3719406431	297.9770203	-9896.638184	-1.059087398	0.000143259	1	0.999253354	40.02988815	1.998168494	7.809999865	-5.896856912	-1.089894477	250	0.00276063	-1.058956926	-0.001371808	297.9777832	297.9777832	-9929.572266	-9863.704102	59.45613657	21.11615748	34.25079727	0	0	0	40	297.8729553	1	6	1	2.284088135	44.47702789
	3719406433	297.9771271	-9776.58252	-1.057993952	0.000168433	1	0.999253354	40.02988815	1.998207926	7.809999865	-5.891011965	-1.088083033	250	0.002884796	-1.057864103	-0.001243432	297.9768066	297.9768066	-9803.516602	-9749.648438	59.73595958	21.11950233	34.25240326	0	0	0	40	297.8736572	1	6	1	2.283782959	44.96578979
	3719406434	297.9766846	-9659.773926	-1.056855852	0.00014008	1	0.999253354	40.02988815	1.99824137	7.809999865	-5.884716029	-1.08721129	250	0.002831181	-1.056725955	-0.001292648	297.9765625	297.9765625	-9689.686523	-9629.861328	59.60542762	21.12021104	34.25294113	0	0	0	40	297.8731995	1	6	1	2.28225708	45.45454788
	3719406437	297.9770508	-9534.108398	-1.055737564	7.77E-05	1	0.999253354	40.02988815	1.998142281	7.809999865	-5.87822513	-1.085936743	250	0.002841309	-1.055607841	-0.001278197	297.9761963	297.9761963	-9564.132813	-9504.083984	59.82662849	21.11978051	34.25240326	0	0	0	40	297.8722839	1	6	1	2.282104492	45.45454788
	3719406438	297.9777374	-9417.26123	-1.054457086	0.00013521	1	0.999253354	40.02988815	1.998195097	7.809999865	-5.871230237	-1.084716456	250	0.002825398	-1.054327447	-0.001289139	297.9777527	297.9777527	-9444.387695	-9390.134766	59.8735262	21.1178764	34.25133133	0	0	0	40	297.872345	1	6	1	2.284088135	45.45454788
	3719406441	297.9773102	-9297.156738	-1.053201375	8.44E-05	1	0.999253354	40.02988815	1.998206236	7.809999865	-5.864372732	-1.082880573	250	0.002920892	-1.053072284	-0.001188808	297.9776917	297.9776917	-9324.167969	-9270.145508	59.79927149	21.11786846	34.25400925	0	0	0	40	297.8727722	1	6	1	2.284545898	45.45454788
	3719406443	297.9774017	-9177.419922	-1.052026763	5.99E-05	1	0.999253354	40.02988815	1.998189393	7.809999865	-5.857675422	-1.082249865	250	0.002812432	-1.051897399	-0.001292711	297.9779358	297.9779358	-9204.286133	-9150.553711	59.66404976	21.11806964	34.25160217	0	0	0	40	297.8720398	1	6	1	2.283630371	44.96578979
	3719406444	297.9776306	-9060.629883	-1.050750052	6.15E-05	1	0.999253354	40.02988815	1.998187117	7.809999865	-5.850529871	-1.081097564	250	0.002779897	-1.050620721	-0.001320296	297.9775696	297.9775696	-9090.583984	-9030.675781	59.48036706	21.11710367	34.25374222	0	0	0	40	297.870636	1	6	1	2.284851074	45.94330597
	3719406446	297.9773254	-8940.587402	-1.049408486	0.000101206	1	0.999253354	40.02988815	1.998198418	7.809999865	-5.8431229	-1.079556175	250	0.002806384	-1.049279442	-0.001288625	297.9780273	297.9780273	-8970.625	-8910.549805	59.79770824	21.11638674	34.25320816	0	0	0	40	297.8723755	1	6	1	2.283630371	44.96578979
	3719406448	297.9756012	-8820.759766	-1.048113165	0.000165776	1	0.999253354	40.02988815	1.998189537	7.809999865	-5.835942429	-1.077918647	250	0.002856981	-1.047984538	-0.001233049	297.9758301	297.9758301	-8850.754883	-8790.764648	59.91573414	21.11863053	34.25320816	0	0	0	40	297.8727417	1	6	1	2.283477783	45.45454788
	3719406450	297.9769592	-8701.07959	-1.046664913	4.17E-05	1	0.999253354	40.02988815	1.998173172	7.809999865	-5.827734613	-1.076944282	250	0.002758982	-1.046536054	-0.001325403	297.9767456	297.9767456	-8731.037109	-8671.12207	59.62809485	21.11704557	34.25722504	0	0	0	40	297.8734741	1	6	1	2.283172607	44.96578979
	3719406452	297.9776154	-8578.202148	-1.045162571	9.04E-05	1	0.999253354	40.02988815	1.99819676	7.809999865	-5.819564787	-1.074718567	250	0.002879393	-1.045034358	-0.001199177	297.9775085	297.9775085	-8611.303711	-8545.100586	59.98060931	21.11872091	34.25213623	0	0	0	40	297.874176	1	6	1	2.281799316	44.96578979
	3719406454	297.9776459	-8461.304688	-1.043677076	0.000152463	1	0.999253354	40.02988815	1.998189721	7.809999865	-5.811267852	-1.073219605	250	0.002869563	-1.043549018	-0.001203248	297.9777527	297.9777527	-8491.306641	-8431.302734	59.66092324	21.11627236	34.26258087	0	0	0	40	297.8727112	1	6	1	2.282867432	45.45454788
	3719406456	297.9769745	-8338.450684	-1.042327081	0.000111353	1	0.999253354	40.02988815	1.9981619	7.809999865	-5.803508927	-1.072697976	250	0.002707637	-1.042198587	-0.001359938	297.9765625	297.9765625	-8371.327148	-8305.574219	59.72970655	21.11588606	34.25802612	0	0	0	40	297.8729858	1	6	1	2.28225708	43.98826981
	3719406458	297.9768524	-8221.855225	-1.040760295	8.80E-05	1	0.999253354	40.02988815	1.998205625	7.809999865	-5.795071758	-1.070224529	250	0.002862331	-1.040632614	-0.001199191	297.977417	297.977417	-8251.783203	-8191.927246	59.47802217	21.12029915	34.25963211	0	0	0	40	297.8738708	1	6	1	2.284240723	44.96578979
	3719406460	297.9758301	-8101.912109	-1.039112801	0.000109203	1	0.999253354	40.02988815	1.998205651	7.809999865	-5.785817365	-1.068963321	250	0.002780073	-1.038985044	-0.001275067	297.9759216	297.9759216	-8132.013672	-8071.810547	59.884469	21.11842275	34.26016998	0	0	0	40	297.8721008	1	6	1	2.283325195	44.96578979
	3719406462	297.9751434	-7981.936523	-1.037570868	5.72E-05	1	0.999253354	40.02988815	1.998154981	7.809999865	-5.776964715	-1.068032013	250	0.002653685	-1.03744284	-0.001395472	297.9745483	297.9745483	-8011.774414	-7952.098633	59.83991618	21.11580878	34.26258087	0	0	0	40	297.8735352	1	6	1	2.284545898	44.96578979
	3719406464	297.9746094	-7859.319092	-1.03574905	5.57E-05	1	0.999253354	40.02988815	1.998240917	7.809999865	-5.767214182	-1.065365224	250	0.002799143	-1.035621843	-0.001242974	297.974884	297.974884	-7886.212891	-7832.425293	59.63591113	21.11719858	34.26552582	0	0	0	40	297.8733521	1	6	1	2.282867432	45.45454788
	3719406466	297.9747467	-7742.330811	-1.034123059	1.83E-05	1	0.999253354	40.02988815	1.998152775	7.809999865	-5.757905217	-1.063718391	250	0.002782143	-1.033995996	-0.001253663	297.9734192	297.9734192	-7772.177246	-7712.484375	59.71094747	21.11903217	34.26016998	0	0	0	40	297.8757935	1	6	1	2.284088135	43.98826981
	3719406468	297.974823	-7619.504639	-1.032311124	0.000107667	1	0.999253354	40.02988815	1.998194346	7.809999865	-5.747945842	-1.061793335	250	0.002792096	-1.032184335	-0.001236679	297.974823	297.974823	-7646.443359	-7592.565918	59.89931994	21.11819068	34.262043	0	0	0	40	297.8768311	1	6	1	2.284698486	44.96578979
	3719406470	297.9762115	-7502.478027	-1.030514331	9.04E-05	1	0.999253354	40.02988815	1.998136229	7.809999865	-5.737737552	-1.060152892	250	0.002744651	-1.030387553	-0.001277122	297.9766541	297.9766541	-7532.475098	-7472.480957	59.70547607	21.11777532	34.26338196	0	0	0	40	297.8779907	1	6	1	2.301177979	44.96578979
	3719406473	297.9772797	-7376.767578	-1.028656656	8.42E-05	1	0.999253354	40.02988815	1.998185712	7.809999865	-5.727605299	-1.057861136	250	0.002812606	-1.028530357	-0.001201951	297.9765015	297.9765015	-7406.76416	-7346.770996	59.64841719	21.1168096	34.26686478	0	0	0	40	297.8791809	1	6	1	2.281951904	44.96578979
	3719406474	297.9772949	-7262.984375	-1.026702086	5.83E-05	1	0.999253354	40.02988815	1.998157983	7.809999865	-5.71655541	-1.056323241	250	0.002719945	-1.026575681	-0.001287009	297.9766235	297.9766235	-7293.16748	-7232.80127	59.67030279	21.1181665	34.27222061	0	0	0	40	297.8779297	1	6	1	2.28225708	44.96578979
	3719406476	297.9775238	-7142.85376	-1.024612676	6.52E-05	1	0.999253354	40.02988815	1.998153712	7.809999865	-5.704890258	-1.054277488	250	0.002695381	-1.024486445	-0.001303451	297.9769287	297.9769287	-7172.727539	-7112.97998	59.97435628	21.1181625	34.262043	0	0	0	40	297.8780518	1	6	1	2.281799316	45.45454788
	3719406478	297.9781342	-7023.281006	-1.022529303	8.95E-05	1	0.999253354	40.02988815	1.998150777	7.809999865	-5.693373326	-1.0516467	250	0.002777187	-1.022403648	-0.001213554	297.9783325	297.9783325	-7053.376953	-6993.185059	59.99311537	21.11877947	34.26258087	0	0	0	40	297.8795776	1	6	1	2.283172607	45.45454788
	3719406480	297.9775848	-6903.51123	-1.020346521	9.32E-05	1	0.999253354	40.02988815	1.998157404	7.809999865	-5.681229122	-1.049451154	250	0.002763028	-1.020221114	-0.00121924	297.9776917	297.9776917	-6933.490234	-6873.532227	59.6734293	21.11716523	34.26124191	0	0	0	40	297.8777466	1	6	1	2.282562256	44.96578979
	3719406482	297.9786682	-6783.242432	-1.018125395	9.26E-05	1	0.999253354	40.02988815	1.998176848	7.809999865	-5.668892965	-1.047290576	250	0.002736509	-1.018000147	-0.001237109	297.9795227	297.9795227	-6813.155762	-6753.329102	59.55305851	21.11507929	34.26364899	0	0	0	40	297.8771057	1	6	1	2.284545898	44.96578979
	3719406484	297.9770355	-6663.403809	-1.015791511	4.72E-05	1	0.999253354	40.02988815	1.998152283	7.809999865	-5.655881077	-1.044615733	250	0.002777362	-1.015666776	-0.001187216	297.9769592	297.9769592	-6693.430176	-6633.377441	59.51554034	21.11558949	34.26472092	0	0	0	40	297.8756409	1	6	1	2.281951904	44.96578979
	3719406487	297.9777527	-6537.652344	-1.013472237	0.00011527	1	0.999253354	40.02988815	1.998173698	7.809999865	-5.642989693	-1.042429252	250	0.002737269	-1.013347631	-0.001218281	297.9775696	297.9775696	-6561.576172	-6513.728516	59.81255918	21.11817568	34.26847076	0	0	0	40	297.8751526	1	6	1	2.282409668	45.45454788
	3719406488	297.9787445	-6423.739258	-1.01106549	0.000117002	1	0.999253354	40.02988815	1.99817004	7.809999865	-5.629528453	-1.040221407	250	0.00268236	-1.01094096	-0.00126381	297.9788818	297.9788818	-6453.915039	-6393.563477	59.7062577	21.11653793	34.26820374	0	0	0	40	297.8752441	1	6	1	2.28302002	45.45454788
	3719406490	297.9790344	-6303.741943	-1.008476023	0.000138534	1	0.999253354	40.02988815	1.998202089	7.809999865	-5.615256483	-1.037251872	250	0.002733244	-1.008352025	-0.001202859	297.9794006	297.9794006	-6333.796387	-6273.6875	59.84226106	21.11682061	34.27034378	0	0	0	40	297.8733215	1	6	1	2.282867432	44.96578979
	3719406492	297.9798889	-6183.961914	-1.005832612	8.87E-05	1	0.999253354	40.02988815	1.998152061	7.809999865	-5.600380464	-1.034634266	250	0.002703474	-1.005708824	-0.001222332	297.9796753	297.9796753	-6213.902832	-6154.020996	59.76331658	21.11649337	34.27328873	0	0	0	40	297.8721619	1	6	1	2.282104492	44.47702789
	3719406494	297.9792023	-6064.169189	-1.003134472	8.71E-05	1	0.999253354	40.02988815	1.998155144	7.809999865	-5.585343802	-1.031977575	250	0.002675214	-1.003010949	-0.001240106	297.9790344	297.9790344	-6094.094238	-6034.244141	59.50928731	21.11626685	34.2738266	0	0	0	40	297.8743286	1	6	1	2.28302002	44.96578979
	3719406496	297.9778595	-5943.914063	-1.000392692	4.88E-05	1	0.999253354	40.02988815	1.998162703	7.809999865	-5.570212866	-1.028548889	250	0.002777897	-1.00026997	-0.001126794	297.9774475	297.9774475	-5973.902344	-5913.925781	59.59292156	21.11954149	34.26472092	0	0	0	40	297.8711853	1	6	1	2.283782959	44.96578979
	3719406499	297.980072	-5817.970703	-0.997361993	8.91E-05	1	0.999253354	40.02988815	1.998161081	7.809999865	-5.553250438	-1.025873336	250	0.002690186	-0.997239268	-0.001202668	297.9797668	297.9797668	-5847.910645	-5788.030762	59.58823179	21.11737184	34.26873779	0	0	0	40	297.8729553	1	6	1	2.283477783	44.96578979
	3719406501	297.9792175	-5698.226563	-0.994189936	0.000104114	1	0.999253354	40.02988815	1.998207573	7.809999865	-5.535821979	-1.022043777	250	0.002787606	-0.994068035	-0.00109293	297.9793701	297.9793701	-5722.187012	-5674.266113	59.76331658	21.11800572	34.27275467	0	0	0	40	297.8713684	1	6	1	2.283325195	44.47702789
	3719406502	297.9782562	-5584.237061	-0.990983283	8.31E-05	1	0.999253354	40.02988815	1.998187092	7.809999865	-5.51794844	-1.018548527	250	0.002812595	-0.990861931	-0.001055478	297.9781799	297.9781799	-5614.271484	-5554.202637	59.77973078	21.1172157	34.26980972	0	0	0	40	297.8699341	1	6	1	2.285003662	45.94330597
	3719406504	297.977951	-5464.177002	-0.987663136	0.00010363	1	0.999253354	40.02988815	1.998201711	7.809999865	-5.49953894	-1.014933879	250	0.002840807	-0.987542343	-0.001014351	297.9785156	297.9785156	-5494.145508	-5434.208496	59.66483139	21.11905999	34.26927185	0	0	0	40	297.8702698	1	6	1	2.28225708	44.96578979
	3719406506	297.9779816	-5344.337402	-0.984304143	0.000113895	1	0.999253354	40.02988815	1.99817628	7.809999865	-5.480669556	-1.011999181	250	0.002736069	-0.984183386	-0.001106	297.9782715	297.9782715	-5374.286621	-5314.388184	59.58041551	21.11899354	34.27088165	0	0	0	40	297.8715515	1	6	1	2.287445068	44.96578979
	3719406508	297.9785156	-5224.47876	-0.980698566	7.25E-05	1	0.999253354	40.02988815	1.998169655	7.809999865	-5.460553148	-1.008411431	250	0.002704065	-0.980578147	-0.001123954	297.9786377	297.9786377	-5254.402344	-5194.555176	59.56947271	21.11836886	34.27088165	0	0	0	40	297.8700562	1	6	1	2.285003662	44.96578979
	3719406510	297.9780884	-5104.422607	-0.976943708	0.000121955	1	0.999253354	40.02988815	1.998135888	7.809999865	-5.439575638	-1.004442863	250	0.002710184	-0.976823823	-0.001103221	297.9779053	297.9779053	-5134.433105	-5074.412109	59.64216416	21.11822433	34.27677155	0	0	0	40	297.8718872	1	6	1	2.281341553	44.96578979
	3719406512	297.9792328	-4984.455566	-0.973143149	9.04E-05	1	0.999253354	40.02988815	1.998209638	7.809999865	-5.418570922	-1.000750231	250	0.002667357	-0.97302357	-0.001131226	297.979248	297.979248	-5014.394043	-4954.51709	59.29121295	21.11682129	34.27141571	0	0	0	40	297.8714905	1	6	1	2.282867432	44.96578979
	3719406514	297.9790192	-4864.642334	-0.968893025	0.000103109	1	0.999253354	40.02988815	1.998164484	7.809999865	-5.39478998	-0.996356255	250	0.002656074	-0.968773973	-0.001125956	297.9775696	297.9775696	-4894.592773	-4834.691895	59.87977923	21.11685597	34.27596664	0	0	0	40	297.8728943	1	6	1	2.284393311	43.98826981
	3719406516	297.9803467	-4741.766602	-0.964660881	0.00013489	1	0.999253354	40.02988815	1.998178798	7.809999865	-5.371392311	-0.991315247	250	0.002769485	-0.964542797	-0.000996057	297.9794312	297.9794312	-4768.740723	-4714.79248	59.7390861	21.11693197	34.27918243	0	0	0	40	297.8723145	1	6	1	2.282104492	46.43206406
	3719406518	297.9807587	-4624.708252	-0.960164089	0.000122515	1	0.999253354	40.02988815	1.998167747	7.809999865	-5.346241195	-0.987136858	250	0.002676124	-0.960046227	-0.00107188	297.9808655	297.9808655	-4654.638184	-4594.77832	59.85867526	21.11742078	34.27489853	0	0	0	40	297.8720093	1	6	1	2.282104492	45.45454788
	3719406520	297.9811096	-4504.829102	-0.95545818	0.000135417	1	0.999253354	40.02988815	1.998176738	7.809999865	-5.320135889	-0.981904652	250	0.002734605	-0.955341163	-0.000995066	297.9803772	297.9803772	-4534.769531	-4474.888672	59.82193872	21.11725342	34.28025055	0	0	0	40	297.8707275	1	6	1	2.289123535	45.45454788
	3719406522	297.9793243	-4384.984375	-0.9504991	6.03E-05	1	0.999253354	40.02988815	1.998180831	7.809999865	-5.292428425	-0.977370889	250	0.002619732	-0.950382342	-0.001090627	297.9801636	297.9801636	-4414.973145	-4354.995605	59.76331658	21.11800324	34.27355957	0	0	0	40	297.8685913	1	6	1	2.282714844	45.45454788
	3719406524	297.9800415	-4264.916748	-0.94517154	6.55E-05	1	0.999253354	40.02988815	1.998170894	7.809999865	-5.262740187	-0.971883032	250	0.002605978	-0.945055418	-0.001083606	297.9797058	297.9797058	-4295.111328	-4234.722168	59.4788038	21.11640206	34.28105545	0	0	0	40	297.8701782	1	6	1	2.284240723	44.96578979
	3719406526	297.9809418	-4144.80957	-0.939678494	0.000123719	1	0.999253354	40.02988815	1.998181746	7.809999865	-5.232281896	-0.965705309	250	0.002686879	-0.939563395	-0.000981294	297.9804688	297.9804688	-4174.728027	-4114.891113	59.27636201	21.11841267	34.27837753	0	0	0	40	297.8691101	1	6	1	2.282562256	44.96578979
	3719406528	297.9802551	-4025.045044	-0.934019899	7.12E-05	1	0.999253354	40.02988815	1.998184235	7.809999865	-5.200704753	-0.960293351	250	0.002598468	-0.933905226	-0.001047648	297.9796753	297.9796753	-4054.966064	-3995.124023	59.41158375	21.11785745	34.28319931	0	0	0	40	297.8685608	1	6	1	2.284393311	45.45454788
	3719406530	297.980545	-3905.185425	-0.927687976	7.98E-05	1	0.999253354	40.02988815	1.998174733	7.809999865	-5.165408853	-0.9538629	250	0.0025658	-0.927574011	-0.001055622	297.9805908	297.9805908	-3935.153564	-3875.217285	59.60073785	21.11622215	34.27677155	0	0	0	40	297.8697815	1	6	1	2.283630371	44.96578979
	3719406532	297.9793396	-3785.106812	-0.921299524	3.58E-05	1	0.999253354	40.02988815	1.998175565	7.809999865	-5.129871853	-0.947123964	250	0.00257884	-0.921186491	-0.001017695	297.980072	297.980072	-3815.060303	-3755.15332	59.35530649	21.11741298	34.2781105	0	0	0	40	297.8678284	1	6	1	2.282867432	44.47702789
	3719406534	297.9787292	-3662.224731	-0.914432527	0.000106234	1	0.999253354	40.02988815	1.998153251	7.809999865	-5.091585585	-0.940034042	250	0.002563333	-0.914320364	-0.001006435	297.9785461	297.9785461	-3689.219971	-3635.229492	59.51866685	21.1167715	34.28132248	0	0	0	40	297.867981	1	6	1	2.283325195	44.96578979
	3719406536	297.9790192	-3551.352417	-0.907257652	0.000155096	1	0.999253354	40.02988815	1.998146417	7.809999865	-5.051594094	-0.932788971	250	0.002519214	-0.907146265	-0.001022565	297.9789124	297.9789124	-3581.356445	-3521.348389	59.71094747	21.11659617	34.28158951	0	0	0	40	297.8681946	1	6	1	2.281951904	45.94330597
	3719406539	297.9785767	-3422.426025	-0.899527834	0.000167789	1	0.999253354	40.02988815	1.998180192	7.809999865	-5.008752648	-0.92423078	250	0.002610228	-0.899417844	-0.000901428	297.9778137	297.9778137	-3449.468994	-3395.383057	59.52726477	21.11539403	34.28186035	0	0	0	40	297.867981	1	6	1	2.282409668	45.45454788
	3719406540	297.9784241	-3305.537964	-0.891405813	0.000141049	1	0.999253354	40.02988815	1.998154322	7.809999865	-4.963286146	-0.916835539	250	0.002413985	-0.891296142	-0.001065971	297.9770813	297.9770813	-3335.550049	-3275.525879	59.62027856	21.11590219	34.28882217	0	0	0	40	297.870636	1	6	1	2.283630371	45.45454788
	3719406542	297.9780273	-3185.584106	-0.882561392	0.000219511	1	0.999253354	40.02988815	1.998157596	7.809999865	-4.914124557	-0.907335898	250	0.002462722	-0.882453101	-0.00098275	297.9785461	297.9785461	-3215.576172	-3155.592041	59.413147	21.11564241	34.27944946	0	0	0	40	297.8711853	1	6	1	2.28225708	45.45454788
	3719406544	297.9788208	-3065.78833	-0.873357588	0.000225334	1	0.999253354	40.02988815	1.998145759	7.809999865	-4.86289857	-0.897609494	250	0.002483624	-0.873250586	-0.00092594	297.9791565	297.9791565	-3095.704834	-3035.871826	59.32404135	21.11854923	34.28132248	0	0	0	40	297.8706055	1	6	1	2.303009033	44.96578979
	3719406546	297.9792786	-2945.710571	-0.863573063	0.000161353	1	0.999253354	40.02988815	1.998130848	7.809999865	-4.80834958	-0.887728288	250	0.002423234	-0.863467119	-0.000948149	297.9795227	297.9795227	-2975.714844	-2915.706299	59.69765978	21.11825815	34.28132248	0	0	0	40	297.8726807	1	6	1	2.282562256	44.47702789
	3719406548	297.9781647	-2825.755249	-0.852775196	0.000220115	1	0.999253354	40.02988815	1.998149756	7.809999865	-4.748240828	-0.876793531	250	0.002364726	-0.85267049	-0.000964539	297.9777527	297.9777527	-2855.66333	-2795.847168	59.49130986	21.11803958	34.27971649	0	0	0	40	297.8728638	1	6	1	2.283630371	44.96578979
	3719406550	297.9786377	-2705.962646	-0.841199957	0.000269161	1	0.999253354	40.02988815	1.998117887	7.809999865	-4.683784821	-0.864527151	250	0.002395895	-0.841096906	-0.000888208	297.9775391	297.9775391	-2735.93042	-2675.994873	59.91495251	21.11652736	34.28667831	0	0	0	40	297.8723755	1	6	1	2.283325195	45.45454788
	3719406552	297.9794159	-2585.922729	-0.828836295	0.000264495	1	0.999253354	40.02988815	1.998153998	7.809999865	-4.614915226	-0.852412834	250	0.002256915	-0.828734333	-0.000978921	297.9790955	297.9790955	-2616.075439	-2555.77002	59.96966651	21.11646642	34.28614426	0	0	0	40	297.8748779	1	6	1	2.282562256	42.03323746
	3719406554	297.9809113	-2462.793823	-0.815670868	0.000298504	1	0.999253354	40.02988815	1.998163152	7.809999865	-4.541643969	-0.838804521	250	0.002234013	-0.81557054	-0.000950433	297.9806824	297.9806824	-2489.779297	-2435.80835	60.03141516	21.11824666	34.28186035	0	0	0	40	297.8756714	1	6	1	2.282562256	45.45454788
	3719406556	297.9812164	-2345.973389	-0.80131133	0.000316722	1	0.999253354	40.02988815	1.998149921	7.809999865	-4.461615855	-0.824278955	250	0.002150421	-0.801212586	-0.000977978	297.980835	297.980835	-2375.961914	-2315.984863	59.90869948	21.11711251	34.28694534	0	0	0	40	297.8747864	1	6	1	2.283630371	45.45454788
	3719406558	297.9807587	-2226.058594	-0.785789908	0.000353331	1	0.999253354	40.02988815	1.998161733	7.809999865	-4.375398264	-0.807360828	250	0.002280649	-0.785693756	-0.000787205	297.9805908	297.9805908	-2256.036865	-2196.080322	59.79770824	21.11862515	34.28292847	0	0	0	40	297.8735352	1	6	1	2.28302002	44.96578979
	3719406561	297.9815826	-2061.101257	-0.758221427	0.000426587	1	0.999253354	40.02988815	1.998143699	7.809999865	-4.218300018	-0.779142646	25	0.002066808	-0.758128105	-0.000893418	297.9813843	297.9813843	-2135.959229	-1986.243286	59.98764397	21.11631847	34.28587723	0	0	0	40	297.8732605	1	6	1	2.285308838	44.96578979
	3719406563	297.9822083	-1971.191895	-0.748903701	0.000441291	1	0.999253354	40.02988815	1.998143699	7.809999865	-4.166523143	-0.769239441	25	0.00210047	-0.748811742	-0.000823394	297.981781	297.981781	-1986.243286	-1956.140503	59.52648314	21.11631847	34.28614426	0	0	0	40	297.8719788	1	6	1	2.283935547	44.96578979
	3719406564	297.9826965	-1866.295166	-0.728817728	0.00049148	1	0.999253354	40.02988815	1.998179583	7.809999865	-4.054836816	-0.748660265	25	0.002037059	-0.728728196	-0.000808398	297.9822693	297.9822693	-1896.306885	-1836.283447	59.67030279	21.1175975	34.28507233	0	0	0	40	297.8703613	1	6	1	2.282409668	44.96578979
	3719406566	297.9825287	-1746.271606	-0.706866374	0.000532079	1	0.999253354	40.02988815	1.998132344	7.809999865	-3.932588097	-0.726265615	25	0.001945029	-0.70677942	-0.000814743	297.9829407	297.9829407	-1776.341064	-1716.202148	60.11270453	21.11583593	34.28989029	0	0	0	40	297.8671875	1	6	1	2.28225708	44.96578979
	3719406570	297.9806824	-1524.953247	-0.657837566	0.000628073	1	0.999253354	40.02988815	1.998168531	7.809999865	-3.662914665	-0.676096748	250	0.001873722	-0.657756922	-0.000694692	297.9804993	297.9804993	-1616.373291	-1433.533203	59.46395286	21.11771623	34.29016113	0	0	0	40	297.8670044	1	6	1	2.282714844	42.03323746
	3719406573	297.9813843	-1355.641541	-0.611393757	0.000742663	1	0.999253354	40.02988815	1.998158885	7.809999865	-3.40154289	-0.627833807	25	0.001744795	-0.611318806	-0.000642305	297.9808655	297.9808655	-1433.533203	-1277.749878	59.81490406	21.11637382	34.28614426	0	0	0	40	297.8648071	1	6	1	2.284393311	44.96578979
	3719406575	297.9817352	-1256.749329	-0.594863945	0.000778721	1	0.999253354	40.02988815	1.998158885	7.809999865	-3.309594622	-0.610769768	25	0.001713771	-0.594791077	-0.000608802	297.9819031	297.9819031	-1277.749878	-1235.748779	59.50147103	21.11637382	34.29150009	0	0	0	40	297.8659668	1	6	1	2.284545898	45.45454788
	3719406576	297.9824371	-1145.996826	-0.559235923	0.000859352	1	0.999253354	40.02988815	1.998164404	7.809999865	-3.111436936	-0.573898197	25	0.001663721	-0.559167611	-0.000519762	297.9815369	297.9815369	-1175.927856	-1116.065796	59.54133408	21.11635667	34.29390717	0	0	0	40	297.867157	1	6	1	2.282104492	44.96578979
	3719406578	297.9803314	-1029.241577	-0.519827253	0.000946721	1	0.999253354	40.02988815	1.998194846	7.809999865	-2.892214411	-0.533493485	25	0.00154122	-0.519763764	-0.000488424	297.9802856	297.9802856	-1062.236816	-996.2463379	59.88759551	21.1152391	34.29256821	0	0	0	40	297.8675842	1	6	1	2.28515625	45.45454788
	3719406580	297.979599	-912.3553467	-0.476131582	0.001051773	1	0.999253354	40.02988815	1.998197304	7.809999865	-2.64914819	-0.488412003	25	0.00145442	-0.476073605	-0.000404639	297.9794006	297.9794006	-942.3424683	-882.3682251	59.81646732	21.1189036	34.29337311	0	0	0	40	297.8673401	1	6	1	2.282562256	45.45454788
	3719406582	297.9792938	-786.1946411	-0.427757431	0.001159536	1	0.999253354	40.02988815	1.998157666	7.809999865	-2.379972751	-0.438683625	25	0.001324339	-0.427705416	-0.000345859	297.979248	297.979248	-822.2020264	-750.1872559	59.69453327	21.11797214	34.28882217	0	0	0	40	297.8673706	1	6	1	2.284545898	45.45454788
	3719406584	297.9791412	-669.3430481	-0.374389304	0.001277706	1	0.999253354	40.02988815	1.99824811	7.809999865	-2.083181292	-0.383700685	25	0.001207348	-0.374343968	-0.000254487	297.9794312	297.9794312	-702.2624512	-636.423645	59.6515437	21.11944019	34.295784	0	0	0	40	297.8694458	1	6	1	2.283172607	45.45454788
	3719406586	297.9785156	-549.4338074	-0.315695623	0.0014016	1	0.999253354	40.02988815	1.99811829	7.809999865	-1.756500719	-0.323462303	25	0.001029756	-0.315657445	-0.000202917	297.9784851	297.9784851	-582.3960571	-516.4715576	59.87743434	21.115561	34.29283905	0	0	0	40	297.8678589	1	6	1	2.290344238	45.45454788
	3719406588	297.9780884	-426.4245148	-0.251431926	0.001533397	1	0.999253354	40.02988815	1.998161027	7.809999865	-1.399018564	-0.257374978	25	0.000864721	-0.251401696	-0.000117039	297.9782715	297.9782715	-456.4790649	-396.3699646	59.87274457	21.11739626	34.29176712	0	0	0	40	297.8707886	1	6	1	2.287139893	44.96578979
	3719406590	297.9780121	-306.392395	-0.181848336	0.001642638	1	0.999253354	40.02988815	1.998185545	7.809999865	-1.011905622	-0.185868703	25	0.00067579	-0.181826669	-3.43E-05	297.9785767	297.9785767	-336.3358154	-276.4489746	59.61402553	21.11466237	34.29819489	0	0	0	40	297.8716431	1	6	1	2.283172607	45.94330597
	3719406592	297.9789886	-189.6080551	-0.107394641	0.001744207	1	0.999253354	40.02988815	1.998199317	7.809999865	-0.597691672	-0.109321449	25	0.00047971	-0.107382156	6.04E-05	297.9793701	297.9793701	-216.6196136	-162.5964966	59.68593536	21.1173643	34.29792404	0	0	0	40	297.8730164	1	6	1	2.283172607	45.45454788
	3719406595	297.9793549	-15.65322876	0.01105816	0.001632769	1	0.999253354	40.02988815	1.99811841	7.809999865	0.061295735	0.012391642	2.5	0.00015593	0.011056073	0.000199083	297.9789124	297.9789124	-96.58211517	65.27565765	59.63043973	21.11707855	34.29605103	0	0	0	40	297.8763733	1	6	1	2.28225708	44.96578979
	3719406597	297.9797974	71.22469711	0.050917487	0.001808023	1	0.999253354	40.02988815	1.99811841	7.809999865	0.282944301	0.053287072	2.5	3.96E-05	0.050910524	0.000238355	297.9797974	297.9797974	65.27565765	77.17373657	59.56087479	21.11707855	34.29792404	0	0	0	40	297.8763733	1	6	1	2.282867432	45.45454788
	3719406598	297.9816742	169.9610214	0.128232379	0.001722033	1	0.999253354	40.02988815	1.998150867	7.809999865	0.712879281	0.132647804	2.5	-0.000180009	0.128215929	0.000320661	297.9810486	297.9810486	137.0522156	202.8698273	59.59917459	21.11755275	34.29417801	0	0	0	40	297.8745728	1	6	1	2.28302002	44.96578979
	3719406600	297.9803162	289.8182373	0.201328178	0.00161346	1	0.999253354	40.02988815	1.998177006	7.809999865	1.119391175	0.207526528	2.5	-0.000415148	0.201302877	0.000370934	297.9794922	297.9794922	262.8540955	316.7823792	59.53273617	21.11783307	34.29792404	0	0	0	40	297.8753967	1	6	1	2.283172607	44.47702789
	3719406602	297.981308	394.7964478	0.269542994	0.001500938	1	0.999253354	40.02988815	1.998118837	7.809999865	1.499416149	0.277752522	25	-0.000595379	0.269509268	0.000457043	297.9811401	297.9811401	316.7823792	472.8105164	59.56712782	21.11802107	34.29605103	0	0	0	40	297.8753967	1	6	1	2.283630371	45.45454788
	3719406604	297.9814758	484.8495789	0.301601508	0.001426292	1	0.999253354	40.02988815	1.998118837	7.809999865	1.677805197	0.310501239	25	-0.000717657	0.30156397	0.000459938	297.9814758	297.9814758	472.8105164	496.8886414	59.69922304	21.11802107	34.29364014	0	0	0	40	297.8744812	1	6	1	2.28515625	45.94330597
	3719406606	297.9821472	649.5206299	0.389295458	0.0012389	1	0.999253354	40.02988815	1.998159415	7.809999865	2.165706648	0.400687688	25	-0.00094482	0.389247071	0.000575159	297.9824524	297.9824524	616.5844727	682.4567871	59.70469444	21.11759916	34.295784	0	0	0	40	297.8731995	1	6	1	2.28302002	45.45454788
	3719406608	297.9818726	769.3897095	0.441158305	0.001129825	1	0.999253354	40.02988815	1.998136001	7.809999865	2.454242323	0.453836191	25	-0.001111502	0.441103636	0.000610969	297.9816589	297.9816589	742.4683228	796.3110962	59.85554875	21.11614538	34.29551697	0	0	0	40	297.8713074	1	6	1	2.283782959	44.96578979
	3719406610	297.981781	886.5901794	0.488174472	0.001018206	1	0.999253354	40.02988815	1.99819035	7.809999865	2.715908918	0.502019794	25	-0.001265325	0.488114117	0.000640711	297.982605	297.982605	856.5884399	916.5919189	59.40376746	21.11625258	34.29712296	0	0	0	40	297.8722839	1	6	1	2.282714844	44.96578979
	3719406612	297.9808655	1006.461731	0.530539825	0.000918228	1	0.999253354	40.02988815	1.99818011	7.809999865	2.951596456	0.545549134	25	-0.001381406	0.530474271	0.000690038	297.9808044	297.9808044	976.4989014	1036.424561	59.45457332	21.11564411	34.30086899	0	0	0	40	297.8717346	1	6	1	2.284545898	45.45454788
	3719406614	297.9811859	1126.187622	0.568840289	0.000832744	1	0.999253354	40.02988815	1.998119456	7.809999865	3.164553065	0.585086999	25	-0.001450402	0.568769879	0.000770561	297.9814758	297.9814758	1096.271851	1156.103394	59.67968233	21.11441398	34.29337311	0	0	0	40	297.8697205	1	6	1	2.284545898	44.96578979
	3719406616	297.9821625	1246.052612	0.603426583	0.000750196	1	0.999253354	40.02988815	1.998204078	7.809999865	3.35718831	0.620203052	25	-0.001625439	0.603352216	0.000730548	297.9821167	297.9821167	1215.928711	1276.176514	59.83053663	21.11582024	34.29872894	0	0	0	40	297.8703003	1	6	1	2.284088135	44.96578979
	3719406618	297.9828491	1369.081543	0.634784461	0.000680333	1	0.999253354	40.02988815	1.998133122	7.809999865	3.531555885	0.652270554	25	-0.001735079	0.634706318	0.000743319	297.9827576	297.9827576	1342.111694	1396.051392	59.46942426	21.11837954	34.29712296	0	0	0	40	297.8691711	1	6	1	2.283477783	44.96578979
	3719406620	297.9828491	1485.929077	0.663155445	0.000618173	1	0.999253354	40.02988815	1.998123476	7.809999865	3.689309651	0.681783786	25	-0.001747173	0.663073556	0.000841968	297.9828491	297.9828491	1455.991699	1515.866455	59.7445575	21.11517745	34.29846191	0	0	0	40	297.8694458	1	6	1	2.281951904	45.45454788
	3719406622	297.9833069	1605.588989	0.688910316	0.000566407	1	0.999253354	40.02988815	1.998171082	7.809999865	3.832637212	0.7084945	25	-0.001776103	0.688825087	0.000913563	297.9838562	297.9838562	1575.664063	1635.513916	59.4240898	21.11568545	34.30033493	0	0	0	40	297.8684387	1	6	1	2.285461426	44.96578979
	3719406624	297.9832611	1725.676331	0.712326551	0.000517578	1	0.999253354	40.02988815	1.998122516	7.809999865	3.962906731	0.732085095	25	-0.001921761	0.712238762	0.000859319	297.9838867	297.9838867	1695.70166	1755.651001	59.31231692	21.11540978	34.30060196	0	0	0	40	297.8665466	1	6	1	2.281951904	45.45454788
	3719406626	297.9817352	1845.556274	0.733737636	0.000468437	1	0.999253354	40.02988815	1.998125388	7.809999865	4.081975287	0.754379753	25	-0.00192762	0.733647038	0.000937044	297.9825439	297.9825439	1815.657471	1875.455078	59.83209989	21.1155282	34.30060196	0	0	0	40	297.8674927	1	6	1	2.284698486	45.45454788
	3719406628	297.9830322	1965.232788	0.753262626	0.000429712	1	0.999253354	40.02988815	1.998154424	7.809999865	4.190691277	0.774275602	25	-0.00201289	0.753169725	0.000927971	297.9827271	297.9827271	1935.27002	1995.195557	59.64529067	21.11634627	34.29953003	0	0	0	40	297.8657837	1	6	1	2.285308838	44.96578979
	3719406630	297.9828949	2085.137207	0.771192355	0.000404366	1	0.999253354	40.02988815	1.998116508	7.809999865	4.290419801	0.792392318	25	-0.002114527	0.771097457	0.00089632	297.9821167	297.9821167	2055.083496	2115.190918	59.69375164	21.11781967	34.30354691	0	0	0	40	297.8676453	1	6	1	2.283172607	45.45454788
	3719406632	297.9814911	2205.112793	0.787687602	0.000366406	1	0.999253354	40.02988815	1.998170691	7.809999865	4.382262249	0.809574823	25	-0.002121469	0.787590558	0.000953767	297.9816589	297.9816589	2175.194824	2235.030762	59.99936839	21.11582719	34.30461884	0	0	0	40	297.8677979	1	6	1	2.282409668	44.96578979
	3719406634	297.9820099	2327.895142	0.802941438	0.000339642	1	0.999253354	40.02988815	1.998152713	7.809999865	4.467062934	0.825378552	25	-0.00213858	0.802842412	0.000996175	297.9819641	297.9819641	2300.91748	2354.872803	59.76878798	21.1203557	34.30542374	0	0	0	40	297.8665466	1	6	1	2.282714844	44.96578979
	3719406636	297.9817505	2444.597168	0.816894431	0.000310365	1	0.999253354	40.02988815	1.998155671	7.809999865	4.544732416	0.839523632	25	-0.002211511	0.816793832	0.000977702	297.9814453	297.9814453	2414.681885	2474.512451	59.9446544	21.11680883	34.30649567	0	0	0	40	297.8685608	1	6	1	2.282867432	45.45454788
	3719406638	297.981308	2567.829712	0.829910362	0.000305287	1	0.999253354	40.02988815	1.99815003	7.809999865	4.61713425	0.852892503	25	-0.002247688	0.829808177	0.00099232	297.9813232	297.9813232	2540.763916	2594.895508	59.93605648	21.11372367	34.30569077	0	0	0	40	297.867157	1	6	1	2.28302002	45.45454788
	3719406640	297.9811707	2690.733765	0.841887395	0.000263487	1	0.999253354	40.02988815	1.99819994	7.809999865	4.683907248	0.865070694	25	-0.002307275	0.841783846	0.000979471	297.9815369	297.9815369	2660.797363	2720.670166	59.69765978	21.11714488	34.30408478	0	0	0	40	297.8677368	1	6	1	2.283935547	45.45454788
	3719406642	297.9798126	2807.475098	0.853161312	0.00025719	1	0.999253354	40.02988815	1.998144095	7.809999865	4.746437494	0.876988537	25	-0.002274002	0.853056161	0.001056741	297.9788208	297.9788208	2774.518066	2840.432129	59.72189027	21.11664203	34.30354691	0	0	0	40	297.8675842	1	6	1	2.283325195	45.45454788
	3719406644	297.980011	2924.439087	0.863559567	0.000239781	1	0.999253354	40.02988815	1.998102786	7.809999865	4.80420234	0.887604708	25	-0.00231158	0.86345317	0.001059729	297.9795532	297.9795532	2894.428711	2954.449463	59.83600803	21.11812921	34.30997467	0	0	0	40	297.8697205	1	6	1	2.282714844	45.45454788
	3719406646	297.9799957	3044.726807	0.873423216	0.000224313	1	0.999253354	40.02988815	1.998168866	7.809999865	4.859164475	0.898117735	25	-0.002275653	0.873315365	0.001134129	297.9806519	297.9806519	3014.680176	3074.773438	60.1119229	21.11442018	34.30944061	0	0	0	40	297.8699951	1	6	1	2.285919189	44.96578979
	3719406648	297.9806976	3167.684448	0.882498583	0.000219053	1	0.999253354	40.02988815	1.998113274	7.809999865	4.909613387	0.9069477	25	-0.00238521	0.882389931	0.001059974	297.9806213	297.9806213	3140.723389	3194.645508	59.50694243	21.11862319	34.30836868	0	0	0	40	297.8725586	1	6	1	2.284393311	45.45454788
	3719406650	297.9810333	3284.797974	0.891078115	0.000204774	1	0.999253354	40.02988815	1.998168167	7.809999865	4.957483846	0.915734735	25	-0.002418104	0.890968439	0.001060542	297.9813843	297.9813843	3254.847168	3314.748779	59.59995622	21.11891301	34.30756378	0	0	0	40	297.8716431	1	6	1	2.28302002	45.45454788
	3719406652	297.9809875	3414.031128	0.899188244	0.00019951	1	0.999253354	40.02988815	1.998120106	7.809999865	5.002410957	0.924467937	25	-0.002364579	0.89907728	0.001145687	297.9805908	297.9805908	3386.943848	3441.118408	59.81021429	21.11603741	34.30916977	0	0	0	40	297.8739624	1	6	1	2.281951904	44.96578979
	3719406654	297.9801636	3528.254883	0.906793537	0.000190369	1	0.999253354	40.02988815	1.998128311	7.809999865	5.044781782	0.932073146	25	-0.00242369	0.90668181	0.001116255	297.9795227	297.9795227	3495.271973	3561.237793	59.39907769	21.11712098	34.31533051	0	0	0	40	297.8716125	1	6	1	2.284393311	44.96578979
	3719406656	297.9809875	3645.108765	0.913970542	0.000182366	1	0.999253354	40.02988815	1.998123433	7.809999865	5.084771158	0.939056974	25	-0.002513159	0.913858188	0.001054772	297.9810791	297.9810791	3615.157715	3675.059814	59.68671699	21.11905484	34.30997467	0	0	0	40	297.8717651	1	6	1	2.283325195	45.45454788
	3719406658	297.9810028	3765.164551	0.920741069	0.000167646	1	0.999253354	40.02988815	1.998205577	7.809999865	5.12259443	0.94628719	25	-0.00248916	0.920627718	0.001105165	297.9816284	297.9816284	3735.166992	3795.162109	59.43815912	21.11838876	34.30997467	0	0	0	40	297.8739319	1	6	1	2.283630371	45.45454788
	3719406660	297.9808655	3888.446777	0.927092706	0.000151859	1	0.999253354	40.02988815	1.998143553	7.809999865	5.157775069	0.952811246	25	-0.002501921	0.926978562	0.001117169	297.9796753	297.9796753	3861.493896	3915.399658	59.75628192	21.11746519	34.31184769	0	0	0	40	297.874115	1	6	1	2.283935547	44.96578979
	3719406662	297.9817963	4005.455444	0.933141064	0.00014917	1	0.999253354	40.02988815	1.998108015	7.809999865	5.191354555	0.958914007	25	-0.002535665	0.933026222	0.001106994	297.9812317	297.9812317	3975.52002	4035.390869	59.40376746	21.11572792	34.30783463	0	0	0	40	297.874939	1	6	1	2.284545898	46.43206406
	3719406664	297.9816437	4125.330444	0.938812536	0.000147652	1	0.999253354	40.02988815	1.998137679	7.809999865	5.222941218	0.964965922	25	-0.002513254	0.938696856	0.00115151	297.9810486	297.9810486	4095.324951	4155.335938	59.54758711	21.11472336	34.31774139	0	0	0	40	297.8744507	1	6	1	2.283935547	45.45454788
	3719406666	297.9817657	4245.486572	0.94437401	0.000140011	1	0.999253354	40.02988815	1.998147346	7.809999865	5.253903433	0.970699686	25	-0.002525792	0.944257635	0.001160649	297.9811401	297.9811401	4215.271484	4275.70166	59.80865103	21.11389446	34.31211853	0	0	0	40	297.8729248	1	6	1	2.282714844	44.96578979
	3719406668	297.9828186	4365.719482	0.949431453	0.000159311	1	0.999253354	40.02988815	1.99815976	7.809999865	5.282117915	0.975653638	25	-0.002584269	0.949314606	0.001121871	297.9837341	297.9837341	4335.742676	4395.696289	59.67655581	21.11623955	34.31479645	0	0	0	40	297.8735046	1	6	1	2.282562256	45.45454788
	3719406670	297.9809723	4488.605469	0.954381325	0.000129704	1	0.999253354	40.02988815	1.998181771	7.809999865	5.309671297	0.980969236	25	-0.002558412	0.954263767	0.001167039	297.9797363	297.9797363	4461.65625	4515.554688	59.85789363	21.11548281	34.31586456	0	0	0	40	297.8736877	1	6	1	2.283172607	45.45454788
	3719406672	297.981842	4605.646484	0.959093094	0.000131123	1	0.999253354	40.02988815	1.998168986	7.809999865	5.335847679	0.985831643	25	-0.002566429	0.958974918	0.001177369	297.9826965	297.9826965	4575.708496	4635.584473	59.94621765	21.11577645	34.31800842	0	0	0	40	297.8717957	1	6	1	2.282104492	45.45454788
	3719406675	297.9827728	4759.407959	0.967441746	0.000120292	1	0.999253354	40.02988815	1.998176743	7.809999865	5.386696555	0.995102119	250	-0.002610278	0.967322604	0.001166054	297.9832153	297.9832153	4665.77832	4853.037598	59.26151107	21.11639042	34.31827545	0	0	0	40	297.8724976	1	6	1	2.284393311	45.45454788
	3719406677	297.9823303	4864.916992	0.969516286	0.000125288	1	0.999253354	40.02988815	1.998176743	7.809999865	5.398123442	0.997898266	250	-0.002496848	0.969396439	0.001287543	297.9823303	297.9823303	4853.037598	4876.796387	59.45457332	21.11639042	34.3212204	0	0	0	40	297.8704224	1	6	1	2.283630371	45.45454788
	3719406678	297.9830322	4966.358643	0.973622068	0.000118273	1	0.999253354	40.02988815	1.998156472	7.809999865	5.420953192	1.001998067	250	-0.002528312	0.973501779	0.001272069	297.9832153	297.9832153	4936.452637	4996.264648	59.91026274	21.11504659	34.31559753	0	0	0	40	297.8731384	1	6	1	2.284088135	45.45454788
	3719406680	297.9833984	5086.236328	0.977368054	0.000118822	1	0.999253354	40.02988815	1.998127453	7.809999865	5.441819283	1.005389018	250	-0.002618914	0.977247611	0.00119606	297.9831543	297.9831543	5056.188965	5116.283691	59.64841719	21.11530197	34.31774139	0	0	0	40	297.8709106	1	6	1	2.283477783	45.45454788
	3719406682	297.9829102	5206.25293	0.981100359	0.000118946	1	0.999253354	40.02988815	1.998131161	7.809999865	5.462612106	1.00921822	250	-0.002631027	0.980979481	0.001198488	297.9823303	297.9823303	5176.234375	5236.271484	59.87821597	21.11442911	34.31774139	0	0	0	40	297.8696899	1	6	1	2.28302002	45.45454788
	3719406684	297.9824066	5326.020508	0.984702884	0.000111746	1	0.999253354	40.02988815	1.998172656	7.809999865	5.48277106	1.012986145	250	-0.002633097	0.984581549	0.001210453	297.9828491	297.9828491	5296.144531	5355.896484	59.69297001	21.11690288	34.32684326	0	0	0	40	297.8697815	1	6	1	2.282714844	45.45454788
	3719406686	297.9820404	5448.950195	0.988233933	0.000134793	1	0.999253354	40.02988815	1.998160421	7.809999865	5.50245618	1.016311646	250	-0.002696605	0.988112388	0.001160704	297.9811401	297.9811401	5416.050293	5481.850098	59.57650736	21.1172564	34.32041931	0	0	0	40	297.8703003	1	6	1	2.284393311	44.96578979
	3719406688	297.9829559	5566.064697	0.991570264	0.000120977	1	0.999253354	40.02988815	1.99813991	7.809999865	5.520963662	1.019812732	250	-0.002691292	0.99144823	0.001178988	297.9829102	297.9829102	5536.104004	5596.025391	59.87274457	21.11813397	34.32470322	0	0	0	40	297.8689575	1	6	1	2.284393311	44.96578979
	3719406690	297.9844513	5686.12207	0.994748093	0.000125591	1	0.999253354	40.02988815	1.998145883	7.809999865	5.538645155	1.023232751	250	-0.00267312	0.994625526	0.001209502	297.9848328	297.9848328	5656.099121	5716.14502	59.77816752	21.11846357	34.31988144	0	0	0	40	297.8707581	1	6	1	2.282714844	45.45454788
	3719406692	297.9833374	5805.881836	0.997746001	9.31E-05	1	0.999253354	40.02988815	1.998163885	7.809999865	5.555349187	1.026516525	250	-0.002646805	0.997622965	0.001247495	297.9842529	297.9842529	5775.887695	5835.875977	59.73752284	21.11606195	34.32657623	0	0	0	40	297.8690186	1	6	1	2.283782959	44.96578979
	3719406694	297.9817963	5926.040039	1.000653115	0.000115547	1	0.999253354	40.02988815	1.998131183	7.809999865	5.571411072	1.029694231	250	-0.002618069	1.000529624	0.001287561	297.9819031	297.9819031	5895.936035	5956.144043	59.99311537	21.11846331	34.31988144	0	0	0	40	297.8703918	1	6	1	2.284545898	45.45454788
	3719406696	297.9822693	6046.325195	1.003417871	0.000120675	1	0.999253354	40.02988815	1.998130857	7.809999865	5.586830285	1.032397219	250	-0.002650745	1.003294129	0.001265635	297.9824829	297.9824829	6016.350586	6076.299805	59.41158375	21.11712027	34.32068634	0	0	0	40	297.8694153	1	6	1	2.283630371	45.45454788
	3719406697	297.9821167	6109.254639	1.00472762	0.000119583	1	0.999253354	40.02988815	1.998135733	7.809999865	5.594040143	1.034257013	250	-0.00256258	1.004603365	0.001358883	297.9820557	297.9820557	6076.299805	6142.209473	59.47958543	21.11715971	34.3255043	0	0	0	40	297.868042	1	6	1	2.283630371	45.45454788
	3719406699	297.9829559	6229.079834	1.007472866	0.000102779	1	0.999253354	40.02988815	1.998174027	7.809999865	5.609510862	1.036655694	250	-0.002649702	1.007348564	0.001282437	297.9828186	297.9828186	6196.099609	6262.060059	59.35765138	21.11860809	34.32684326	0	0	0	40	297.8695679	1	6	1	2.284088135	45.45454788
	3719406702	297.9828796	6406.244141	1.011326953	0.000105588	1	0.999253354	40.02988815	1.998176553	7.809999865	5.630958369	1.040721312	250	-0.002642062	1.011202113	0.001305063	297.9821167	297.9821167	6382.196289	6430.291992	59.55227688	21.11679376	34.32470322	0	0	0	40	297.8699036	1	6	1	2.283477783	45.94330597
	3719406704	297.9827271	6526.24585	1.013764688	0.000107528	1	0.999253354	40.02988815	1.998142172	7.809999865	5.644534643	1.042702456	250	-0.002740102	1.013639914	0.001216515	297.982605	297.982605	6496.250977	6556.240723	59.28808644	21.11642332	34.32791519	0	0	0	40	297.8688049	1	6	1	2.285919189	44.96578979
	3719406706	297.9817657	6646.223633	1.01616794	0.00010702	1	0.999253354	40.02988815	1.998123629	7.809999865	5.657677346	1.046170312	250	-0.002565945	1.016042196	0.001400005	297.9820862	297.9820862	6616.186035	6676.26123	59.47489566	21.11730474	34.32791519	0	0	0	40	297.8703308	1	6	1	2.283935547	45.94330597
	3719406708	297.9818726	6766.217529	1.01850019	9.02E-05	1	0.999253354	40.02988815	1.998166182	7.809999865	5.670805074	1.048446007	250	-0.002598153	1.01837426	0.001376863	297.9818726	297.9818726	6736.13916	6796.295898	60.07831287	21.11841465	34.32978821	0	0	0	40	297.868988	1	6	1	2.290496826	45.45454788
	3719406709	297.9812164	6826.481689	1.019575382	0.000108711	1	0.999253354	40.02988815	1.998144501	7.809999865	5.676818306	1.049086868	250	-0.002682668	1.019449658	0.001296547	297.9818726	297.9818726	6796.295898	6856.66748	59.71485561	21.11864561	34.33246613	0	0	0	40	297.8695068	1	6	1	2.283325195	45.45454788
	3719406711	297.980423	6946.630615	1.021606846	0.00011114	1	0.999253354	40.02988815	1.998151102	7.809999865	5.68821544	1.050816525	250	-0.002753385	1.021481153	0.001233742	297.980957	297.980957	6916.686035	6976.575195	59.98686234	21.11868976	34.32711411	0	0	0	40	297.8703918	1	6	1	2.283630371	45.94330597
	3719406713	297.9808197	7066.564941	1.023733813	7.84E-05	1	0.999253354	40.02988815	1.998159624	7.809999865	5.699986908	1.053512022	250	-0.002668608	1.023607498	0.001326763	297.9803467	297.9803467	7036.634766	7096.495117	59.70000467	21.11582149	34.32818222	0	0	0	40	297.8720093	1	6	1	2.282409668	45.45454788
	3719406715	297.9810181	7189.598145	1.025850901	0.000100511	1	0.999253354	40.02988815	1.998115596	7.809999865	5.711649933	1.055693483	250	-0.0026696	1.025724305	0.00133399	297.9801331	297.9801331	7162.561035	7216.635254	59.82506523	21.11469673	34.32711411	0	0	0	40	297.8728333	1	6	1	2.28515625	45.45454788
	3719406718	297.9819183	7363.755371	1.028847729	0.000114231	1	0.999253354	40.02988815	1.998119884	7.809999865	5.728360995	1.058705158	250	-0.002690711	1.028720795	0.001324506	297.9813843	297.9813843	7330.734863	7396.775879	59.95403394	21.11859212	34.3321991	0	0	0	40	297.8719177	1	6	1	2.284393311	44.96578979
	3719406720	297.9813538	7483.633057	1.030630536	9.78E-05	1	0.999253354	40.02988815	1.998162678	7.809999865	5.738438926	1.060377204	250	-0.002728434	1.030503531	0.001293714	297.9818726	297.9818726	7450.659668	7516.606445	59.6624865	21.11434029	34.33059311	0	0	0	40	297.8764343	1	6	1	2.288208008	44.96578979
	3719406722	297.9831085	7603.638916	1.032490985	0.000109997	1	0.999253354	40.02988815	1.998119298	7.809999865	5.748630541	1.06252537	250	-0.002687284	1.032363525	0.001342051	297.9826355	297.9826355	7570.641602	7636.63623	59.63903765	21.11739118	34.33514404	0	0	0	40	297.8756409	1	6	1	2.28225708	45.45454788
	3719406724	297.983017	7720.899658	1.034296462	8.95E-05	1	0.999253354	40.02988815	1.998117567	7.809999865	5.758659889	1.064480299	250	-0.002674371	1.034168716	0.001361971	297.9835815	297.9835815	7690.914063	7750.885254	59.91573414	21.11681672	34.33916092	0	0	0	40	297.8742371	1	6	1	2.282867432	45.45454788
	3719406726	297.9816742	7846.8479	1.035991334	0.000128674	1	0.999253354	40.02988815	1.998137743	7.809999865	5.768128328	1.066362002	250	-0.0026559	1.035863332	0.001387033	297.98172	297.98172	7816.881348	7876.814453	59.80943266	21.11642656	34.33621597	0	0	0	40	297.8756104	1	6	1	2.281951904	45.45454788
	3719406727	297.9820709	7906.828613	1.036900675	0.000112711	1	0.999253354	40.02988815	1.998132045	7.809999865	5.773270312	1.066789842	250	-0.002748995	1.036772905	0.001297473	297.9816284	297.9816284	7876.814453	7936.842773	59.45926309	21.11910603	34.33621597	0	0	0	40	297.8750916	1	6	1	2.28302002	45.45454788
	3719406730	297.9822083	8083.904541	1.039270174	7.13E-05	1	0.999253354	40.02988815	1.998163831	7.809999865	5.786490859	1.069564224	250	-0.002697647	1.039141889	0.001357999	297.9818726	297.9818726	8050.782715	8117.026367	59.78598381	21.1183729	34.33380508	0	0	0	40	297.8745422	1	6	1	2.284088135	45.45454788
	3719406731	297.9832306	8146.999756	1.040199919	0.000104549	1	0.999253354	40.02988815	1.998131241	7.809999865	5.791650643	1.070113809	250	-0.002770211	1.040071766	0.001289035	297.9825439	297.9825439	8117.026367	8176.973145	59.63591113	21.11789835	34.33273697	0	0	0	40	297.8737793	1	6	1	2.283325195	45.45454788
	3719406733	297.9831543	8269.986328	1.041633436	0.000109984	1	0.999253354	40.02988815	1.998144244	7.809999865	5.799719487	1.071321688	250	-0.002823136	1.041505304	0.00124167	297.9829712	297.9829712	8242.916992	8297.055664	59.4459754	21.11777267	34.33460999	0	0	0	40	297.8735046	1	6	1	2.284393311	45.45454788
	3719406735	297.9821472	8389.864746	1.043170416	0.000111979	1	0.999253354	40.02988815	1.998189439	7.809999865	5.808391374	1.072985432	250	-0.002816532	1.043042087	0.001254247	297.9822083	297.9822083	8356.87793	8422.851563	59.63747439	21.11636526	34.33193207	0	0	0	40	297.8731079	1	6	1	2.281799316	44.96578979
	3719406737	297.9812164	8503.966797	1.044676072	8.63E-05	1	0.999253354	40.02988815	1.998136947	7.809999865	5.816541597	1.074976005	250	-0.002736344	1.044547259	0.001340276	297.980896	297.980896	8476.835938	8531.097656	59.67811907	21.11589306	34.33407593	0	0	0	40	297.8747253	1	6	1	2.283325195	45.45454788
	3719406739	297.9819031	8627.074219	1.046151418	0.000104487	1	0.999253354	40.02988815	1.998142381	7.809999865	5.824756051	1.076576724	250	-0.002725814	1.046022351	0.001356508	297.9825745	297.9825745	8597.083984	8657.064453	59.91260763	21.11772918	34.33032608	0	0	0	40	297.8728333	1	6	1	2.284240723	48.87585831
	3719406741	297.9827271	8747.040527	1.047524196	8.90E-05	1	0.999253354	40.02988815	1.998105627	7.809999865	5.832399811	1.077422714	250	-0.002827774	1.047395323	0.001259864	297.983551	297.983551	8717.054688	8777.026367	59.61715205	21.1176855	34.336483	0	0	0	40	297.8748779	1	6	1	2.28302002	45.45454788
	3719406743	297.982132	8863.942383	1.048856355	8.13E-05	1	0.999253354	40.02988815	1.998142524	7.809999865	5.839903479	1.078899171	250	-0.002815657	1.048727278	0.001277147	297.9814758	297.9814758	8836.918945	8890.96582	59.51866685	21.11829008	34.33246613	0	0	0	40	297.8739624	1	6	1	2.282562256	45.45454788
	3719406745	297.9824219	8984.11377	1.050231084	0.000110914	1	0.999253354	40.02988815	1.998126119	7.809999865	5.847461143	1.080576239	250	-0.002770529	1.050101643	0.001327586	297.9820557	297.9820557	8957.102539	9011.125	59.47489566	21.11685393	34.33327103	0	0	0	40	297.8728027	1	6	1	2.28225708	45.94330597
	3719406747	297.9825439	9104.122559	1.051513307	0.000119893	1	0.999253354	40.02988815	1.998147897	7.809999865	5.854548204	1.082508668	250	-0.002665708	1.051383287	0.001437353	297.9822388	297.9822388	9071.160156	9137.084961	59.70313118	21.11623167	34.33407593	0	0	0	40	297.8743896	1	6	1	2.282714844	45.45454788
	3719406749	297.9824219	9224.025879	1.052803812	9.02E-05	1	0.999253354	40.02988815	1.998090201	7.809999865	5.861744136	1.082890483	250	-0.002833708	1.052674282	0.001274371	297.9827576	297.9827576	9191.046875	9257.004883	59.64841719	21.1164547	34.33621597	0	0	0	40	297.8734131	1	6	1	2.283172607	45.45454788
	3719406751	297.9824829	9344.145508	1.053918748	8.34E-05	1	0.999253354	40.02988815	1.998168937	7.809999865	5.868156132	1.084163179	250	-0.002821356	1.053789024	0.001291028	297.9820251	297.9820251	9310.953125	9377.337891	59.56790945	21.11690193	34.33702087	0	0	0	40	297.8733521	1	6	1	2.285614014	44.96578979
	3719406753	297.9838715	9464.338379	1.055166527	7.11E-05	1	0.999253354	40.02988815	1.998126631	7.809999865	5.874798006	1.086421944	250	-0.002645458	1.055035913	0.001471707	297.9836731	297.9836731	9437.367188	9491.30957	59.73048818	21.1169014	34.3321991	0	0	0	40	297.8735046	1	6	1	2.283325195	44.96578979
	3719406755	297.9831848	9584.270508	1.056325159	0.000108852	1	0.999253354	40.02988815	1.99815391	7.809999865	5.881447028	1.086980914	250	-0.002764799	1.05619488	0.001356871	297.9830322	297.9830322	9557.303711	9611.237305	59.85007735	21.11497969	34.33702087	0	0	0	40	297.8725891	1	6	1	2.283630371	46.43206406
	3719406757	297.9820251	9704.259277	1.057534381	0.000105197	1	0.999253354	40.02988815	1.998114709	7.809999865	5.888108772	1.087997873	250	-0.002805148	1.057404135	0.001321222	297.9819946	297.9819946	9677.208984	9731.30957	59.64372742	21.11831231	34.33568192	0	0	0	40	297.8740845	1	6	1	2.283477783	45.94330597
	3719406759	297.9816589	9821.360352	1.058513011	9.19E-05	1	0.999253354	40.02988815	1.998123538	7.809999865	5.893655552	1.088619471	250	-0.002877757	1.058382933	0.001252406	297.9810181	297.9810181	9791.336914	9851.383789	59.76878798	21.11566595	34.33086014	0	0	0	40	297.8741455	1	6	1	2.281799316	45.45454788
	3719406761	297.9814148	9941.299316	1.059709101	8.06E-05	1	0.999253354	40.02988815	1.998163138	7.809999865	5.900332335	1.090373252	250	-0.002790571	1.059578535	0.001344208	297.9811707	297.9811707	9911.258789	9971.339844	59.62809485	21.11759091	34.33380508	0	0	0	40	297.8717957	1	6	1	2.283172607	45.45454788
	3719406763	297.9818268	10064.28662	1.06078555	9.27E-05	1	0.999253354	40.02988815	1.998111508	7.809999865	5.906259456	1.091032645	250	-0.002869066	1.060655139	0.001269873	297.9820251	297.9820251	10037.31934	10091.25391	59.62106019	21.11786589	34.33246613	0	0	0	40	297.87323	1	6	1	2.281951904	44.96578979
	3719406765	297.9830475	10184.18018	1.061782657	0.00011278	1	0.999253354	40.02988815	1.998149743	7.809999865	5.911926769	1.092035291	250	-0.002879384	1.06165212	0.001263383	297.9831543	297.9831543	10157.06543	10211.29492	59.68906187	21.11653002	34.33487701	0	0	0	40	297.8733521	1	6	1	2.283782959	45.45454788
	3719406767	297.9830475	10304.30615	1.062879229	0.000113285	1	0.999253354	40.02988815	1.998090239	7.809999865	5.917747654	1.093755409	250	-0.002770308	1.062748125	0.001376679	297.9822693	297.9822693	10277.28027	10331.33203	59.69922304	21.11556565	34.34023285	0	0	0	40	297.8728027	1	6	1	2.283782959	45.45454788
	3719406769	297.9833069	10421.29834	1.063857881	8.96E-05	1	0.999253354	40.02988815	1.998107076	7.809999865	5.923355778	1.094175076	250	-0.002879947	1.06372707	0.001270827	297.9823914	297.9823914	10391.33984	10451.25684	59.50850568	21.11877978	34.33327103	0	0	0	40	297.8745117	1	6	1	2.285614014	45.45454788
	3719406771	297.9827423	10541.20166	1.064819452	8.87E-05	1	0.999253354	40.02988815	1.998156778	7.809999865	5.92875806	1.095681505	250	-0.002794201	1.064688199	0.001360279	297.9830322	297.9830322	10511.19824	10571.20508	59.46629774	21.11643563	34.33541489	0	0	0	40	297.8742676	1	6	1	2.284088135	44.96578979
	3719406773	297.9824219	10661.35986	1.065802697	9.79E-05	1	0.999253354	40.02988815	1.998110945	7.809999865	5.934163472	1.096346967	250	-0.002854664	1.065671562	0.001303622	297.9826355	297.9826355	10631.28906	10691.43066	59.72345353	21.11799488	34.33862686	0	0	0	40	297.8750916	1	6	1	2.282409668	44.96578979
	3719406775	297.9829254	10787.31201	1.06677115	9.97E-05	1	0.999253354	40.02988815	1.998161404	7.809999865	5.939639391	1.097684469	250	-0.002800618	1.066639665	0.001361385	297.9826965	297.9826965	10751.31445	10823.30957	59.86492829	21.11776584	34.34157181	0	0	0	40	297.874176	1	6	1	2.300872803	45.45454788
	3719406777	297.9830475	10901.25488	1.067716804	9.33E-05	1	0.999253354	40.02988815	1.998125082	7.809999865	5.944782106	1.098743104	250	-0.002784261	1.067585129	0.001381385	297.9836121	297.9836121	10871.26074	10931.24902	59.4788038	21.11583757	34.33916092	0	0	0	40	297.8759155	1	6	1	2.28302002	45.45454788
	3719406779	297.9826965	11021.26074	1.068639867	0.000108196	1	0.999253354	40.02988815	1.998142709	7.809999865	5.949933216	1.099906796	250	-0.002749874	1.068507949	0.001419331	297.9825439	297.9825439	10991.24707	11051.27441	59.5116322	21.11672884	34.33460999	0	0	0	40	297.8754272	1	6	1	2.285308838	45.45454788
	3719406781	297.9836273	11141.58887	1.069465885	0.000120563	1	0.999253354	40.02988815	1.998102979	7.809999865	5.954452961	1.100556982	250	-0.002784128	1.069333967	0.001388244	297.9828491	297.9828491	11111.65039	11171.52734	59.71798213	21.11681521	34.34023285	0	0	0	40	297.8751526	1	6	1	2.284545898	45.45454788
	3719406783	297.9843903	11264.56836	1.070311507	0.000116348	1	0.999253354	40.02988815	1.998170087	7.809999865	5.959429296	1.101048504	250	-0.002860646	1.070179757	0.001314977	297.9834595	297.9834595	11231.60449	11297.53223	59.8461692	21.11626626	34.3372879	0	0	0	40	297.8746338	1	6	1	2.281799316	45.45454788
	3719406785	297.984314	11384.49902	1.071209283	6.79E-05	1	0.999253354	40.02988815	1.998116299	7.809999865	5.964171301	1.102497569	250	-0.002763496	1.07107704	0.001415574	297.98349	297.98349	11351.48828	11417.50977	59.93683811	21.1153467	34.33916092	0	0	0	40	297.8752747	1	6	1	2.281951904	45.94330597
	3719406787	297.9849548	11501.53223	1.071951507	0.000117355	1	0.999253354	40.02988815	1.998141416	7.809999865	5.968473744	1.102748995	250	-0.002859816	1.071819526	0.001322108	297.9845581	297.9845581	11471.44336	11531.62109	59.70469444	21.11309352	34.33434296	0	0	0	40	297.8733215	1	6	1	2.283325195	45.45454788
	3719406789	297.9844208	11624.64063	1.072844474	0.000128844	1	0.999253354	40.02988815	1.998117352	7.809999865	5.973222267	1.104481375	250	-0.002713662	1.072711824	0.001471689	297.9832764	297.9832764	11591.68652	11657.59473	59.30762715	21.11749335	34.33916092	0	0	0	40	297.8727112	1	6	1	2.283782959	45.45454788
	3719406791	297.9848938	11741.54688	1.073551908	0.000125777	1	0.999253354	40.02988815	1.99815459	7.809999865	5.977437977	1.104317911	250	-0.002879166	1.073419799	0.001308916	297.9841614	297.9841614	11711.58691	11771.50684	59.66014162	21.11578929	34.33702087	0	0	0	40	297.8720703	1	6	1	2.283630371	45.45454788
	3719406793	297.9850006	11861.50928	1.074446934	8.93E-05	1	0.999253354	40.02988815	1.998131863	7.809999865	5.982181885	1.106158209	250	-0.002714118	1.074314063	0.001477386	297.9853821	297.9853821	11831.50586	11891.5127	59.60620925	21.11497465	34.33327103	0	0	0	40	297.8719788	1	6	1	2.283325195	45.45454788
	3719406795	297.9850464	11981.72705	1.075112119	0.000109588	1	0.999253354	40.02988815	1.998145393	7.809999865	5.986016222	1.106358663	250	-0.002804072	1.074979513	0.001389993	297.9850159	297.9850159	11951.73047	12011.72363	60.09238219	21.11485964	34.33782196	0	0	0	40	297.8695679	1	6	1	2.282867432	45.45454788
	3719406797	297.984787	12101.74023	1.075955549	7.12E-05	1	0.999253354	40.02988815	1.998138719	7.809999865	5.990793643	1.106687906	250	-0.002902401	1.075823226	0.001294927	297.9854431	297.9854431	12071.76074	12131.71973	59.79458172	21.11599618	34.33353806	0	0	0	40	297.8694763	1	6	1	2.28302002	45.94330597
	3719406799	297.9834442	12221.60596	1.07672907	0.00010929	1	0.999253354	40.02988815	1.998177742	7.809999865	5.995148201	1.107845989	250	-0.002843044	1.076596457	0.001357271	297.9833984	297.9833984	12191.57617	12251.63574	59.65388859	21.11516466	34.33916092	0	0	0	40	297.8693848	1	6	1	2.283782959	45.94330597
	3719406801	297.9839783	12341.66406	1.077325157	9.19E-05	1	0.999253354	40.02988815	1.998141906	7.809999865	5.998367027	1.108427532	250	-0.002846868	1.077192468	0.001355719	297.9841919	297.9841919	12311.60645	12371.72168	59.54836874	21.11515109	34.33916092	0	0	0	40	297.8710632	1	6	1	2.284240723	45.45454788
	3719406803	297.9833832	12461.79688	1.078092277	5.09E-05	1	0.999253354	40.02988815	1.998109087	7.809999865	6.002544733	1.109197822	250	-0.002849155	1.077959516	0.001356389	297.9833069	297.9833069	12431.75977	12491.83398	59.87508946	21.11432725	34.3380928	0	0	0	40	297.8693542	1	6	1	2.28225708	45.45454788
	3719406805	297.9833527	12581.77002	1.078876657	8.47E-05	1	0.999253354	40.02988815	1.998131325	7.809999865	6.007040869	1.109668945	250	-0.002913656	1.078744048	0.001294912	297.9830933	297.9830933	12551.80762	12611.73242	59.50147103	21.11706012	34.33514404	0	0	0	40	297.8697205	1	6	1	2.28302002	45.94330597
	3719406807	297.9835358	12701.70605	1.079505486	0.000122936	1	0.999253354	40.02988815	1.998093772	7.809999865	6.01029713	1.111028342	250	-0.002783678	1.079372285	0.001427276	297.9836731	297.9836731	12671.72559	12731.68652	60.04548448	21.11516376	34.34210587	0	0	0	40	297.8721008	1	6	1	2.283325195	45.45454788
	3719406809	297.9836884	12822.16504	1.080156839	0.000104415	1	0.999253354	40.02988815	1.998141868	7.809999865	6.014154437	1.111228736	250	-0.002874341	1.080023904	0.001339117	297.9827271	297.9827271	12792.03613	12852.29395	59.67186604	21.1143417	34.33755493	0	0	0	40	297.8700562	1	6	1	2.281646729	45.45454788
	3719406811	297.9837036	12942.26807	1.080781644	8.35E-05	1	0.999253354	40.02988815	1.998179639	7.809999865	6.017723648	1.111987511	250	-0.002858713	1.080648569	0.001357134	297.9832458	297.9832458	12912.21875	12972.31738	59.51319545	21.11608354	34.34023285	0	0	0	40	297.8722839	1	6	1	2.284545898	45.45454788
	3719406813	297.984375	13065.42725	1.081457104	9.50E-05	1	0.999253354	40.02988815	1.998158726	7.809999865	6.021319636	1.113230262	250	-0.002760012	1.081323538	0.001458398	297.9841614	297.9841614	13032.38672	13098.46777	59.43346935	21.11574532	34.33942795	0	0	0	40	297.8721619	1	6	1	2.282867432	44.96578979
	3719406815	297.9837952	13182.55225	1.082105624	0.0001082	1	0.999253354	40.02988815	1.998168054	7.809999865	6.025072173	1.113290606	250	-0.00287164	1.081972429	0.00134928	297.9827576	297.9827576	13152.41406	13212.69043	59.61402553	21.11472047	34.3380928	0	0	0	40	297.8728943	1	6	1	2.283477783	45.94330597
	3719406817	297.9844055	13305.91797	1.082790529	0.000131746	1	0.999253354	40.02988815	1.998123139	7.809999865	6.028636791	1.114609703	250	-0.002758697	1.082656788	0.001464821	297.9848938	297.9848938	13272.8877	13338.94824	59.76800635	21.11725887	34.336483	0	0	0	40	297.8734131	1	6	1	2.28302002	45.45454788
	3719406819	297.9855652	13426.00488	1.083535264	0.000102752	1	0.999253354	40.02988815	1.998144382	7.809999865	6.032902604	1.115075972	250	-0.002816524	1.08340162	0.001409841	297.9852905	297.9852905	13393.06543	13458.94434	59.96028697	21.11856082	34.336483	0	0	0	40	297.872345	1	6	1	2.284240723	45.45454788
	3719406821	297.9869232	13543.09277	1.0840295	0.000104729	1	0.999253354	40.02988815	1.998121817	7.809999865	6.035658983	1.115200791	250	-0.002884544	1.083896018	0.00134369	297.98703	297.98703	13513.03125	13573.1543	59.57572574	21.1170848	34.33460999	0	0	0	40	297.8727112	1	6	1	2.284240723	44.96578979
	3719406823	297.9859467	13663.32178	1.084684387	0.000127281	1	0.999253354	40.02988815	1.998129678	7.809999865	6.039237097	1.116363933	250	-0.002799068	1.084550518	0.001431678	297.9860535	297.9860535	13633.33398	13693.30957	59.66717627	21.11830409	34.34130478	0	0	0	40	297.8723145	1	6	1	2.283172607	45.45454788
	3719406825	297.9874115	13783.49365	1.085126016	9.76E-05	1	0.999253354	40.02988815	1.998126823	7.809999865	6.041856416	1.115916273	250	-0.002961973	1.084992684	0.001270446	297.9865417	297.9865417	13753.44043	13813.54688	59.55462177	21.11776956	34.33862686	0	0	0	40	297.869751	1	6	1	2.285003662	45.45454788
	3719406827	297.9861145	13906.59766	1.085692894	0.000105802	1	0.999253354	40.02988815	1.998133874	7.809999865	6.04487653	1.117338979	250	-0.002813281	1.085558949	0.001421303	297.9855042	297.9855042	13873.49707	13939.69824	59.70391281	21.11588311	34.33594894	0	0	0	40	297.8689575	1	6	1	2.284088135	45.45454788
	3719406829	297.9855347	14023.86182	1.08634196	0.000112606	1	0.999253354	40.02988815	1.998135018	7.809999865	6.048557131	1.117669861	250	-0.002875616	1.086208195	0.001361472	297.9849243	297.9849243	13993.68164	14054.04199	60.02359888	21.11760002	34.33541489	0	0	0	40	297.8672485	1	6	1	2.282409668	45.45454788
	3719406831	297.9852753	14144.19629	1.087015952	9.05E-05	1	0.999253354	40.02988815	1.998108654	7.809999865	6.052244065	1.118294448	250	-0.002887204	1.086882154	0.001352472	297.9845581	297.9845581	14114.17285	14174.21973	59.69140676	21.11610744	34.34076691	0	0	0	40	297.8686829	1	6	1	2.282104492	45.45454788
	3719406833	297.9857788	14264.24463	1.087511557	9.23E-05	1	0.999253354	40.02988815	1.99817206	7.809999865	6.055093564	1.11933349	250	-0.002799453	1.08737734	0.001442088	297.98526	297.98526	14234.25879	14294.23047	59.42252655	21.11838619	34.34612274	0	0	0	40	297.8681946	1	6	1	2.28302002	45.94330597
	3719406835	297.9846954	14381.32666	1.088161793	9.43E-05	1	0.999253354	40.02988815	1.998160371	7.809999865	6.058732568	1.119718446	250	-0.002851072	1.088027727	0.001392985	297.9847412	297.9847412	14348.24805	14414.40527	59.54367897	21.11578207	34.33996582	0	0	0	40	297.8674316	1	6	1	2.299804688	45.45454788
	3719406837	297.9839783	14504.86133	1.088614664	9.12E-05	1	0.999253354	40.02988815	1.998134444	7.809999865	6.06114399	1.120359021	250	-0.00281837	1.088480437	0.001427412	297.9844666	297.9844666	14474.68262	14535.04004	59.68906187	21.11642829	34.34157181	0	0	0	40	297.8679504	1	6	1	2.283782959	45.45454788
	3719406839	297.984024	14625.16064	1.08912467	6.28E-05	1	0.999253354	40.02988815	1.998130833	7.809999865	6.0640086	1.120692952	250	-0.002853608	1.088990515	0.00139412	297.9847107	297.9847107	14595.1582	14655.16309	59.68046396	21.11410112	34.34183884	0	0	0	40	297.8693848	1	6	1	2.28302002	45.45454788
	3719406841	297.9838867	14748.16992	1.089658191	0.000102942	1	0.999253354	40.02988815	1.998132461	7.809999865	6.066939433	1.121479872	250	-0.002812362	1.089523813	0.001437395	297.9837341	297.9837341	14721.11035	14775.22949	59.34436369	21.11523735	34.33996582	0	0	0	40	297.8677063	1	6	1	2.283782959	45.45454788
	3719406843	297.9838715	14865.39893	1.090292304	7.56E-05	1	0.999253354	40.02988815	1.998161851	7.809999865	6.070612723	1.121840947	250	-0.002869169	1.090158068	0.001383022	297.98349	297.98349	14835.30371	14895.49414	59.78754706	21.11823543	34.34505463	0	0	0	40	297.8695679	1	6	1	2.298431396	44.96578979
	3719406845	297.9842072	14985.82959	1.090661097	8.10E-05	1	0.999253354	40.02988815	1.998112715	7.809999865	6.072530763	1.122157118	250	-0.002876735	1.090526836	0.001376843	297.9837036	297.9837036	14955.80273	15015.85645	59.8789976	21.11565938	34.34344482	0	0	0	40	297.8694763	1	6	1	2.282562256	45.45454788
	3719406847	297.9843597	15102.79639	1.091220917	5.82E-05	1	0.999253354	40.02988815	1.998152203	7.809999865	6.075790887	1.122600641	250	-0.002905763	1.091086694	0.001349952	297.984436	297.984436	15069.81152	15135.78125	59.7281433	21.11615284	34.3474617	0	0	0	40	297.8719177	1	6	1	2.285614014	45.45454788
	3719406849	297.9852448	15225.88086	1.091707383	9.95E-05	1	0.999253354	40.02988815	1.998134864	7.809999865	6.078414801	1.123274717	250	-0.002874123	1.09157295	0.001383421	297.9856262	297.9856262	15195.8291	15255.93262	60.02750702	21.11600407	34.34264374	0	0	0	40	297.8708801	1	6	1	2.282562256	49.36461639
	3719406851	297.982666	15346.15625	1.092323066	7.50E-05	1	0.999253354	40.02988815	1.998135071	7.809999865	6.081791989	1.124185037	250	-0.00282603	1.092188446	0.001433904	297.9825134	297.9825134	15316.02246	15376.29004	60.00640305	21.11710108	34.34532166	0	0	0	40	297.8713989	1	6	1	2.282867432	45.45454788
	3719406853	297.9822388	15466.49756	1.092682067	0.000123739	1	0.999253354	40.02988815	1.998162964	7.809999865	6.083971303	1.124038962	250	-0.002922248	1.092547792	0.001339059	297.9820251	297.9820251	15436.44824	15496.54688	59.67030279	21.11513959	34.34799957	0	0	0	40	297.8713074	1	6	1	2.283935547	45.94330597
	3719406855	297.9816589	15589.49512	1.093233296	0.000111823	1	0.999253354	40.02988815	1.998117744	7.809999865	6.086778637	1.125279132	250	-0.002798374	1.093098487	0.001465026	297.981842	297.981842	15562.39355	15616.59668	59.467861	21.11559636	34.34532166	0	0	0	40	297.872467	1	6	1	2.283325195	45.45454788
	3719406857	297.9810791	15706.73535	1.093582408	6.94E-05	1	0.999253354	40.02988815	1.998169704	7.809999865	6.088956478	1.125223015	250	-0.002878899	1.093447889	0.001385836	297.9812317	297.9812317	15676.62207	15736.84863	59.89463017	21.11495686	34.34692764	0	0	0	40	297.8730164	1	6	1	2.283477783	45.45454788
	3719406859	297.9824829	15827.09521	1.094038295	0.000117054	1	0.999253354	40.02988815	1.99814569	7.809999865	6.091387378	1.125879026	250	-0.002844114	1.093903541	0.001422322	297.9818726	297.9818726	15797.06836	15857.12207	59.66404976	21.11552692	34.34853363	0	0	0	40	297.8759155	1	6	1	2.290344238	42.52199554
	3719406861	297.9829712	15947.27295	1.094483136	9.25E-05	1	0.999253354	40.02988815	1.998173279	7.809999865	6.094052389	1.125774993	250	-0.002948827	1.094348721	0.001319301	297.9812622	297.9812622	15923.3291	15971.2168	59.83444478	21.11801176	34.34237671	0	0	0	40	297.8753052	1	6	1	2.283172607	45.45454788
	3719406863	297.9816742	16070.26465	1.094974457	9.96E-05	1	0.999253354	40.02988815	1.99814977	7.809999865	6.09658561	1.126984263	250	-0.002821378	1.094839524	0.001448621	297.9811401	297.9811401	16043.2207	16097.30859	59.70703933	21.11556419	34.34344482	0	0	0	40	297.8780518	1	6	1	2.284088135	45.45454788
	3719406865	297.9837189	16187.72217	1.095488761	9.89E-05	1	0.999253354	40.02988815	1.998139956	7.809999865	6.099478537	1.127197613	250	-0.002878443	1.095353924	0.001393487	297.9833069	297.9833069	16157.45898	16217.98535	59.96028697	21.11563255	34.35335541	0	0	0	40	297.8771973	1	6	1	2.283630371	45.45454788
	3719406867	297.9845734	16308.05469	1.095910963	8.93E-05	1	0.999253354	40.02988815	1.998154286	7.809999865	6.101852755	1.127736201	250	-0.002862152	1.095775984	0.001411359	297.9847717	297.9847717	16278.04102	16338.06836	59.72970655	21.11614626	34.34291077	0	0	0	40	297.877594	1	6	1	2.283630371	45.45454788
	3719406869	297.9842682	16425.04883	1.096374463	0.000131049	1	0.999253354	40.02988815	1.998117617	7.809999865	6.104302236	1.128324474	250	-0.002839777	1.09623935	0.001435497	297.9848022	297.9848022	16398.04102	16452.05664	59.71954538	21.11722841	34.34719467	0	0	0	40	297.8783875	1	6	1	2.283630371	45.45454788
	3719406871	297.9844818	16548.25781	1.09672395	0.000103072	1	0.999253354	40.02988815	1.99813023	7.809999865	6.106420974	1.127964681	250	-0.00297113	1.0965893	0.00130547	297.9844971	297.9844971	16518.18945	16578.32617	60.0462661	21.11602057	34.3439827	0	0	0	40	297.8771973	1	6	1	2.281646729	43.98826981
	3719406873	297.9850922	16668.69629	1.097142029	8.74E-05	1	0.999253354	40.02988815	1.998168449	7.809999865	6.10869238	1.12930917	250	-0.002811569	1.097006687	0.00146658	297.9841309	297.9841309	16638.70508	16698.6875	59.82741012	21.11716933	34.34853363	0	0	0	40	297.8777771	1	6	1	2.284393311	45.45454788
	3719406875	297.9866791	16788.85938	1.097564153	8.69E-05	1	0.999253354	40.02988815	1.998159017	7.809999865	6.11099573	1.129841148	250	-0.002794138	1.097428644	0.001485579	297.9872437	297.9872437	16758.82422	16818.89453	59.63591113	21.11653542	34.34933853	0	0	0	40	297.8766174	1	6	1	2.282409668	45.45454788
	3719406877	297.9869385	16911.84277	1.09816659	0.000293048	1	0.999253354	40.02988815	1.998119113	7.809999865	6.11429494	1.13011281	250	-0.002854374	1.098031232	0.001427645	297.9871216	297.9871216	16878.85742	16944.82813	59.48036706	21.11385713	34.34960556	0	0	0	40	297.8746948	1	6	1	2.28302002	45.45454788
	3719406879	297.9868317	17026.22656	1.098493599	0.000102634	1	0.999253354	40.02988815	1.998130327	7.809999865	6.116108262	1.130669308	250	-0.002816738	1.098358058	0.001466506	297.9869995	297.9869995	16993.14258	17059.31055	59.99311537	21.11669191	34.34933853	0	0	0	40	297.8741455	1	6	1	2.282562256	45.45454788
	3719406881	297.9873199	17146.49609	1.098855449	0.00010933	1	0.999253354	40.02988815	1.998169681	7.809999865	6.11830996	1.130677506	250	-0.002886872	1.098720123	0.001397735	297.9871826	297.9871826	17113.41797	17179.57422	59.6351295	21.11671047	34.35656738	0	0	0	40	297.8700256	1	6	1	2.282714844	45.45454788
	3719406883	297.9861298	17266.61914	1.099194141	0.000107363	1	0.999253354	40.02988815	1.998136563	7.809999865	6.119992613	1.131577422	250	-0.002785446	1.099058415	0.001500439	297.9860535	297.9860535	17233.66406	17299.57422	59.57807062	21.11437479	34.34692764	0	0	0	40	297.8702698	1	6	1	2.283782959	45.45454788
	3719406885	297.9861908	17389.68652	1.099578449	8.36E-05	1	0.999253354	40.02988815	1.998158112	7.809999865	6.122296093	1.131446898	250	-0.002883003	1.099443056	0.001404341	297.986908	297.986908	17359.61133	17419.76172	59.98529908	21.11668651	34.35067749	0	0	0	40	297.870697	1	6	1	2.282562256	45.45454788
	3719406887	297.9860535	17504.14844	1.099903138	0.00010979	1	0.999253354	40.02988815	1.998153286	7.809999865	6.124104214	1.131701886	250	-0.002897559	1.099767767	0.001391008	297.986145	297.986145	17474.14453	17534.15234	59.84695083	21.11435451	34.3474617	0	0	0	40	297.8701172	1	6	1	2.283172607	46.92082214
	3719406889	297.986969	17624.28711	1.100476677	9.34E-05	1	0.999253354	40.02988815	1.998157374	7.809999865	6.12724746	1.132624553	250	-0.002839642	1.100340981	0.001451089	297.9864807	297.9864807	17594.24609	17654.32813	59.69453327	21.11654629	34.34478378	0	0	0	40	297.8684387	1	6	1	2.28302002	45.45454788
	3719406891	297.9870605	17747.30664	1.100682116	0.000107116	1	0.999253354	40.02988815	1.998196908	7.809999865	6.128535184	1.132706111	250	-0.002867294	1.100546502	0.001424189	297.9866943	297.9866943	17720.34766	17774.26563	59.75159215	21.11602789	34.3474617	0	0	0	40	297.8687134	1	6	1	2.282714844	45.45454788
	3719406893	297.9869995	17870.62988	1.101253154	0.000120272	1	0.999253354	40.02988815	1.998129036	7.809999865	6.131408733	1.133830846	250	-0.002765634	1.101117075	0.001528012	297.9871826	297.9871826	17840.44141	17900.81836	59.64841719	21.11564721	34.35255051	0	0	0	40	297.8667908	1	6	1	2.282104492	45.45454788
	3719406895	297.9863129	17988.01172	1.101517709	0.000111211	1	0.999253354	40.02988815	1.998183541	7.809999865	6.133090659	1.133868929	250	-0.002813662	1.101381807	0.001480985	297.9864502	297.9864502	17954.99805	18021.02539	59.83600803	21.1176636	34.34987259	0	0	0	40	297.8686523	1	6	1	2.283477783	45.45454788
	3719406897	297.986145	18108.22363	1.101882338	8.23E-05	1	0.999253354	40.02988815	1.998153012	7.809999865	6.135139696	1.133651431	250	-0.002918109	1.101746804	0.001377926	297.9860229	297.9860229	18081.15625	18135.29102	59.91807903	21.11713325	34.35415649	0	0	0	40	297.8673401	1	6	1	2.282409668	44.47702789
	3719406899	297.9852142	18225.21191	1.102234991	0.000102579	1	0.999253354	40.02988815	1.998117371	7.809999865	6.136903813	1.1345033	250	-0.002827675	1.102099091	0.00146969	297.9846497	297.9846497	18195.14648	18255.27734	59.78832869	21.11601457	34.34799957	0	0	0	40	297.8676453	1	6	1	2.283172607	45.94330597
	3719406901	297.9842987	18348.57324	1.1025861	0.000103587	1	0.999253354	40.02988815	1.998190386	7.809999865	6.13919356	1.134258988	250	-0.002944482	1.102450642	0.001354232	297.9851685	297.9851685	18321.54492	18375.60156	59.68828024	21.11494588	34.35121155	0	0	0	40	297.8671265	1	6	1	2.282867432	44.96578979
	3719406903	297.9826813	18471.81348	1.102890681	0.000108776	1	0.999253354	40.02988815	1.998153787	7.809999865	6.140711429	1.134932191	250	-0.002877058	1.102754974	0.00142281	297.9837036	297.9837036	18441.75195	18501.875	59.77894915	21.11793082	34.34773254	0	0	0	40	297.8678284	1	6	1	2.284393311	45.45454788
	3719406905	297.9844055	18588.89258	1.103278138	0.000111338	1	0.999253354	40.02988815	1.998124394	7.809999865	6.142830796	1.13505675	250	-0.002924387	1.103142516	0.00137692	297.9849854	297.9849854	18561.89258	18615.89258	59.57885225	21.11504636	34.3439827	0	0	0	40	297.8695374	1	6	1	2.283325195	44.96578979
	3719406907	297.9830627	18706.04785	1.103622415	0.000109053	1	0.999253354	40.02988815	1.99809724	7.809999865	6.144717857	1.135132371	250	-0.002972698	1.103486981	0.001329931	297.9830017	297.9830017	18675.91016	18736.18555	59.6953149	21.11645553	34.34853363	0	0	0	40	297.8703918	1	6	1	2.282867432	45.45454788
	3719406909	297.9836273	18826.46289	1.103895267	8.60E-05	1	0.999253354	40.02988815	1.998119335	7.809999865	6.146277123	1.135556045	250	-0.002949818	1.103759695	0.001353812	297.9831848	297.9831848	18796.38867	18856.53711	59.68124559	21.11327572	34.3482666	0	0	0	40	297.8709412	1	6	1	2.28225708	45.45454788
	3719406911	297.9841766	18946.60742	1.104270192	9.70E-05	1	0.999253354	40.02988815	1.99818442	7.809999865	6.14852375	1.13614549	250	-0.002920477	1.104134444	0.001384551	297.9850769	297.9850769	18916.60938	18976.60547	59.47567729	21.1169888	34.35121155	0	0	0	40	297.8734131	1	6	1	2.283477783	45.45454788
	3719406913	297.9827728	19069.66699	1.104674078	9.75E-05	1	0.999253354	40.02988815	1.998121672	7.809999865	6.150510807	1.13694321	250	-0.002846742	1.104538037	0.001459822	297.9819336	297.9819336	19042.66602	19096.66797	59.79536335	21.11621062	34.35094452	0	0	0	40	297.8739319	1	6	1	2.283325195	45.45454788
	3719406915	297.9816895	19193.08594	1.104873604	4.86E-05	1	0.999253354	40.02988815	1.998105657	7.809999865	6.151569597	1.137168471	250	-0.002842093	1.104737556	0.001465216	297.9820862	297.9820862	19157	19229.17188	59.79536335	21.11501199	34.34880066	0	0	0	40	297.8748169	1	6	1	2.283935547	45.45454788
	3719406917	297.9819794	19310.33594	1.105283551	0.000107017	1	0.999253354	40.02988815	1.99811255	7.809999865	6.153840439	1.137763761	250	-0.002812612	1.10514733	0.001496236	297.98172	297.98172	19283.29102	19337.38086	59.69922304	21.11425227	34.34505463	0	0	0	40	297.8755798	1	6	1	2.283172607	45.45454788
	3719406919	297.9829865	19430.38086	1.105653563	0.00013057	1	0.999253354	40.02988815	1.998115289	7.809999865	6.155980288	1.137762883	250	-0.002882348	1.105517538	0.001427883	297.9822998	297.9822998	19397.3457	19463.41602	59.67264767	21.11516734	34.34880066	0	0	0	40	297.8772583	1	6	1	2.300415039	45.45454788
	3719406921	297.9840393	19550.50684	1.105861615	0.00012055	1	0.999253354	40.02988815	1.99815981	7.809999865	6.157345981	1.137591652	250	-0.002956396	1.105725823	0.001354587	297.984436	297.984436	19523.46094	19577.55273	59.8242836	21.11744822	34.34960556	0	0	0	40	297.8777771	1	6	1	2.291564941	44.47702789
	3719406923	297.9841614	19671.08984	1.106204897	0.00010377	1	0.999253354	40.02988815	1.998076886	7.809999865	6.158944133	1.138271596	250	-0.00289045	1.106068803	0.00142181	297.9841309	297.9841309	19638.09766	19704.08203	59.53039128	21.11775279	34.35335541	0	0	0	40	297.8771667	1	6	1	2.284088135	45.45454788
	3719406925	297.9858246	19788.15918	1.106444715	0.000107055	1	0.999253354	40.02988815	1.998148966	7.809999865	6.160540036	1.138294858	250	-0.002938182	1.106308729	0.00137494	297.9849854	297.9849854	19758.13281	19818.18555	59.55227688	21.11621617	34.35442352	0	0	0	40	297.8789063	1	6	1	2.283172607	45.45454788
	3719406927	297.9862823	19914.29883	1.106719741	0.000112917	1	0.999253354	40.02988815	1.998171463	7.809999865	6.162117394	1.138696596	250	-0.002919698	1.106583637	0.001394433	297.9859314	297.9859314	19890.24609	19938.35156	59.83053663	21.1168428	34.35522842	0	0	0	40	297.8785095	1	6	1	2.300872803	45.45454788
	3719406930	297.9857178	20001.1416	1.107003867	0.000117654	1	0.999253354	40.02988815	1.998176993	7.809999865	6.16382227	1.138423903	250	-0.003022493	1.106868147	0.001292732	297.9863281	297.9863281	20000.29102	20001.99219	59.78442055	21.11452073	34.35094452	0	0	0	40	297.8750916	1	4	1	2.283172607	45.45454788
