# Supplementary material for: Synthesis of poly(acrylic acid) coated magnetic nanospheres via a multiple polymerization route
Source: R Soc Open Sci. 2019 Jul 10;6(7):190141. doi: 10.1098/rsos.190141 (PMC6689630; doi:10.1098/rsos.190141)
Supplement: Raw data of VSM of MNS1. [file rsos190141supp8.dat]

[Header]
	VSM Data File (default extension .dat)
	Copyright (c) 2003-2013	Quantum Design	Inc. All rights reserved.
TITLE
FILEOPENTIME	3719407339	11/09/2017	4:42 PM
BYAPP	VSM	1	1
INFO	DYNACOOL VSM Option Release 1.4.10 Build 1	APPNAME
INFO	Quantum Design Linear Motor Servo Controller	MOTOR_MODULE_NAME
INFO	3101-100 K0	MOTOR_HW_VERSION
INFO	MMC818	MOTOR_SERIAL_NUMBER
INFO	SRV No X-over 01.03.11	MOTOR_SOFTWARE_VERSION
INFO	Quantum Design VSM Detection Module	VSM_MODULE_NAME
INFO	3101-150 F0	VSM_HW_VERSION
INFO	VSM600	VSM_SERIAL_NUMBER
INFO	VSM No X-over 01.02.05 May 20 2008 13:51:47	VSM_SOFTWARE_VERSION
INFO	597	PREAMP_SERIAL_NUMBER
INFO	Quantum Design VSM Oven	OVEN_MODULE_NAME
INFO	3101-201 A1	OVEN_HW_VERSION
INFO	OVB234	OVEN_SERIAL_NUMBER
INFO	01.06.24	OVEN_SOFTWARE_VERSION
INFO	LB687	COIL_SERIAL_NUMBER
INFO	0	MOMENT_UNITS
INFO		SAMPLE_MATERIAL
INFO		SAMPLE_COMMENT
INFO	6.8	SAMPLE_MASS
INFO		SAMPLE_VOLUME
INFO		SAMPLE_MOLECULAR_WEIGHT
INFO		SAMPLE_SIZE
INFO		SAMPLE_SHAPE
DATATYPE	COMMENT	1
DATATYPE	TIME	2
STARTUPAXIS	X	2
STARTUPAXIS	Y1	5
[Data]
Comment	Time Stamp (sec)	Temperature (K)	Magnetic Field (Oe)	Moment (emu)	M. Std. Err. (emu)	Transport Action	Averaging Time (sec)	Frequency (Hz)	Peak Amplitude (mm)	Center Position (mm)	Coil Signal' (mV)	Coil Signal" (mV)	Range (mV)	M. Quad. Signal (emu)	M. Raw' (emu)	M. Raw" (emu)	Min. Temperature (K)	Max. Temperature (K)	Min. Field (Oe)	Max. Field (Oe)	Mass (grams)	Motor Lag (deg)	Pressure (Torr)	VSM Status (code)	Motor Status (code)	Measure Status (code)	Measure Count	System Temp. (K)	Temp. Status (code)	Field Status (code)	Chamber Status (code)	Motor Current (amps)	Motor Heatsink Temp. (C)	Map 01	Map 02	Map 03	Map 04	Map 05	Map 06	Map 07	Map 08	Map 09	Map 10	Map 11	Map 12	Map 13	Map 14	Map 15	Map 16
sample offset = 35.74 mm touchdown = 2.210000064224 mm	3719407795	297.9915161	19999.97656	0.018083888	5.65E-06	1	0.999253354	40.02988815	2.008489775	7.420000155	0.101011417	0.018685498	0.25	-4.43E-05	0.018081649	2.62E-05	297.9915161	297.9915161	19999.97656	19999.97656	58.89649055	21.14443342	34.02827835	0	0	0	40	297.8766785	1	4	1	2.289428711	34.21310043
	3719407802	297.9928436	19997.43066	0.018079633	5.23E-06	1	0.999253354	40.02988815	2.008431724	7.420000155	0.100986734	0.018670601	0.25	-4.61E-05	0.0180774	2.44E-05	297.9925842	297.9925842	19994.88477	19999.97656	59.09033443	21.14455432	34.03524017	0	0	0	40	297.874115	1	6	1	2.289886475	35.19061661
	3719407805	297.9939728	19845.55859	0.018084662	5.21E-06	1	0.999253354	40.02988815	2.008368167	7.420000155	0.101015961	0.018652931	0.25	-5.01E-05	0.018082444	2.04E-05	297.9944153	297.9944153	19818.65039	19872.4668	59.33732904	21.14389186	34.04006195	0	0	0	40	297.8763428	1	6	1	2.295684814	35.67937469
	3719407807	297.9938812	19729.06934	0.018075581	5.56E-06	1	0.999253354	40.02988815	2.008633497	7.420000155	0.100974326	0.018665185	0.25	-4.66E-05	0.01807335	2.38E-05	297.9936218	297.9936218	19699.0918	19759.04688	59.36077789	21.14178873	34.03925705	0	0	0	40	297.8716431	1	6	1	2.289276123	35.67937469
	3719407809	297.9931183	19609.18652	0.01807376	5.51E-06	1	0.999253354	40.02988815	2.008390691	7.420000155	0.100954879	0.018648619	0.25	-4.89E-05	0.018071538	2.16E-05	297.9936829	297.9936829	19579.14648	19639.22656	59.14973819	21.14535529	34.03791809	0	0	0	40	297.8726501	1	6	1	2.29019165	36.16813278
	3719407811	297.9932251	19489.50195	0.01807509	5.67E-06	1	0.999253354	40.02988815	2.00838717	7.420000155	0.100958724	0.018668176	0.25	-4.56E-05	0.018072855	2.49E-05	297.9933167	297.9933167	19459.57031	19519.43359	59.06297743	21.14222002	34.03738403	0	0	0	40	297.8726807	1	6	1	2.288970947	36.65689087
	3719407813	297.9928894	19372.90137	0.018069824	5.74E-06	1	0.999253354	40.02988815	2.00860781	7.420000155	0.100940679	0.018660408	0.25	-4.64E-05	0.018067593	2.41E-05	297.9931335	297.9931335	19346.0918	19399.71094	59.57650736	21.14268459	34.03684616	0	0	0	40	297.8711853	1	6	1	2.29019165	37.14565277
	3719407815	297.9919586	19250.25391	0.018067693	5.44E-06	1	0.999253354	40.02988815	2.008701867	7.420000155	0.100930327	0.018674771	0.25	-4.35E-05	0.018065452	2.69E-05	297.9927063	297.9927063	19220.33789	19280.16992	59.16615239	21.14242907	34.04755783	0	0	0	40	297.8722534	1	6	1	2.297515869	36.65689087
	3719407817	297.9915161	19130.5791	0.018065197	5.06E-06	1	0.999253354	40.02988815	2.008662246	7.420000155	0.100920116	0.018641843	0.25	-4.89E-05	0.018062977	2.15E-05	297.9914246	297.9914246	19100.65039	19160.50781	59.45379169	21.14257994	34.042202	0	0	0	40	297.8713684	1	6	1	2.288970947	37.14565277
	3719407819	297.9914398	19007.81836	0.018060524	5.56E-06	1	0.999253354	40.02988815	2.008838169	7.420000155	0.100901578	0.018643103	0.25	-4.81E-05	0.018058302	2.23E-05	297.9908142	297.9908142	18980.87305	19034.76367	59.36155952	21.14309289	34.04380798	0	0	0	40	297.87323	1	6	1	2.288208008	37.14565277
	3719407821	297.9919739	18891.25586	0.01805882	5.50E-06	1	0.999253354	40.02988815	2.008830581	7.420000155	0.100888547	0.018658051	0.25	-4.51E-05	0.018056586	2.53E-05	297.9908142	297.9908142	18861.26758	18921.24414	59.32951275	21.14247666	34.04836273	0	0	0	40	297.8734741	1	6	1	2.288665771	37.63441086
	3719407823	297.9916229	18771.57031	0.018055993	5.20E-06	1	0.999253354	40.02988815	2.00875274	7.420000155	0.100872059	0.018638299	0.25	-4.80E-05	0.018053771	2.24E-05	297.9915466	297.9915466	18741.59961	18801.54102	59.35608812	21.14215593	34.04514694	0	0	0	40	297.8735962	1	6	1	2.288360596	37.63441086
	3719407825	297.9927826	18651.75684	0.018051631	5.06E-06	1	0.999253354	40.02988815	2.008845759	7.420000155	0.100852995	0.018630005	0.25	-4.88E-05	0.018049411	2.16E-05	297.9924316	297.9924316	18621.8418	18681.67188	59.467861	21.14266286	34.04595184	0	0	0	40	297.8760376	1	6	1	2.294464111	37.63441086
	3719407827	297.9932709	18532.09863	0.018049842	5.10E-06	1	0.999253354	40.02988815	2.00882128	7.420000155	0.100834396	0.018667585	0.25	-4.17E-05	0.018047595	2.87E-05	297.9938965	297.9938965	18502.24805	18561.94922	59.69297001	21.14237511	34.05719757	0	0	0	40	297.8733521	1	6	1	2.289886475	37.63441086
	3719407829	297.9910889	18412.55859	0.018047127	5.40E-06	1	0.999253354	40.02988815	2.008862028	7.420000155	0.100823403	0.018653283	0.25	-4.38E-05	0.018044889	2.66E-05	297.9915161	297.9915161	18382.60938	18442.50781	59.46160797	21.14211887	34.05157471	0	0	0	40	297.8750305	1	6	1	2.289581299	38.12316895
	3719407831	297.9907837	18292.71973	0.018041445	5.35E-06	1	0.999253354	40.02988815	2.00888119	7.420000155	0.10079805	0.018618413	0.25	-4.90E-05	0.018039229	2.13E-05	297.9911194	297.9911194	18262.63867	18322.80078	59.40376746	21.1423632	34.05050278	0	0	0	40	297.874176	1	6	1	2.289428711	38.61192703
	3719407833	297.9903717	18172.9502	0.018039497	4.72E-06	1	0.999253354	40.02988815	2.008867945	7.420000155	0.100783762	0.018631065	0.25	-4.63E-05	0.018037271	2.40E-05	297.9908447	297.9908447	18143.05273	18202.84766	59.37172069	21.14314906	34.05184174	0	0	0	40	297.8742676	1	6	1	2.295074463	38.12316895
	3719407835	297.9891205	18053.30664	0.018037399	4.66E-06	1	0.999253354	40.02988815	2.008843773	7.420000155	0.100771145	0.018627314	0.25	-4.66E-05	0.018035174	2.37E-05	297.9890442	297.9890442	18023.44922	18083.16406	59.60699088	21.14226189	34.05800247	0	0	0	40	297.8763733	1	6	1	2.289733887	37.14565277
	3719407837	297.9881439	17930.60645	0.018032499	4.78E-06	1	0.999253354	40.02988815	2.008851998	7.420000155	0.100743524	0.018625742	0.25	-4.60E-05	0.018030273	2.43E-05	297.9875183	297.9875183	17897.64648	17963.56641	59.30684553	21.14278361	34.05211258	0	0	0	40	297.8770752	1	6	1	2.295074463	38.61192703
	3719407839	297.9883881	17810.52051	0.018028467	4.97E-06	1	0.999253354	40.02988815	2.008838039	7.420000155	0.100719569	0.018625527	0.25	-4.52E-05	0.018026239	2.51E-05	297.9877625	297.9877625	17777.56055	17843.48047	59.58354202	21.142923	34.05639648	0	0	0	40	297.8787537	1	6	1	2.288513184	38.61192703
	3719407841	297.9876556	17693.85156	0.018023441	5.15E-06	1	0.999253354	40.02988815	2.008851394	7.420000155	0.100691848	0.01862193	0.25	-4.49E-05	0.018021212	2.53E-05	297.9877014	297.9877014	17663.95117	17723.75195	59.33029438	21.14285224	34.0539856	0	0	0	40	297.8795166	1	6	1	2.287902832	37.63441086
	3719407843	297.9876404	17577.08984	0.018019473	4.19E-06	1	0.999253354	40.02988815	2.0088447	7.420000155	0.10066854	0.018622158	0.25	-4.42E-05	0.018017242	2.61E-05	297.9876099	297.9876099	17544.2207	17609.95898	59.3967328	21.14479986	34.05719757	0	0	0	40	297.8809814	1	6	1	2.305297852	38.61192703
	3719407845	297.9889374	17454.30957	0.018019893	4.34E-06	1	0.999253354	40.02988815	2.008876104	7.420000155	0.100673257	0.018618195	0.25	-4.50E-05	0.018017664	2.53E-05	297.9885864	297.9885864	17424.19922	17484.41992	59.63747439	21.14438234	34.0582695	0	0	0	40	297.8842773	1	6	1	2.305297852	39.10068512
	3719407847	297.9891815	17334.45313	0.018012607	4.42E-06	1	0.999253354	40.02988815	2.008871667	7.420000155	0.100636319	0.018589406	0.25	-4.88E-05	0.018010394	2.15E-05	297.9888916	297.9888916	17304.49023	17364.41602	59.52413825	21.14451696	34.06469727	0	0	0	40	297.8850403	1	6	1	2.288818359	39.10068512
	3719407849	297.9902496	17217.71191	0.018009971	4.98E-06	1	0.999253354	40.02988815	2.008885984	7.420000155	0.100619065	0.018603917	0.25	-4.57E-05	0.018007746	2.45E-05	297.990387	297.990387	17184.78516	17250.63867	59.51397708	21.14238687	34.06175232	0	0	0	40	297.8842163	1	6	1	2.292327881	37.63441086
	3719407851	297.9905853	17091.99023	0.018008159	4.29E-06	1	0.999253354	40.02988815	2.008937484	7.420000155	0.100609277	0.01861378	0.25	-4.37E-05	0.018005925	2.65E-05	297.9902344	297.9902344	17065.03125	17118.94922	59.50850568	21.14347018	34.06362534	0	0	0	40	297.8859558	1	6	1	2.290802002	39.10068512
	3719407853	297.9905396	16980.98047	0.018000694	4.63E-06	1	0.999253354	40.02988815	2.008896782	7.430000231	0.100568957	0.018587992	0.25	-4.68E-05	0.017998474	2.34E-05	297.9902344	297.9902344	16951.02734	17010.93359	59.64294579	21.14273074	34.06710434	0	0	0	40	297.8849487	1	6	1	2.304992676	40.07820129
	3719407855	297.9920044	16858.25195	0.017998534	5.03E-06	1	0.999253354	40.02988815	2.008966163	7.420000155	0.100557486	0.018600797	0.25	-4.42E-05	0.017996303	2.59E-05	297.9932251	297.9932251	16831.31836	16885.18555	59.48193031	21.14272918	34.06255341	0	0	0	40	297.8833008	1	6	1	2.294311523	39.58944321
	3719407857	297.9912415	16738.43652	0.017992861	5.14E-06	1	0.999253354	40.02988815	2.008957265	7.420000155	0.100527902	0.018581345	0.25	-4.67E-05	0.017990641	2.35E-05	297.9909973	297.9909973	16705.51172	16771.36133	59.48818334	21.14382612	34.06041336	0	0	0	40	297.8827209	1	6	1	2.288208008	39.58944321
	3719407859	297.9921875	16615.64551	0.017987429	4.39E-06	1	0.999253354	40.02988815	2.008902435	7.420000155	0.100493499	0.01858291	0.25	-4.53E-05	0.017985203	2.49E-05	297.9923096	297.9923096	16585.49609	16645.79492	59.58354202	21.14326075	34.07139206	0	0	0	40	297.8809509	1	6	1	2.289123535	40.07820129
	3719407861	297.9912567	16495.71387	0.017983272	4.38E-06	1	0.999253354	40.02988815	2.008995181	7.420000155	0.10047777	0.018563031	0.25	-4.82E-05	0.017981058	2.19E-05	297.9911194	297.9911194	16465.73438	16525.69336	59.55305851	21.14422809	34.06978226	0	0	0	40	297.8807373	1	6	1	2.289276123	40.07820129
	3719407863	297.9923553	16375.93945	0.017981467	4.44E-06	1	0.999253354	40.02988815	2.008991323	7.430000231	0.100465659	0.018570957	0.25	-4.64E-05	0.017979247	2.37E-05	297.9923401	297.9923401	16346.01367	16405.86523	59.58276039	21.14341583	34.07085419	0	0	0	40	297.8807373	1	6	1	2.288513184	39.58944321
	3719407865	297.9927521	16259.16455	0.017973966	4.94E-06	1	0.999253354	40.02988815	2.008988689	7.420000155	0.10042521	0.018554726	0.25	-4.79E-05	0.017971752	2.22E-05	297.9923401	297.9923401	16226.23145	16292.09766	59.24353362	21.14297648	34.06737518	0	0	0	40	297.8791809	1	6	1	2.304534912	40.07820129
	3719407867	297.992569	16139	0.017970259	4.62E-06	1	0.999253354	40.02988815	2.009027963	7.420000155	0.100404563	0.018560859	0.25	-4.62E-05	0.017968039	2.39E-05	297.9922485	297.9922485	16105.99414	16172.00586	59.4186184	21.14247953	34.0735321	0	0	0	40	297.8785706	1	6	1	2.30255127	39.58944321
	3719407869	297.9935608	16019.07861	0.017964523	4.08E-06	1	0.999253354	40.02988815	2.009004104	7.420000155	0.100369401	0.018565248	0.25	-4.43E-05	0.017962295	2.58E-05	297.9931641	297.9931641	15986.20313	16051.9541	59.37328395	21.14252032	34.07379913	0	0	0	40	297.8772583	1	6	1	2.289886475	40.07820129
	3719407871	297.9926147	15896.55225	0.017958808	4.38E-06	1	0.999253354	40.02988815	2.008886503	7.420000155	0.100334799	0.018542735	0.25	-4.71E-05	0.017956592	2.30E-05	297.9928589	297.9928589	15860.63867	15932.46582	59.67186604	21.14186897	34.06764221	0	0	0	40	297.8763123	1	6	1	2.305145264	41.05572128
	3719407873	297.9923096	15782.59277	0.017956145	4.48E-06	1	0.999253354	40.02988815	2.008989582	7.420000155	0.100325061	0.018539643	0.25	-4.73E-05	0.017953931	2.27E-05	297.9916687	297.9916687	15752.63574	15812.5498	59.58588691	21.14027103	34.07513809	0	0	0	40	297.8755493	1	6	1	2.287750244	40.07820129
	3719407875	297.992569	15659.64844	0.017950071	4.36E-06	1	0.999253354	40.02988815	2.009067981	7.420000155	0.100295602	0.018530056	0.25	-4.80E-05	0.01794786	2.20E-05	297.9922791	297.9922791	15626.73633	15692.56055	59.51319545	21.14277266	34.0684433	0	0	0	40	297.8742371	1	6	1	2.294006348	40.56695938
	3719407877	297.9933777	15536.9502	0.017946041	4.11E-06	1	0.999253354	40.02988815	2.009054565	7.420000155	0.100269946	0.018539099	0.25	-4.56E-05	0.017943821	2.44E-05	297.9942932	297.9942932	15501.02832	15572.87207	59.49287311	21.14096323	34.07513809	0	0	0	40	297.8756409	1	6	1	2.306365967	40.56695938
	3719407879	297.9932556	15420.2417	0.017941902	4.25E-06	1	0.999253354	40.02988815	2.00903154	7.420000155	0.100249348	0.018515292	0.25	-4.91E-05	0.017939696	2.09E-05	297.992981	297.992981	15387.3418	15453.1416	59.37406558	21.14167825	34.07701492	0	0	0	40	297.8742981	1	6	1	2.288208008	41.54447937
	3719407881	297.9936981	15303.16846	0.017935381	4.45E-06	1	0.999253354	40.02988815	2.009102554	7.420000155	0.100211559	0.018534375	0.25	-4.45E-05	0.017933157	2.54E-05	297.9933167	297.9933167	15273.16895	15333.16797	59.60464599	21.1422401	34.07192612	0	0	0	40	297.8738098	1	6	1	2.292938232	40.07820129
	3719407883	297.9942474	15183.35693	0.017931113	3.89E-06	1	0.999253354	40.02988815	2.009106218	7.420000155	0.100189038	0.018523848	0.25	-4.56E-05	0.017928894	2.43E-05	297.9945068	297.9945068	15153.44238	15213.27148	59.53820757	21.14111532	34.07621002	0	0	0	40	297.8738708	1	6	1	2.288970947	41.05572128
	3719407885	297.9925079	15060.6499	0.017921299	4.46E-06	1	0.999253354	40.02988815	2.009131949	7.420000155	0.100135395	0.018514117	0.25	-4.56E-05	0.017919082	2.43E-05	297.9933777	297.9933777	15027.73242	15093.56738	59.7390861	21.1408261	34.079422	0	0	0	40	297.8712158	1	6	1	2.286987305	39.10068512
	3719407887	297.9928741	14943.77441	0.017918144	4.66E-06	1	0.999253354	40.02988815	2.009189929	7.420000155	0.100124961	0.018487673	0.25	-4.98E-05	0.017915944	2.01E-05	297.9934692	297.9934692	14913.83398	14973.71484	59.4240898	21.14181233	34.07246017	0	0	0	40	297.8707275	1	6	1	2.28805542	41.05572128
	3719407889	297.9914703	14823.80664	0.017910711	4.20E-06	1	0.999253354	40.02988815	2.009111714	7.420000155	0.100076248	0.018497823	0.25	-4.65E-05	0.017908499	2.34E-05	297.9913025	297.9913025	14793.85254	14853.76074	59.58276039	21.14274596	34.07487106	0	0	0	40	297.872345	1	6	1	2.294921875	41.05572128
	3719407891	297.9907532	14701.03564	0.017908434	4.16E-06	1	0.999253354	40.02988815	2.00910327	7.420000155	0.100060272	0.018510621	0.25	-4.37E-05	0.017906212	2.61E-05	297.9914856	297.9914856	14674.06348	14728.00781	59.45769983	21.14145401	34.07621002	0	0	0	40	297.8728638	1	6	1	2.294616699	40.56695938
	3719407893	297.9907074	14584.25195	0.017902215	3.69E-06	1	0.999253354	40.02988815	2.009115774	7.420000155	0.100027246	0.018498303	0.25	-4.48E-05	0.017899999	2.50E-05	297.9909363	297.9909363	14554.28125	14614.22266	59.59604808	21.14338462	34.07835388	0	0	0	40	297.875	1	6	1	2.292785645	41.05572128
	3719407895	297.9914246	14464.26953	0.017895139	4.19E-06	1	0.999253354	40.02988815	2.009107951	7.420000155	0.099986818	0.018493659	0.25	-4.43E-05	0.017892921	2.55E-05	297.991333	297.991333	14434.0498	14494.48926	59.44675703	21.14164842	34.07433701	0	0	0	40	297.8746948	1	6	1	2.287750244	41.05572128
	3719407897	297.9902344	14341.25244	0.017888195	4.09E-06	1	0.999253354	40.02988815	2.009143249	7.420000155	0.09995198	0.018474601	0.25	-4.65E-05	0.017885986	2.33E-05	297.9904175	297.9904175	14308.32227	14374.18262	59.51866685	21.14228155	34.08290482	0	0	0	40	297.8757019	1	6	1	2.288513184	41.05572128
	3719407899	297.9916382	14221.46826	0.017874233	4.62E-06	1	0.999253354	40.02988815	1.997824097	7.420000155	0.099334455	0.018379634	0.25	-4.31E-05	0.017872012	2.66E-05	297.9916687	297.9916687	14188.57813	14254.3584	59.40454909	21.14233379	34.08156586	0	0	0	40	297.8762207	1	6	1	2.286987305	41.05572128
	3719407901	297.99086	14101.77637	0.017869368	3.92E-06	1	0.999253354	40.02988815	1.997484063	7.420000155	0.09929426	0.01835596	0.25	-4.59E-05	0.017867159	2.38E-05	297.9910583	297.9910583	14068.87402	14134.67871	59.49678126	21.14105	34.07915497	0	0	0	40	297.8763123	1	6	1	2.285766602	41.05572128
	3719407903	297.9916534	13984.62012	0.017860408	3.95E-06	1	0.999253354	40.02988815	1.997452272	7.420000155	0.099241888	0.018352232	0.25	-4.48E-05	0.017858196	2.48E-05	297.9914856	297.9914856	13954.62109	14014.61914	59.37328395	21.14044575	34.08129883	0	0	0	40	297.8774414	1	6	1	2.286376953	41.05572128
	3719407905	297.9911194	13861.95264	0.017855133	4.08E-06	1	0.999253354	40.02988815	1.997504924	7.420000155	0.099214064	0.018352629	0.25	-4.39E-05	0.017852918	2.58E-05	297.9917603	297.9917603	13828.98145	13894.92383	59.59604808	21.14015139	34.08638382	0	0	0	40	297.8774414	1	6	1	2.285919189	41.54447937
	3719407907	297.9907532	13739.23096	0.017849159	4.16E-06	1	0.999253354	40.02988815	1.997505905	7.420000155	0.099181687	0.018342382	0.25	-4.46E-05	0.017846948	2.50E-05	297.9916992	297.9916992	13709.28125	13769.18066	59.53117291	21.13892521	34.0802269	0	0	0	40	297.8774414	1	6	1	2.287902832	41.54447937
	3719407909	297.9913177	13625.38232	0.017839535	3.62E-06	1	0.999253354	40.02988815	1.997492481	7.420000155	0.099129985	0.018319519	0.25	-4.69E-05	0.017837334	2.27E-05	297.9907227	297.9907227	13595.44043	13655.32422	59.49990777	21.14092547	34.08156586	0	0	0	40	297.8786011	1	6	1	2.284393311	41.05572128
	3719407911	297.9910736	13502.69238	0.017833766	3.69E-06	1	0.999253354	40.02988815	1.997483248	7.420000155	0.099098302	0.018309198	0.25	-4.76E-05	0.017831569	2.19E-05	297.9915161	297.9915161	13469.78516	13535.59961	59.67108442	21.14170062	34.08504486	0	0	0	40	297.8780518	1	6	1	2.286529541	41.54447937
	3719407913	297.9894257	13385.89648	0.017824975	4.09E-06	1	0.999253354	40.02988815	1.997520132	7.420000155	0.099047028	0.01832275	0.25	-4.36E-05	0.017822764	2.59E-05	297.989563	297.989563	13355.96289	13415.83008	59.32873112	21.14136482	34.08504486	0	0	0	40	297.8771057	1	6	1	2.288208008	41.54447937
	3719407915	297.9891968	13266.13818	0.017819894	4.04E-06	1	0.999253354	40.02988815	1.997550352	7.420000155	0.099022201	0.01830721	0.25	-4.55E-05	0.017817691	2.40E-05	297.9900208	297.9900208	13236.15039	13296.12598	59.4733324	21.14053472	34.08076096	0	0	0	40	297.8781738	1	6	1	2.285461426	43.01075363
	3719407917	297.9895325	13140.16357	0.017810317	3.43E-06	1	0.999253354	40.02988815	1.997603847	7.420000155	0.098973835	0.018285424	0.25	-4.77E-05	0.017808123	2.18E-05	297.9884949	297.9884949	13110.24316	13170.08398	59.66170487	21.1407864	34.0802269	0	0	0	40	297.8794556	1	6	1	2.285308838	41.54447937
	3719407919	297.9896698	13023.30469	0.017803477	3.70E-06	1	0.999253354	40.02988815	1.997542301	7.420000155	0.098929345	0.018296943	0.25	-4.43E-05	0.017801271	2.52E-05	297.9890137	297.9890137	12990.37793	13056.23145	59.65935999	21.14294279	34.08638382	0	0	0	40	297.8813171	1	6	1	2.288208008	41.54447937
	3719407921	297.9900665	12906.59424	0.017796843	4.39E-06	1	0.999253354	40.02988815	1.997585497	7.420000155	0.098894985	0.018287999	0.25	-4.47E-05	0.017794639	2.47E-05	297.9901428	297.9901428	12876.6748	12936.51367	59.65857836	21.1416058	34.08638382	0	0	0	40	297.8814392	1	6	1	2.286071777	41.54447937
	3719407923	297.9901733	12786.72021	0.017784488	3.58E-06	1	0.999253354	40.02988815	1.997548006	7.420000155	0.098827313	0.0182603	0.25	-4.73E-05	0.017782296	2.21E-05	297.9906311	297.9906311	12756.58008	12816.86035	59.57572574	21.14240843	34.08290482	0	0	0	40	297.8815308	1	6	1	2.286834717	42.03323746
	3719407925	297.9891815	12666.70654	0.017779227	3.85E-06	1	0.999253354	40.02988815	1.997532933	7.420000155	0.098792896	0.018278652	0.25	-4.30E-05	0.01777702	2.64E-05	297.9894409	297.9894409	12636.70605	12696.70703	59.54211571	21.14146113	34.0853157	0	0	0	40	297.8830261	1	6	1	2.287750244	41.54447937
	3719407927	297.9898071	12546.96582	0.017771181	3.81E-06	1	0.999253354	40.02988815	1.997510549	7.420000155	0.098749114	0.018259612	0.25	-4.49E-05	0.017768982	2.44E-05	297.9897766	297.9897766	12516.97363	12576.95801	59.68046396	21.1420192	34.08718872	0	0	0	40	297.8838806	1	6	1	2.287445068	41.54447937
	3719407929	297.9904633	12427.2085	0.017761022	3.81E-06	1	0.999253354	40.02988815	1.997545467	7.420000155	0.09869573	0.018241853	0.25	-4.62E-05	0.017758828	2.31E-05	297.9902344	297.9902344	12397.2793	12457.1377	59.51632197	21.1389777	34.08611679	0	0	0	40	297.8820496	1	6	1	2.286224365	42.03323746
	3719407931	297.9906464	12307.19238	0.017752445	3.40E-06	1	0.999253354	40.02988815	1.997533964	7.420000155	0.098645368	0.018244458	0.25	-4.41E-05	0.017750244	2.51E-05	297.9902954	297.9902954	12277.25488	12337.12988	59.4240898	21.13994479	34.08852768	0	0	0	40	297.8831482	1	6	1	2.286071777	42.03323746
	3719407933	297.9921722	12184.42285	0.017741059	3.61E-06	1	0.999253354	40.02988815	1.997563434	7.420000155	0.098583156	0.018234745	0.25	-4.38E-05	0.017738858	2.54E-05	297.9923401	297.9923401	12157.43359	12211.41211	59.55852991	21.14081304	34.08718872	0	0	0	40	297.8841858	1	6	1	2.288818359	41.54447937
	3719407935	297.9916077	12067.65088	0.017731206	3.64E-06	1	0.999253354	40.02988815	1.997613785	7.420000155	0.098534685	0.01820419	0.25	-4.75E-05	0.017729021	2.16E-05	297.991394	297.991394	12037.69434	12097.60742	59.83678966	21.13936197	34.08665466	0	0	0	40	297.8831177	1	6	1	2.282714844	41.54447937
	3719407937	297.9924164	11947.82764	0.017721637	3.50E-06	1	0.999253354	40.02988815	1.997552292	7.420000155	0.098473522	0.018220999	0.25	-4.26E-05	0.017719433	2.65E-05	297.992218	297.992218	11917.81836	11977.83691	59.55384014	21.13967368	34.08933258	0	0	0	40	297.8812256	1	6	1	2.288818359	41.54447937
	3719407939	297.9933319	11827.81396	0.017712649	3.57E-06	1	0.999253354	40.02988815	1.997612811	7.420000155	0.098426846	0.018209987	0.25	-4.30E-05	0.017710447	2.61E-05	297.9927979	297.9927979	11797.83398	11857.79395	59.58588691	21.13771581	34.08718872	0	0	0	40	297.8793335	1	6	1	2.284240723	42.03323746
	3719407941	297.9923248	11708.08252	0.017704406	3.32E-06	1	0.999253354	40.02988815	1.997602496	7.420000155	0.098382081	0.018193335	0.25	-4.44E-05	0.017702212	2.46E-05	297.9919434	297.9919434	11678.05469	11738.11035	59.51632197	21.13935886	34.08879471	0	0	0	40	297.8803711	1	6	1	2.288513184	42.03323746
	3719407943	297.9936676	11588.32324	0.017691824	3.08E-06	1	0.999253354	40.02988815	1.997554509	7.420000155	0.098309213	0.018183691	0.25	-4.37E-05	0.017689628	2.53E-05	297.9934692	297.9934692	11558.43164	11618.21484	59.66561302	21.13637725	34.08290482	0	0	0	40	297.8793945	1	6	1	2.285919189	43.49951172
	3719407945	297.9913788	11468.37305	0.017681104	3.57E-06	1	0.999253354	40.02988815	1.99758234	7.420000155	0.098251601	0.018169456	0.25	-4.43E-05	0.017678912	2.46E-05	297.9914856	297.9914856	11438.40723	11498.33887	59.58354202	21.13762663	34.09709549	0	0	0	40	297.8782043	1	6	1	2.287597656	42.52199554
	3719407947	297.9915009	11351.50439	0.017671978	3.41E-06	1	0.999253354	40.02988815	1.997544522	7.420000155	0.098200809	0.018150729	0.25	-4.59E-05	0.017669794	2.30E-05	297.9915771	297.9915771	11324.52051	11378.48828	59.73830447	21.13961872	34.08504486	0	0	0	40	297.878418	1	6	1	2.285766602	42.03323746
	3719407949	297.991745	11225.76807	0.017658197	3.08E-06	1	0.999253354	40.02988815	1.997554942	7.420000155	0.098123902	0.018141007	0.25	-4.51E-05	0.017656011	2.38E-05	297.9926453	297.9926453	11198.87695	11252.65918	59.55540339	21.13639994	34.09736252	0	0	0	40	297.8779602	1	6	1	2.283782959	42.03323746
	3719407951	297.9919434	11111.94629	0.017647824	3.07E-06	1	0.999253354	40.02988815	1.997504056	7.420000155	0.098060446	0.018148246	0.25	-4.18E-05	0.017645627	2.71E-05	297.9918823	297.9918823	11079.02734	11144.86523	59.84929572	21.1365408	34.09173965	0	0	0	40	297.8768921	1	6	1	2.287597656	42.52199554
	3719407953	297.9924011	10988.80176	0.017635586	3.20E-06	1	0.999253354	40.02988815	1.997514093	7.420000155	0.097994765	0.018125868	0.25	-4.35E-05	0.017633397	2.53E-05	297.9934387	297.9934387	10958.81738	11018.78613	59.55462177	21.1365743	34.09067154	0	0	0	40	297.8777771	1	6	1	2.286834717	42.52199554
	3719407955	297.9917755	10866.1377	0.017623776	3.56E-06	1	0.999253354	40.02988815	1.997597289	7.420000155	0.097931993	0.018119948	0.25	-4.25E-05	0.017621585	2.62E-05	297.9916687	297.9916687	10833.19336	10899.08203	59.50537917	21.13629879	34.09093857	0	0	0	40	297.8773499	1	6	1	2.286529541	42.52199554
	3719407957	297.9915924	10749.37646	0.017612454	3.18E-06	1	0.999253354	40.02988815	1.997611681	7.420000155	0.097872077	0.018096043	0.25	-4.47E-05	0.017610273	2.40E-05	297.9911804	297.9911804	10719.44043	10779.3125	59.82897338	21.13793545	34.0904007	0	0	0	40	297.8761902	1	6	1	2.287597656	42.03323746
	3719407959	297.9917145	10629.45166	0.0176017	3.38E-06	1	0.999253354	40.02988815	1.997610138	7.420000155	0.097811846	0.018087088	0.25	-4.43E-05	0.017599518	2.43E-05	297.9923401	297.9923401	10599.46875	10659.43457	59.67264767	21.13879754	34.09013367	0	0	0	40	297.8779602	1	6	1	2.283477783	42.52199554
	3719407961	297.9909821	10512.4541	0.017586177	3.28E-06	1	0.999253354	40.02988815	1.997609472	7.420000155	0.09772633	0.018067014	0.25	-4.50E-05	0.017584001	2.36E-05	297.9912109	297.9912109	10485.44727	10539.46094	59.61480716	21.13699401	34.08772278	0	0	0	40	297.8779602	1	6	1	2.284698486	42.03323746
	3719407963	297.9911804	10386.81494	0.017575359	2.83E-06	1	0.999253354	40.02988815	1.997574909	7.420000155	0.097661805	0.01807052	0.25	-4.23E-05	0.017573173	2.63E-05	297.9909973	297.9909973	10353.92773	10419.70215	59.51788523	21.13509345	34.09575653	0	0	0	40	297.8787842	1	6	1	2.28515625	43.49951172
	3719407965	297.9907074	10270.01074	0.017560049	3.19E-06	1	0.999253354	40.02988815	1.997594738	7.420000155	0.097579087	0.018047309	0.25	-4.37E-05	0.017557871	2.49E-05	297.9900513	297.9900513	10240.06934	10299.95215	59.59135831	21.13784474	34.09307861	0	0	0	40	297.8798523	1	6	1	2.284545898	42.52199554
	3719407967	297.9902802	10150.12451	0.017545187	2.95E-06	1	0.999253354	40.02988815	1.997604982	7.420000155	0.097499213	0.018020208	0.25	-4.58E-05	0.017543019	2.27E-05	297.9903259	297.9903259	10120.125	10180.12402	59.52023011	21.13950541	34.0912056	0	0	0	40	297.8804321	1	6	1	2.286224365	43.01075363
	3719407969	297.9902039	10033.29492	0.017531461	2.84E-06	1	0.999253354	40.02988815	1.997632107	7.420000155	0.09742362	0.018009435	0.25	-4.52E-05	0.017529293	2.32E-05	297.9898071	297.9898071	10006.4248	10060.16504	59.56790945	21.13560113	34.09173965	0	0	0	40	297.8814087	1	6	1	2.287445068	42.52199554
	3719407971	297.9898834	9907.643555	0.017516604	3.14E-06	1	0.999253354	40.02988815	1.997600719	7.420000155	0.097339288	0.017995566	0.25	-4.48E-05	0.017514436	2.35E-05	297.9891052	297.9891052	9880.708984	9934.578125	59.84147943	21.13739716	34.0920105	0	0	0	40	297.8816223	1	6	1	2.285308838	42.52199554
	3719407973	297.9896698	9790.770996	0.017501991	2.91E-06	1	0.999253354	40.02988815	1.997575094	7.420000155	0.097253629	0.017997774	0.25	-4.17E-05	0.017499814	2.66E-05	297.9894104	297.9894104	9760.762695	9820.779297	59.81568569	21.13540116	34.09415054	0	0	0	40	297.8827209	1	6	1	2.287139893	42.52199554
	3719407975	297.9917755	9673.83252	0.017488179	2.75E-06	1	0.999253354	40.02988815	1.997613823	7.420000155	0.097182093	0.01796562	0.25	-4.49E-05	0.017486014	2.33E-05	297.9916992	297.9916992	9640.886719	9706.77832	59.82584686	21.13811332	34.09602356	0	0	0	40	297.881073	1	6	1	2.283172607	42.03323746
	3719407977	297.9908905	9554.095215	0.017472172	2.94E-06	1	0.999253354	40.02988815	1.99764379	7.420000155	0.097095154	0.017946119	0.25	-4.55E-05	0.017470012	2.27E-05	297.9914856	297.9914856	9527.210938	9580.979492	59.58901342	21.13780484	34.09816742	0	0	0	40	297.8825378	1	6	1	2.285919189	42.52199554
	3719407979	297.9911804	9431.262207	0.017455424	2.53E-06	1	0.999253354	40.02988815	1.9976495	7.420000155	0.097001704	0.017932388	0.25	-4.48E-05	0.017453264	2.33E-05	297.991333	297.991333	9401.375977	9461.148438	59.70469444	21.135839	34.09816742	0	0	0	40	297.8824158	1	6	1	2.28729248	43.49951172
	3719407981	297.9909821	9311.189453	0.017439482	2.57E-06	1	0.999253354	40.02988815	1.997637903	7.420000155	0.096912909	0.017914145	0.25	-4.51E-05	0.017437325	2.30E-05	297.9906616	297.9906616	9281.285156	9341.09375	59.62731322	21.13599325	34.08665466	0	0	0	40	297.8818359	1	6	1	2.284088135	43.01075363
	3719407983	297.9917755	9191.384766	0.017420894	2.79E-06	1	0.999253354	40.02988815	1.997588711	7.420000155	0.096806439	0.017899437	0.25	-4.42E-05	0.017418736	2.38E-05	297.9930725	297.9930725	9161.395508	9221.374023	59.6460723	21.13626927	34.09388351	0	0	0	40	297.8818665	1	6	1	2.283935547	42.52199554
	3719407985	297.9916229	9071.616211	0.017404123	2.25E-06	1	0.999253354	40.02988815	1.997633931	7.420000155	0.096714481	0.017887098	0.25	-4.33E-05	0.017401963	2.46E-05	297.9916382	297.9916382	9041.636719	9101.595703	59.522575	21.13787934	34.09575653	0	0	0	40	297.8795166	1	6	1	2.286071777	42.52199554
	3719407987	297.990921	8954.772949	0.017386381	2.82E-06	1	0.999253354	40.02988815	1.997618393	7.420000155	0.096615745	0.017865718	0.25	-4.38E-05	0.017384227	2.40E-05	297.9909973	297.9909973	8927.730469	8981.81543	59.56790945	21.13655599	34.0946846	0	0	0	40	297.8806458	1	6	1	2.284088135	42.52199554
	3719407989	297.9904785	8831.905762	0.017367402	2.56E-06	1	0.999253354	40.02988815	1.997653225	7.420000155	0.096512248	0.017844551	0.25	-4.41E-05	0.017365251	2.36E-05	297.9901123	297.9901123	8801.969727	8861.841797	59.74924727	21.13544213	34.09843445	0	0	0	40	297.8808289	1	6	1	2.286987305	43.01075363
	3719407991	297.9910583	8712.084473	0.017347	3.07E-06	1	0.999253354	40.02988815	1.997610619	7.420000155	0.096398843	0.01781291	0.25	-4.59E-05	0.017344858	2.17E-05	297.9902649	297.9902649	8682.167969	8742.000977	59.66326813	21.13727822	34.09575653	0	0	0	40	297.8809814	1	6	1	2.28515625	46.92082214
	3719407993	297.9924622	8592.346191	0.017328857	2.83E-06	1	0.999253354	40.02988815	1.997615466	7.420000155	0.096296369	0.017804322	0.25	-4.41E-05	0.01732671	2.35E-05	297.9916382	297.9916382	8562.396484	8622.295898	59.76253495	21.13859549	34.09897232	0	0	0	40	297.8818665	1	6	1	2.286224365	46.92082214
	3719407995	297.9929504	8475.336914	0.017307763	2.52E-06	1	0.999253354	40.02988815	1.997618869	7.420000155	0.096180348	0.017777109	0.25	-4.50E-05	0.017305622	2.25E-05	297.993988	297.993988	8442.318359	8508.355469	59.91807903	21.13713175	34.10057831	0	0	0	40	297.8818054	1	6	1	2.28515625	42.52199554
	3719407997	297.9915314	8352.457031	0.017285008	2.54E-06	1	0.999253354	40.02988815	1.997715311	7.420000155	0.096056708	0.017763134	0.25	-4.34E-05	0.017282865	2.40E-05	297.9927979	297.9927979	8322.541992	8382.37207	59.82584686	21.13525044	34.09843445	0	0	0	40	297.8816528	1	6	1	2.286529541	42.52199554
	3719407999	297.991745	8232.792969	0.017264852	2.85E-06	1	0.999253354	40.02988815	1.99761736	7.420000155	0.095940858	0.017738148	0.25	-4.40E-05	0.017262713	2.34E-05	297.9923401	297.9923401	8202.879883	8262.706055	59.38813489	21.136375	34.09575653	0	0	0	40	297.8805542	1	6	1	2.283935547	42.52199554
	3719408001	297.9904022	8112.913818	0.01724224	2.20E-06	1	0.999253354	40.02988815	1.997643323	7.420000155	0.09581846	0.017704123	0.25	-4.59E-05	0.017240113	2.14E-05	297.9914856	297.9914856	8082.915527	8142.912109	59.69609653	21.13764689	34.10057831	0	0	0	40	297.8805847	1	6	1	2.285308838	43.01075363
	3719408003	297.990509	7995.935791	0.017221735	3.07E-06	1	0.999253354	40.02988815	1.99760681	7.420000155	0.095700575	0.017694845	0.25	-4.37E-05	0.017219601	2.35E-05	297.9908447	297.9908447	7962.938965	8028.932617	59.6241867	21.14046577	34.10137939	0	0	0	40	297.8798218	1	6	1	2.285461426	43.01075363
	3719408005	297.9907227	7873.130371	0.017197304	2.08E-06	1	0.999253354	40.02988815	1.997630745	7.420000155	0.09556626	0.017668048	0.25	-4.40E-05	0.017195175	2.31E-05	297.9907837	297.9907837	7843.22168	7903.039063	59.61402553	21.13749128	34.0954895	0	0	0	40	297.881134	1	6	1	2.285461426	41.54447937
	3719408007	297.9908447	7753.466553	0.017172962	2.39E-06	1	0.999253354	40.02988815	1.997593775	7.420000155	0.095427464	0.017652546	0.25	-4.22E-05	0.017170828	2.49E-05	297.9902039	297.9902039	7723.495605	7783.4375	59.67968233	21.13984966	34.10165024	0	0	0	40	297.880127	1	6	1	2.285919189	43.49951172
	3719408009	297.9903412	7636.415771	0.017146794	2.38E-06	1	0.999253354	40.02988815	1.997616487	7.420000155	0.095283752	0.017622291	0.25	-4.27E-05	0.017144666	2.42E-05	297.9897156	297.9897156	7603.415039	7669.416504	59.83131826	21.1374386	34.10459518	0	0	0	40	297.8825073	1	6	1	2.286224365	43.01075363
	3719408011	297.9902496	7513.497559	0.017120701	2.26E-06	1	0.999253354	40.02988815	1.997589328	7.420000155	0.095136497	0.017600701	0.25	-4.17E-05	0.017118572	2.51E-05	297.9902954	297.9902954	7483.56543	7543.429688	59.68515373	21.13797438	34.09950638	0	0	0	40	297.883728	1	6	1	2.285003662	43.49951172
	3719408013	297.9911194	7396.769775	0.017094154	2.37E-06	1	0.999253354	40.02988815	1.997653584	7.420000155	0.094993123	0.017567364	0.25	-4.28E-05	0.017092033	2.39E-05	297.9904785	297.9904785	7363.812988	7429.726563	59.91573414	21.13636008	34.10111237	0	0	0	40	297.8827209	1	6	1	2.286071777	43.01075363
	3719408015	297.9892273	7276.964355	0.017064942	2.40E-06	1	0.999253354	40.02988815	1.997630115	7.420000155	0.094833822	0.017515366	0.25	-4.67E-05	0.017062841	1.99E-05	297.9894104	297.9894104	7250.041504	7303.887207	59.55618502	21.13866765	34.10137939	0	0	0	40	297.883606	1	6	1	2.284393311	43.01075363
	3719408017	297.9910431	7159.980713	0.017037619	2.16E-06	1	0.999253354	40.02988815	1.997611881	7.420000155	0.094678206	0.017502885	0.25	-4.38E-05	0.01703551	2.27E-05	297.991333	297.991333	7130.018555	7189.942871	59.63434787	21.13749517	34.10057831	0	0	0	40	297.8839111	1	6	1	2.284393311	43.98826981
	3719408019	297.9899597	7040.21167	0.017009687	2.53E-06	1	0.999253354	40.02988815	1.997583379	7.420000155	0.0945195	0.017485715	0.25	-4.16E-05	0.017007573	2.48E-05	297.9893494	297.9893494	7010.309082	7070.114258	59.70156793	21.1379597	34.10004044	0	0	0	40	297.8833313	1	6	1	2.287597656	43.01075363
	3719408021	297.9895477	6917.446533	0.016978529	2.41E-06	1	0.999253354	40.02988815	1.997607843	7.420000155	0.094349464	0.017443208	0.25	-4.34E-05	0.016976427	2.29E-05	297.9893799	297.9893799	6884.455566	6950.4375	59.80083475	21.13751795	34.10700226	0	0	0	40	297.8850098	1	6	1	2.283477783	43.49951172
	3719408023	297.9911957	6800.321289	0.016946092	2.37E-06	1	0.999253354	40.02988815	1.997661792	7.420000155	0.094170914	0.017414159	0.25	-4.26E-05	0.01694399	2.35E-05	297.9909058	297.9909058	6770.067383	6830.575195	59.68906187	21.13664663	34.10031128	0	0	0	40	297.8845825	1	6	1	2.284698486	43.49951172
	3719408025	297.9922485	6677.246826	0.016914532	2.21E-06	1	0.999253354	40.02988815	1.99767539	7.420000155	0.093996449	0.017380168	0.25	-4.29E-05	0.016912434	2.32E-05	297.9925232	297.9925232	6650.269531	6704.224121	59.56712782	21.13712451	34.10057831	0	0	0	40	297.8851013	1	6	1	2.286987305	43.01075363
	3719408027	297.9916077	6554.516846	0.016880018	2.49E-06	1	0.999253354	40.02988815	1.997632837	7.420000155	0.093802965	0.017343211	0.25	-4.30E-05	0.016877926	2.29E-05	297.9912415	297.9912415	6524.64209	6584.391602	59.70938421	21.13916351	34.09682846	0	0	0	40	297.8851624	1	6	1	2.284851074	43.49951172
	3719408029	297.9917908	6437.729248	0.016844499	2.01E-06	1	0.999253354	40.02988815	1.997688244	7.420000155	0.093604508	0.017326098	0.25	-3.95E-05	0.016842398	2.63E-05	297.9923096	297.9923096	6410.776855	6464.681641	59.72110864	21.13912092	34.10057831	0	0	0	40	297.8838806	1	6	1	2.286071777	43.01075363
	3719408031	297.9911652	6311.687988	0.016809101	2.16E-06	1	0.999253354	40.02988815	1.997647474	7.420000155	0.093409326	0.017271544	0.25	-4.26E-05	0.016807017	2.30E-05	297.9919434	297.9919434	6284.699219	6338.676758	59.77816752	21.13772733	34.10137939	0	0	0	40	297.883728	1	6	1	2.286224365	43.01075363
	3719408033	297.9920654	6200.833008	0.01677149	2.55E-06	1	0.999253354	40.02988815	1.997668083	7.420000155	0.093202538	0.017226116	0.25	-4.38E-05	0.016769416	2.17E-05	297.991394	297.991394	6170.853027	6230.812988	59.76409821	21.14047906	34.1021843	0	0	0	40	297.8829651	1	6	1	2.285461426	43.01075363
	3719408035	297.9920654	6081.025879	0.01673003	2.15E-06	1	0.999253354	40.02988815	1.997686075	7.420000155	0.092970821	0.017194937	0.25	-4.16E-05	0.016727952	2.37E-05	297.9923706	297.9923706	6051.06543	6110.986328	59.67499256	21.13654233	34.10486221	0	0	0	40	297.8829956	1	6	1	2.285614014	43.01075363
	3719408037	297.9923248	5957.953369	0.016688576	2.72E-06	1	0.999253354	40.02988815	1.997694577	7.420000155	0.092739899	0.017157374	0.25	-4.06E-05	0.0166865	2.45E-05	297.9919128	297.9919128	5930.83252	5985.074219	59.63747439	21.13856681	34.10432434	0	0	0	40	297.8824158	1	6	1	2.285919189	43.98826981
	3719408039	297.9920197	5837.849609	0.016647004	1.98E-06	1	0.999253354	40.02988815	1.99768264	7.420000155	0.092510303	0.01710412	0.25	-4.24E-05	0.01664494	2.26E-05	297.9914856	297.9914856	5804.891602	5870.807617	59.61637042	21.13956797	34.10084534	0	0	0	40	297.8806458	1	6	1	2.285766602	43.49951172
	3719408041	297.9925232	5715.112549	0.016601497	2.36E-06	1	0.999253354	40.02988815	1.99770353	7.420000155	0.092257423	0.017062397	0.25	-4.14E-05	0.016599436	2.34E-05	297.9918518	297.9918518	5685.200684	5745.024414	59.87118132	21.13843454	34.10245132	0	0	0	40	297.8829651	1	6	1	2.285919189	43.49951172
	3719408043	297.9928894	5598.217773	0.016556421	2.23E-06	1	0.999253354	40.02988815	1.997720695	7.420000155	0.092008964	0.017009351	0.25	-4.25E-05	0.01655437	2.21E-05	297.9923096	297.9923096	5571.164063	5625.271484	59.79301846	21.13808658	34.10432434	0	0	0	40	297.8805847	1	6	1	2.284851074	43.49951172
	3719408045	297.9924469	5481.04248	0.016506856	1.90E-06	1	0.999253354	40.02988815	1.997677462	7.420000155	0.091732351	0.016954195	0.25	-4.31E-05	0.016504813	2.13E-05	297.9924316	297.9924316	5451.077637	5511.007324	59.73439633	21.14033105	34.10834122	0	0	0	40	297.8805237	1	6	1	2.286224365	43.49951172
	3719408047	297.9920502	5361.165527	0.016456071	2.40E-06	1	0.999253354	40.02988815	1.997664002	7.420000155	0.091448638	0.016906749	0.25	-4.21E-05	0.016454031	2.21E-05	297.9923401	297.9923401	5331.157715	5391.17334	59.70156793	21.13676325	34.10700226	0	0	0	40	297.8796387	1	6	1	2.287139893	43.98826981
	3719408049	297.9924164	5241.359619	0.016403807	2.48E-06	1	0.999253354	40.02988815	1.997662759	7.420000155	0.091159811	0.016844155	0.25	-4.36E-05	0.01640178	2.05E-05	297.9927063	297.9927063	5211.401855	5271.317383	59.66092324	21.13979028	34.1064682	0	0	0	40	297.880127	1	6	1	2.287445068	43.98826981
	3719408051	297.9918671	5118.311768	0.016349511	2.26E-06	1	0.999253354	40.02988815	1.997702006	7.420000155	0.090859865	0.016788238	0.25	-4.35E-05	0.016347491	2.03E-05	297.9918518	297.9918518	5085.174316	5151.449219	59.39751443	21.13946867	34.10700226	0	0	0	40	297.8789673	1	6	1	2.286224365	43.49951172
	3719408053	297.9919434	5001.324707	0.016292223	2.22E-06	1	0.999253354	40.02988815	1.997735625	7.420000155	0.090540908	0.016740565	0.25	-4.14E-05	0.016290202	2.22E-05	297.9923401	297.9923401	4971.407715	5031.241699	59.73986772	21.13905187	34.10887909	0	0	0	40	297.8790588	1	6	1	2.285614014	42.52199554
	3719408055	297.9922333	4881.532471	0.016234234	2.18E-06	1	0.999253354	40.02988815	1.997696824	7.420000155	0.090214314	0.016694861	0.25	-3.87E-05	0.01623221	2.47E-05	297.9924011	297.9924011	4851.644043	4911.420898	59.80161638	21.13892312	34.10995102	0	0	0	40	297.8780518	1	6	1	2.284240723	43.49951172
	3719408057	297.9915314	4761.748779	0.016169866	2.59E-06	1	0.999253354	40.02988815	1.99767833	7.420000155	0.089858573	0.016613873	0.25	-4.12E-05	0.016167861	2.19E-05	297.9915771	297.9915771	4731.797852	4791.699707	59.6843721	21.13894493	34.11343002	0	0	0	40	297.8792114	1	6	1	2.286987305	43.49951172
	3719408059	297.9917908	4638.560303	0.016102327	2.00E-06	1	0.999253354	40.02988815	1.997686588	7.420000155	0.089482713	0.016549283	0.25	-4.02E-05	0.016100327	2.27E-05	297.9916992	297.9916992	4611.530273	4665.590332	59.72970655	21.13828701	34.10995102	0	0	0	40	297.8797913	1	6	1	2.285003662	43.49951172
	3719408061	297.9916077	4521.659668	0.016033548	2.42E-06	1	0.999253354	40.02988815	1.99769074	7.420000155	0.089103617	0.016462925	0.25	-4.28E-05	0.016031567	1.98E-05	297.9916687	297.9916687	4491.666016	4551.65332	59.69765978	21.13781758	34.11557388	0	0	0	40	297.8780212	1	6	1	2.285614014	43.49951172
	3719408063	297.9925537	4401.861084	0.015960892	2.70E-06	1	0.999253354	40.02988815	1.997714724	7.420000155	0.088699521	0.016395632	0.25	-4.13E-05	0.015958915	2.10E-05	297.9924011	297.9924011	4372.025391	4431.696777	59.71016584	21.13993797	34.11423492	0	0	0	40	297.881012	1	6	1	2.286224365	43.49951172
	3719408065	297.9927979	4278.981689	0.01588422	2.57E-06	1	0.999253354	40.02988815	1.997730834	7.420000155	0.088273471	0.016320398	0.25	-4.05E-05	0.01588225	2.15E-05	297.9919434	297.9919434	4245.88623	4312.077148	59.66014162	21.13748295	34.11396408	0	0	0	40	297.881012	1	6	1	2.284240723	43.49951172
	3719408067	297.9934998	4158.685791	0.01580424	2.30E-06	1	0.999253354	40.02988815	1.997724634	7.420000155	0.087828246	0.016240788	0.25	-3.99E-05	0.015802278	2.18E-05	297.9937744	297.9937744	4125.765137	4191.606445	59.57025434	21.13748756	34.11450195	0	0	0	40	297.8803406	1	6	1	2.286224365	43.49951172
	3719408069	297.9932098	4038.861328	0.015717797	2.82E-06	1	0.999253354	40.02988815	1.997752136	7.420000155	0.087350227	0.016145683	0.25	-4.08E-05	0.015715851	2.05E-05	297.9924927	297.9924927	4005.863281	4071.859375	59.9337116	21.13928115	34.11343002	0	0	0	40	297.880188	1	6	1	2.285308838	43.01075363
	3719408071	297.9940338	3922.000732	0.015628235	2.28E-06	1	0.999253354	40.02988815	1.997734107	7.420000155	0.086851793	0.016053262	0.25	-4.06E-05	0.015626299	2.04E-05	297.9940186	297.9940186	3892.104004	3951.897461	59.65545184	21.13886342	34.10941315	0	0	0	40	297.8776855	1	6	1	2.284240723	43.98826981
	3719408073	297.9942322	3801.957031	0.0155337	2.83E-06	1	0.999253354	40.02988815	1.997730582	7.420000155	0.086326582	0.015954542	0.25	-4.07E-05	0.015531777	2.00E-05	297.9940186	297.9940186	3771.872803	3832.04126	59.79067358	21.14019466	34.11155701	0	0	0	40	297.8780823	1	6	1	2.285003662	43.01075363
	3719408075	297.9925232	3681.866577	0.015431496	3.00E-06	1	0.999253354	40.02988815	1.997697429	7.420000155	0.085756738	0.015852013	0.25	-3.99E-05	0.015429584	2.03E-05	297.9931335	297.9931335	3651.878662	3711.854492	59.74846564	21.13984018	34.11530304	0	0	0	40	297.8760681	1	6	1	2.286529541	43.49951172
	3719408077	297.9915619	3559.196289	0.01532713	2.83E-06	1	0.999253354	40.02988815	1.997740509	7.420000155	0.08517682	0.015754093	0.25	-3.80E-05	0.015325225	2.18E-05	297.9911499	297.9911499	3532.274658	3586.11792	59.6789007	21.13781189	34.11798096	0	0	0	40	297.8764648	1	6	1	2.284240723	43.49951172
	3719408079	297.9909668	3442.204834	0.015212442	3.00E-06	1	0.999253354	40.02988815	1.997726365	7.420000155	0.084540213	0.015629111	0.25	-3.90E-05	0.015210557	2.04E-05	297.9902344	297.9902344	3412.193604	3472.216064	59.68749861	21.13989135	34.11584091	0	0	0	40	297.8769226	1	6	1	2.284393311	43.49951172
	3719408081	297.9893646	3322.215576	0.015090367	3.19E-06	1	0.999253354	40.02988815	1.997774413	7.420000155	0.083862395	0.015511176	0.25	-3.74E-05	0.015088493	2.15E-05	297.9892578	297.9892578	3292.232666	3352.198486	59.61246228	21.13904695	34.1174469	0	0	0	40	297.8761597	1	6	1	2.285308838	43.98826981
	3719408083	297.9898071	3202.331787	0.014963302	3.35E-06	1	0.999253354	40.02988815	1.997765469	7.420000155	0.083157353	0.015372725	0.25	-3.85E-05	0.014961449	1.99E-05	297.9901123	297.9901123	3172.445557	3232.218018	59.69765978	21.13855414	34.12012482	0	0	0	40	297.8796692	1	6	1	2.285308838	43.49951172
	3719408085	297.9900665	3082.53772	0.014825321	3.67E-06	1	0.999253354	40.02988815	1.997744775	7.420000155	0.082389579	0.015231556	0.25	-3.80E-05	0.014823484	1.99E-05	297.9907227	297.9907227	3052.54834	3112.5271	59.6843721	21.13711393	34.12065887	0	0	0	40	297.8808289	1	6	1	2.286071777	43.49951172
	3719408087	297.991806	2962.459717	0.014679735	3.65E-06	1	0.999253354	40.02988815	1.997744715	7.420000155	0.08158154	0.015076444	0.25	-3.86E-05	0.014677919	1.87E-05	297.9915466	297.9915466	2932.321289	2992.598145	59.58588691	21.13731804	34.11557388	0	0	0	40	297.8836975	1	6	1	2.284545898	43.49951172
	3719408089	297.9919434	2842.508301	0.014519844	3.96E-06	1	0.999253354	40.02988815	1.997691799	7.420000155	0.080689817	0.014917736	0.25	-3.72E-05	0.014518044	1.95E-05	297.9915161	297.9915161	2812.555176	2872.461426	59.5061608	21.13771602	34.11717987	0	0	0	40	297.8836975	1	6	1	2.285766602	43.49951172
	3719408091	297.9920654	2716.750854	0.014350455	4.11E-06	1	0.999253354	40.02988815	1.997719229	7.420000155	0.07975059	0.014738232	0.25	-3.77E-05	0.014348679	1.83E-05	297.9921875	297.9921875	2686.774414	2746.727295	59.66561302	21.13798736	34.12199783	0	0	0	40	297.8835754	1	6	1	2.286071777	43.49951172
	3719408093	297.992981	2599.843506	0.014169121	4.69E-06	1	0.999253354	40.02988815	1.997742723	7.420000155	0.078744475	0.014548209	0.25	-3.80E-05	0.01416737	1.73E-05	297.9932251	297.9932251	2572.884277	2626.802734	59.76956961	21.13923708	34.12065887	0	0	0	40	297.8841248	1	6	1	2.284240723	43.98826981
	3719408095	297.9927673	2482.536621	0.013970884	4.81E-06	1	0.999253354	40.02988815	1.997689857	7.420000155	0.077640872	0.014344056	0.25	-3.75E-05	0.013969158	1.70E-05	297.9928589	297.9928589	2452.530029	2512.543213	59.81881221	21.13709789	34.12065887	0	0	0	40	297.883728	1	6	1	2.285614014	43.49951172
	3719408097	297.9924011	2362.679321	0.013754449	5.36E-06	1	0.999253354	40.02988815	1.997757469	7.420000155	0.076439565	0.014127447	0.25	-3.60E-05	0.013752746	1.77E-05	297.9922485	297.9922485	2332.727051	2392.631592	59.83835292	21.13978102	34.12414169	0	0	0	40	297.8812866	1	6	1	2.287597656	43.49951172
	3719408099	297.9927216	2236.773315	0.013521848	5.96E-06	1	0.999253354	40.02988815	1.997779513	7.420000155	0.075147028	0.013892197	0.25	-3.47E-05	0.013520171	1.80E-05	297.9928589	297.9928589	2206.775879	2266.770752	59.79770824	21.13902705	34.1292305	0	0	0	40	297.8818359	1	6	1	2.286834717	43.49951172
	3719408101	297.992569	2122.782349	0.013271864	6.13E-06	1	0.999253354	40.02988815	1.997719901	7.420000155	0.073755832	0.013634061	0.25	-3.43E-05	0.013270219	1.75E-05	297.9920654	297.9920654	2092.688721	2152.875977	59.81412243	21.13840696	34.12708664	0	0	0	40	297.880249	1	6	1	2.284851074	43.49951172
	3719408103	297.9927826	2002.685791	0.01299285	6.80E-06	1	0.999253354	40.02988815	1.997742493	7.420000155	0.072206653	0.013344308	0.25	-3.41E-05	0.012991242	1.66E-05	297.9927368	297.9927368	1972.678467	2032.693115	59.857112	21.13903986	34.12976456	0	0	0	40	297.8804016	1	6	1	2.284545898	43.98826981
	3719408105	297.9921875	1877.787109	0.012690556	7.02E-06	1	0.999253354	40.02988815	1.99773305	7.420000155	0.070527697	0.013026684	0.25	-3.46E-05	0.012688991	1.49E-05	297.9914246	297.9914246	1848.702271	1906.871948	59.60542762	21.13983737	34.13190842	0	0	0	40	297.8811951	1	6	1	2.284545898	43.49951172
	3719408108	297.9927216	1711.573853	0.012179535	8.38E-06	1	0.999253354	40.02988815	1.997762686	7.420000155	0.067719674	0.012474901	2.5	-3.90E-05	0.012178055	8.56E-06	297.9921265	297.9921265	1630.09729	1793.050415	59.62184182	21.13749449	34.13003159	0	0	0	40	297.8802185	1	6	1	2.284851074	43.49951172
	3719408109	297.9933167	1621.110046	0.011989761	8.86E-06	1	0.999253354	40.02988815	1.997762686	7.420000155	0.066661963	0.012294088	2.5	-3.59E-05	0.011988294	1.09E-05	297.9933167	297.9933167	1612.122803	1630.09729	59.70703933	21.13749449	34.13003159	0	0	0	40	297.8806458	1	6	1	2.283935547	43.98826981
	3719408111	297.9923401	1522.362549	0.011584819	9.86E-06	1	0.999253354	40.02988815	1.99776124	7.420000155	0.064411832	0.01187165	2.5	-3.60E-05	0.011583407	9.21E-06	297.9927673	297.9927673	1492.41394	1552.311157	59.59917459	21.13778544	34.13056946	0	0	0	40	297.8804932	1	6	1	2.285614014	43.98826981
	3719408113	297.9918976	1405.835876	0.011132094	1.12E-05	1	0.999253354	40.02988815	1.99776193	7.420000155	0.06189447	0.011408909	2.5	-3.44E-05	0.011130736	9.06E-06	297.9914856	297.9914856	1378.962402	1432.709351	59.76878798	21.13870884	34.13137054	0	0	0	40	297.8796082	1	6	1	2.285003662	43.98826981
	3719408115	297.9928284	1282.913635	0.010627289	1.25E-05	1	0.999253354	40.02988815	1.997759214	7.420000155	0.059089151	0.010883655	2.5	-3.43E-05	0.010625998	7.23E-06	297.9929199	297.9929199	1252.832642	1312.994629	59.72110864	21.13913302	34.13672638	0	0	0	40	297.8797607	1	6	1	2.285461426	43.49951172
	3719408117	297.9929657	1162.827393	0.010059737	1.36E-05	1	0.999253354	40.02988815	1.997746978	7.420000155	0.055932617	0.010305247	2.5	-3.19E-05	0.010058513	7.37E-06	297.9932251	297.9932251	1132.841064	1192.813721	59.77973078	21.13994135	34.13538742	0	0	0	40	297.8801575	1	6	1	2.284240723	43.98826981
	3719408119	297.9936676	1043.041656	0.009425282	1.54E-05	1	0.999253354	40.02988815	1.997743951	7.420000155	0.052404289	0.009658768	2.5	-2.93E-05	0.009424133	7.53E-06	297.9947205	297.9947205	1013.1026	1072.980713	59.6624865	21.13805779	34.13592148	0	0	0	40	297.8817749	1	6	1	2.28515625	43.98826981
	3719408121	297.9929352	923.1846619	0.008711473	1.69E-05	1	0.999253354	40.02988815	1.997792669	7.420000155	0.048439817	0.008910647	2.5	-3.01E-05	0.008710423	3.93E-06	297.9933777	297.9933777	893.1745605	953.1947632	59.7007863	21.13884634	34.13458252	0	0	0	40	297.8807373	1	6	1	2.286071777	43.98826981
	3719408123	297.9920502	802.8730164	0.007904515	1.92E-05	1	0.999253354	40.02988815	1.997745647	7.420000155	0.043950212	0.008093383	2.5	-2.58E-05	0.007903556	5.06E-06	297.9920349	297.9920349	772.8337402	832.9122925	59.68906187	21.139179	34.13967133	0	0	0	40	297.8803711	1	6	1	2.286987305	43.49951172
	3719408126	297.9911957	634.9567261	0.006513313	2.33E-05	1	0.999253354	40.02988815	1.997748052	7.420000155	0.036200451	0.006672579	0.25	-2.02E-05	0.006512518	5.27E-06	297.9916992	297.9916992	557.1063843	712.8070679	59.76487984	21.13602009	34.14154816	0	0	0	40	297.880127	1	6	1	2.287597656	43.49951172
	3719408127	297.99086	545.1144104	0.005994159	2.43E-05	1	0.999253354	40.02988815	1.997748052	7.420000155	0.033314579	0.006143173	0.25	-1.81E-05	0.005993426	5.29E-06	297.9906921	297.9906921	533.1224365	557.1063843	59.58588691	21.13602009	34.13726044	0	0	0	40	297.880127	1	6	1	2.285461426	43.98826981
	3719408129	297.9917603	443.0987549	0.004865925	2.71E-05	1	0.999253354	40.02988815	1.997763297	7.420000155	0.02704587	0.004978194	0.25	-1.63E-05	0.004865336	2.72E-06	297.9914856	297.9914856	413.0223389	473.1751709	59.59135831	21.13921787	34.13753128	0	0	0	40	297.8794556	1	6	1	2.285766602	43.98826981
	3719408131	297.9925079	322.9758148	0.003617165	2.98E-05	1	0.999253354	40.02988815	1.997740747	7.420000155	0.020104368	0.003702754	0.25	-1.17E-05	0.003616726	2.41E-06	297.9915466	297.9915466	292.9575195	352.9941101	59.83835292	21.13870182	34.1402092	0	0	0	40	297.8807068	1	6	1	2.286834717	43.98826981
	3719408133	297.992218	203.0888214	0.002259136	3.22E-05	1	0.999253354	40.02988815	1.997730875	7.420000155	0.0125596	0.002295087	0.25	-1.05E-05	0.002258874	-1.64E-06	297.9915161	297.9915161	173.186676	232.9909668	59.61089902	21.13595945	34.13726044	0	0	0	40	297.8812866	1	6	1	2.284851074	43.98826981
	3719408135	297.992157	83.28595352	0.000800471	3.43E-05	1	0.999253354	40.02988815	1.997624393	7.420000155	0.004454832	0.000787247	0.25	-8.37E-06	0.000800397	-5.25E-06	297.9914246	297.9914246	53.29656982	113.2753372	59.73674121	21.13775966	34.1394043	0	0	0	40	297.8803101	1	6	1	2.283477783	39.58944321
	3719408137	297.99263	-33.64176038	-0.000741019	3.49E-05	1	0.999253354	40.02988815	1.997647633	7.420000155	-0.004112638	-0.00078943	0.25	-3.17E-06	-0.000740907	-6.06E-06	297.992981	297.992981	-66.62094116	-0.662579596	59.4623896	21.13329189	34.14181519	0	0	0	40	297.8828735	1	6	1	2.286529541	43.98826981
	3719408139	297.9917145	-153.5107346	-0.002211271	3.25E-05	1	0.999253354	40.02988815	1.997716644	7.420000155	-0.012283903	-0.002297174	0.25	1.11E-06	-0.002210979	-7.52E-06	297.9911194	297.9911194	-186.4178925	-120.6035767	59.56243805	21.1355674	34.14101028	0	0	0	40	297.8814697	1	6	1	2.284698486	43.98826981
	3719408141	297.9922638	-273.3620605	-0.003578459	2.99E-05	1	0.999253354	40.02988815	1.997748444	7.420000155	-0.019880667	-0.003709244	0.25	3.29E-06	-0.003577993	-1.07E-05	297.9932556	297.9932556	-306.2520447	-240.4720764	59.70703933	21.13970882	34.14850998	0	0	0	40	297.8818665	1	6	1	2.285461426	43.49951172
	3719408143	297.9911499	-396.1530609	-0.004828541	2.72E-05	1	0.999253354	40.02988815	1.997694031	7.420000155	-0.026826015	-0.004999419	0.25	5.42E-06	-0.004827915	-1.34E-05	297.9910583	297.9910583	-426.117218	-366.1889038	59.63434787	21.13761612	34.1444931	0	0	0	40	297.882019	1	6	1	2.284851074	43.98826981
	3719408145	297.9906464	-516.2468719	-0.005962175	2.48E-05	1	0.999253354	40.02988815	1.997699479	7.420000155	-0.033127113	-0.006157932	0.25	9.44E-06	-0.005961413	-1.38E-05	297.9901123	297.9901123	-546.2310181	-486.2627258	59.7390861	21.13684458	34.14823914	0	0	0	40	297.8816833	1	6	1	2.286224365	43.98826981
	3719408147	297.9913483	-639.0220947	-0.006975867	2.17E-05	1	0.999253354	40.02988815	1.997749314	7.420000155	-0.038761041	-0.007201225	0.25	1.17E-05	-0.006974978	-1.55E-05	297.9912109	297.9912109	-665.9258423	-612.1183472	59.88525063	21.13952688	34.14395523	0	0	0	40	297.8834534	1	6	1	2.286071777	44.47702789
	3719408149	297.9903259	-752.7598572	-0.007879506	1.95E-05	1	0.999253354	40.02988815	1.997739587	7.420000155	-0.043781872	-0.008133963	0.25	1.33E-05	-0.007878502	-1.75E-05	297.988678	297.988678	-779.718689	-725.8010254	59.52882802	21.13779095	34.14797211	0	0	0	40	297.8841248	1	6	1	2.286529541	46.92082214
	3719408151	297.9905548	-869.7070313	-0.00868393	1.70E-05	1	0.999253354	40.02988815	1.997736427	7.420000155	-0.048254347	-0.008949268	0.25	1.73E-05	-0.008682834	-1.66E-05	297.9903259	297.9903259	-899.8718872	-839.5421753	59.54680548	21.13838133	34.14663315	0	0	0	40	297.8825378	1	6	1	2.285308838	43.98826981
	3719408153	297.9909821	-995.7618408	-0.009397726	1.51E-05	1	0.999253354	40.02988815	1.997758871	7.420000155	-0.052221372	-0.009684534	0.25	1.88E-05	-0.00939654	-1.79E-05	297.9901428	297.9901428	-1025.693115	-965.8305664	59.68749861	21.13850084	34.15306091	0	0	0	40	297.8843384	1	6	1	2.284240723	43.98826981
	3719408155	297.9922638	-1112.577759	-0.010033757	1.39E-05	1	0.999253354	40.02988815	1.997758597	7.420000155	-0.055758036	-0.01032732	0.25	2.24E-05	-0.010032499	-1.68E-05	297.9919434	297.9919434	-1145.467041	-1079.688477	59.69922304	21.13940012	34.1546669	0	0	0	40	297.8826294	1	6	1	2.283477783	43.49951172
	3719408157	297.9917297	-1235.390198	-0.010599902	1.24E-05	1	0.999253354	40.02988815	1.997767339	7.420000155	-0.058903545	-0.010914509	0.25	2.29E-05	-0.010598571	-1.85E-05	297.9923401	297.9923401	-1265.305664	-1205.474731	59.78832869	21.13814302	34.150383	0	0	0	40	297.8858643	1	6	1	2.283782959	43.98826981
	3719408159	297.9914398	-1352.396057	-0.011106979	1.11E-05	1	0.999253354	40.02988815	1.997755624	7.420000155	-0.061720467	-0.011439549	0.25	2.34E-05	-0.011105582	-2.00E-05	297.9911499	297.9911499	-1379.333984	-1325.45813	59.73126981	21.1376058	34.15359497	0	0	0	40	297.8857117	1	6	1	2.284393311	43.98826981
	3719408161	297.9918518	-1475.205139	-0.011562046	1.01E-05	1	0.999253354	40.02988815	1.99765481	7.420000155	-0.064249004	-0.011892406	0.25	2.71E-05	-0.011560602	-1.80E-05	297.991333	297.991333	-1505.156006	-1445.254272	59.4350326	21.13809137	34.15520096	0	0	0	40	297.8844604	1	6	1	2.28729248	44.47702789
	3719408163	297.9926758	-1589.003479	-0.011967986	9.26E-06	1	0.999253354	40.02988815	1.997695583	7.420000155	-0.066503194	-0.012325461	0.25	2.53E-05	-0.011966481	-2.14E-05	297.9927979	297.9927979	-1618.889404	-1559.117554	59.72970655	21.13870779	34.15359497	0	0	0	40	297.8843994	1	6	1	2.284698486	43.49951172
	3719408165	297.9922638	-1711.901367	-0.012336176	8.21E-06	1	0.999253354	40.02988815	1.99767888	7.420000155	-0.068550011	-0.01269698	0.25	2.75E-05	-0.01233463	-2.07E-05	297.992157	297.992157	-1739.002319	-1684.800415	59.69062513	21.13884352	34.15734482	0	0	0	40	297.8831787	1	6	1	2.284698486	43.98826981
	3719408167	297.9937439	-1831.91687	-0.012669025	7.37E-06	1	0.999253354	40.02988815	1.997672789	7.420000155	-0.070399098	-0.013041059	0.25	2.79E-05	-0.012667435	-2.15E-05	297.9932861	297.9932861	-1858.917847	-1804.915894	59.71641887	21.13769954	34.16002274	0	0	0	40	297.8836365	1	6	1	2.28729248	43.98826981
	3719408169	297.9925537	-1954.660339	-0.012973338	6.56E-06	1	0.999253354	40.02988815	1.997699031	7.420000155	-0.072091011	-0.013354457	0.25	2.86E-05	-0.012971711	-2.20E-05	297.9918518	297.9918518	-1984.660034	-1924.660645	59.63747439	21.13685871	34.15707779	0	0	0	40	297.8809509	1	6	1	2.286529541	43.98826981
	3719408171	297.9932556	-2071.494812	-0.013247208	6.04E-06	1	0.999253354	40.02988815	1.997687503	7.420000155	-0.073612738	-0.013634845	0.25	2.95E-05	-0.013245548	-2.23E-05	297.993927	297.993927	-2098.469238	-2044.520386	59.54915037	21.13821271	34.16296768	0	0	0	40	297.8814697	1	6	1	2.285614014	43.98826981
	3719408173	297.9943085	-2194.409912	-0.013501382	5.87E-06	1	0.999253354	40.02988815	1.997727667	7.420000155	-0.075026745	-0.013895812	0.25	3.02E-05	-0.013499689	-2.25E-05	297.9932556	297.9932556	-2224.388428	-2164.431396	59.74377587	21.13803493	34.16270065	0	0	0	40	297.8818054	1	6	1	2.285919189	43.98826981
	3719408175	297.9942932	-2311.270264	-0.013733618	5.35E-06	1	0.999253354	40.02988815	1.997671925	7.420000155	-0.076315584	-0.014132648	0.25	3.10E-05	-0.013731898	-2.26E-05	297.994751	297.994751	-2344.250732	-2278.289795	59.56321968	21.13819484	34.16082764	0	0	0	40	297.8803406	1	6	1	2.28515625	43.98826981
	3719408177	297.9944153	-2434.012451	-0.01394692	5.08E-06	1	0.999253354	40.02988815	1.997688945	7.420000155	-0.077501336	-0.014353152	0.25	3.14E-05	-0.013945173	-2.31E-05	297.9939575	297.9939575	-2463.974365	-2404.050537	59.8735262	21.13694489	34.16698456	0	0	0	40	297.8807678	1	6	1	2.287139893	43.01075363
	3719408179	297.9922638	-2547.952026	-0.014143141	4.65E-06	1	0.999253354	40.02988815	1.997764707	7.420000155	-0.078599281	-0.014530418	0.25	3.63E-05	-0.014141388	-1.89E-05	297.9923096	297.9923096	-2577.964355	-2517.939697	59.41392863	21.13918024	34.16162872	0	0	0	40	297.8803711	1	6	1	2.285003662	43.98826981
	3719408181	297.9936676	-2667.975708	-0.014328396	4.43E-06	1	0.999253354	40.02988815	1.997690829	7.420000155	-0.079619665	-0.014754056	0.25	3.07E-05	-0.014326595	-2.52E-05	297.9936829	297.9936829	-2697.960449	-2637.990967	59.9501258	21.13759665	34.16189575	0	0	0	40	297.8774414	1	6	1	2.286376953	43.98826981
	3719408183	297.9928894	-2787.850342	-0.014495775	3.93E-06	1	0.999253354	40.02988815	1.997731679	7.420000155	-0.080553113	-0.014917163	0.25	3.28E-05	-0.01449396	-2.38E-05	297.9935303	297.9935303	-2817.735352	-2757.965332	59.79145521	21.13807658	34.1656456	0	0	0	40	297.8788147	1	6	1	2.284240723	44.47702789
	3719408187	297.9931641	-3016.542114	-0.014801575	3.25E-06	1	0.999253354	40.02988815	1.997751671	7.420000155	-0.08228844	-0.015211942	2.5	3.81E-05	-0.01479974	-1.97E-05	297.9929504	297.9929504	-3096.230713	-2936.853516	59.65623347	21.13741686	34.16350555	0	0	0	40	297.878479	1	6	1	2.284851074	43.98826981
	3719408189	297.9943542	-3152.934082	-0.014941251	3.67E-06	1	0.999253354	40.02988815	1.99774707	7.420000155	-0.083067774	-0.015339464	2.5	4.13E-05	-0.014939409	-1.70E-05	297.9942322	297.9942322	-3185.841064	-3120.0271	59.79692661	21.13894328	34.17126846	0	0	0	40	297.8798523	1	6	1	2.285003662	44.47702789
	3719408191	297.9953308	-3269.450073	-0.015068221	3.89E-06	1	0.999253354	40.02988815	1.997772185	7.420000155	-0.083774156	-0.015472818	2.5	4.12E-05	-0.015066362	-1.76E-05	297.996521	297.996521	-3299.31543	-3239.584717	59.6898435	21.13732686	34.1699295	0	0	0	40	297.877533	1	6	1	2.285919189	43.49951172
	3719408193	297.9941864	-3392.065186	-0.015190266	3.27E-06	1	0.999253354	40.02988815	1.997714662	7.420000155	-0.084449738	-0.015601088	2.5	4.09E-05	-0.01518839	-1.84E-05	297.9942932	297.9942932	-3424.938232	-3359.192139	59.61949693	21.13690899	34.17448425	0	0	0	40	297.8782959	1	6	1	2.285003662	43.98826981
	3719408195	297.994339	-3511.876709	-0.01530512	3.01E-06	1	0.999253354	40.02988815	1.99774996	7.420000155	-0.085089385	-0.015720972	2.5	4.09E-05	-0.015303228	-1.88E-05	297.9943237	297.9943237	-3544.868652	-3478.884766	59.91495251	21.13847503	34.17367935	0	0	0	40	297.877655	1	6	1	2.287750244	43.98826981
	3719408197	297.9932251	-3628.606201	-0.01541183	2.88E-06	1	0.999253354	40.02988815	1.997731111	7.420000155	-0.085681897	-0.015830332	2.5	4.12E-05	-0.015409926	-1.89E-05	297.9930115	297.9930115	-3658.55542	-3598.656982	59.65076207	21.13767416	34.17287445	0	0	0	40	297.8764954	1	6	1	2.284851074	43.49951172
	3719408199	297.9944763	-3748.455566	-0.015512054	2.34E-06	1	0.999253354	40.02988815	1.997749043	7.420000155	-0.08623909	-0.015937324	2.5	4.08E-05	-0.015510134	-1.98E-05	297.9947815	297.9947815	-3778.414063	-3718.49707	59.6296581	21.1373452	34.16939545	0	0	0	40	297.8764648	1	6	1	2.285308838	43.98826981
	3719408201	297.9931488	-3871.568237	-0.015607167	2.92E-06	1	0.999253354	40.02988815	1.997796995	7.420000155	-0.086771215	-0.01602818	2.5	4.23E-05	-0.015605241	-1.86E-05	297.9932251	297.9932251	-3898.610107	-3844.526367	59.84695083	21.13772621	34.17635727	0	0	0	40	297.8768616	1	6	1	2.283630371	43.98826981
	3719408203	297.9931335	-3991.628662	-0.015698955	2.50E-06	1	0.999253354	40.02988815	1.997792455	7.420000155	-0.087281217	-0.016123059	2.5	4.25E-05	-0.015697017	-1.88E-05	297.9933167	297.9933167	-4018.60376	-3964.653564	59.63903765	21.13822374	34.17287445	0	0	0	40	297.8768311	1	6	1	2.285614014	43.98826981
	3719408205	297.9925537	-4111.575562	-0.015784841	2.70E-06	1	0.999253354	40.02988815	1.99778057	7.420000155	-0.087757755	-0.016213672	2.5	4.23E-05	-0.015782891	-1.94E-05	297.9919739	297.9919739	-4144.554688	-4078.596436	59.72110864	21.13909597	34.17796326	0	0	0	40	297.8773804	1	6	1	2.285003662	44.47702789
	3719408207	297.9923553	-4231.549561	-0.015862726	2.64E-06	1	0.999253354	40.02988815	1.997812943	7.420000155	-0.088190778	-0.016301136	2.5	4.12E-05	-0.015860762	-2.07E-05	297.9932251	297.9932251	-4258.607422	-4204.491699	59.61715205	21.13798007	34.17823029	0	0	0	40	297.8772583	1	6	1	2.284545898	43.49951172
	3719408209	297.9920654	-4351.906006	-0.015943195	2.94E-06	1	0.999253354	40.02988815	1.997778788	7.420000155	-0.088639347	-0.01636949	2.5	4.39E-05	-0.01594123	-1.83E-05	297.9923096	297.9923096	-4385.008301	-4318.803711	59.97670117	21.14016775	34.17983627	0	0	0	40	297.8800049	1	6	1	2.282714844	46.92082214
	3719408211	297.9916992	-4471.887207	-0.016012096	2.36E-06	1	0.999253354	40.02988815	1.997807025	7.420000155	-0.089024761	-0.016434358	2.5	4.52E-05	-0.016010128	-1.73E-05	297.9909363	297.9909363	-4504.84082	-4438.933594	59.64216416	21.14013869	34.17609024	0	0	0	40	297.8803711	1	6	1	2.284851074	43.98826981
	3719408213	297.9930573	-4591.730225	-0.01608354	2.12E-06	1	0.999253354	40.02988815	1.997786356	7.420000155	-0.089416384	-0.016532639	2.5	4.09E-05	-0.016081545	-2.19E-05	297.9931335	297.9931335	-4624.715332	-4558.745117	59.66326813	21.13666205	34.18010712	0	0	0	40	297.8790588	1	6	1	2.285308838	44.47702789
	3719408215	297.9920502	-4708.841797	-0.016146149	1.78E-06	1	0.999253354	40.02988815	1.997837391	7.420000155	-0.089769078	-0.016584419	2.5	4.34E-05	-0.016144155	-1.96E-05	297.9924622	297.9924622	-4738.932129	-4678.751465	59.75237378	21.13916783	34.17635727	0	0	0	40	297.8813782	1	6	1	2.285308838	44.47702789
	3719408217	297.9928894	-4828.996826	-0.016212134	1.99E-06	1	0.999253354	40.02988815	1.997778934	7.420000155	-0.09013215	-0.016658554	2.5	4.23E-05	-0.016210128	-2.10E-05	297.9934387	297.9934387	-4858.920898	-4799.072754	59.71251073	21.13887036	34.18251419	0	0	0	40	297.8805847	1	6	1	2.285308838	45.45454788
	3719408219	297.9924316	-4948.826416	-0.01627034	2.12E-06	1	0.999253354	40.02988815	1.997835504	7.420000155	-0.090462226	-0.016697273	2.5	4.64E-05	-0.016268341	-1.72E-05	297.9918823	297.9918823	-4978.811035	-4918.841797	59.76097169	21.1384685	34.18198013	0	0	0	40	297.8807983	1	6	1	2.284851074	43.98826981
	3719408221	297.9919281	-5068.80127	-0.016329592	1.80E-06	1	0.999253354	40.02988815	1.997819183	7.420000155	-0.090788705	-0.016769992	2.5	4.44E-05	-0.016327578	-1.94E-05	297.9917603	297.9917603	-5098.788086	-5038.814453	59.57025434	21.13875577	34.18599701	0	0	0	40	297.8825073	1	6	1	2.285308838	43.98826981
	3719408223	297.9927979	-5189.088135	-0.016383707	1.99E-06	1	0.999253354	40.02988815	1.997809348	7.420000155	-0.091090557	-0.016817926	2.5	4.59E-05	-0.016381691	-1.81E-05	297.9931335	297.9931335	-5219.100098	-5159.076172	59.74612075	21.13964741	34.18546295	0	0	0	40	297.8829956	1	6	1	2.286071777	43.98826981
	3719408225	297.9935455	-5311.970459	-0.016438745	2.24E-06	1	0.999253354	40.02988815	1.997823756	7.420000155	-0.091393656	-0.016893367	2.5	4.26E-05	-0.016436709	-2.15E-05	297.9931946	297.9931946	-5344.979004	-5278.961914	59.6515437	21.13949314	34.18412399	0	0	0	40	297.8823547	1	6	1	2.285308838	44.47702789
	3719408227	297.9931335	-5428.976318	-0.016488881	2.85E-06	1	0.999253354	40.02988815	1.997818361	7.420000155	-0.091673649	-0.016936916	2.5	4.42E-05	-0.016486845	-2.02E-05	297.9928589	297.9928589	-5459.000488	-5398.952148	59.81099592	21.13931104	34.18305206	0	0	0	40	297.883667	1	6	1	2.284088135	43.98826981
	3719408229	297.9934387	-5548.979492	-0.016535974	2.52E-06	1	0.999253354	40.02988815	1.997851098	7.420000155	-0.091937262	-0.016983658	2.5	4.46E-05	-0.016533933	-1.99E-05	297.9942932	297.9942932	-5579.054199	-5518.904785	59.68046396	21.14020343	34.18492508	0	0	0	40	297.8813782	1	6	1	2.285003662	43.98826981
	3719408231	297.9928436	-5669.111084	-0.016581176	2.59E-06	1	0.999253354	40.02988815	1.997812847	7.420000155	-0.092186664	-0.017031011	2.5	4.45E-05	-0.016579129	-2.02E-05	297.993103	297.993103	-5699.116699	-5639.105469	59.64763556	21.13816257	34.19295883	0	0	0	40	297.8829651	1	6	1	2.283630371	44.47702789
	3719408233	297.9942627	-5788.984131	-0.016625932	2.93E-06	1	0.999253354	40.02988815	1.997776433	7.420000155	-0.092434514	-0.01707334	2.5	4.53E-05	-0.016623881	-1.96E-05	297.9942017	297.9942017	-5818.884766	-5759.083496	59.54055245	21.13919682	34.18599701	0	0	0	40	297.8824158	1	6	1	2.284393311	43.98826981
	3719408235	297.9936218	-5908.928223	-0.016671599	2.13E-06	1	0.999253354	40.02988815	1.997828236	7.420000155	-0.092689968	-0.017124557	2.5	4.47E-05	-0.01666954	-2.04E-05	297.9938354	297.9938354	-5938.916992	-5878.939453	59.75315541	21.13788198	34.18813705	0	0	0	40	297.8824158	1	6	1	2.284545898	44.47702789
	3719408237	297.9944916	-6032.23584	-0.016710487	2.72E-06	1	0.999253354	40.02988815	1.997826445	7.420000155	-0.092906406	-0.017162812	2.5	4.51E-05	-0.016708424	-2.01E-05	297.994812	297.994812	-6065.237305	-5999.234375	59.78598381	21.13897214	34.1918869	0	0	0	40	297.8824158	1	6	1	2.283782959	44.47702789
	3719408239	297.9934845	-6152.289551	-0.016751449	2.26E-06	1	0.999253354	40.02988815	1.997809403	7.420000155	-0.093132417	-0.017209942	2.5	4.43E-05	-0.016749378	-2.11E-05	297.9931335	297.9931335	-6185.230957	-6119.348145	59.94074625	21.1372624	34.19322586	0	0	0	40	297.8796387	1	6	1	2.284698486	43.98826981
	3719408241	297.9951019	-6269.182373	-0.016789476	2.11E-06	1	0.999253354	40.02988815	1.997857459	7.420000155	-0.093346864	-0.017244633	2.5	4.52E-05	-0.016787403	-2.03E-05	297.9952393	297.9952393	-6299.212402	-6239.152344	59.76175332	21.13842848	34.19563675	0	0	0	40	297.8797913	1	6	1	2.283630371	43.98826981
	3719408243	297.9949646	-6392.288574	-0.016825835	2.25E-06	1	0.999253354	40.02988815	1.997785162	7.420000155	-0.093546681	-0.017276641	2.5	4.62E-05	-0.016823761	-1.95E-05	297.9945374	297.9945374	-6425.424316	-6359.152832	59.76331658	21.13764482	34.1993866	0	0	0	40	297.8795776	1	6	1	2.285614014	44.47702789
	3719408245	297.9946899	-6509.315918	-0.016859982	2.47E-06	1	0.999253354	40.02988815	1.997878304	7.420000155	-0.093742624	-0.017302187	2.5	4.81E-05	-0.016857912	-1.77E-05	297.9947815	297.9947815	-6539.274414	-6479.357422	59.70156793	21.13823033	34.19884872	0	0	0	40	297.8772888	1	6	1	2.28515625	44.47702789
	3719408247	297.994873	-6629.29834	-0.016897489	2.66E-06	1	0.999253354	40.02988815	1.997844987	7.420000155	-0.093946092	-0.017359473	2.5	4.48E-05	-0.0168954	-2.11E-05	297.9948425	297.9948425	-6659.188477	-6599.408203	59.66092324	21.13707678	34.19804764	0	0	0	40	297.8782043	1	6	1	2.28515625	44.47702789
	3719408249	297.9953156	-6749.231201	-0.016929084	1.85E-06	1	0.999253354	40.02988815	1.997853234	7.420000155	-0.094124139	-0.017381266	2.5	4.68E-05	-0.016926999	-1.93E-05	297.9954529	297.9954529	-6779.248047	-6719.214355	59.72110864	21.13820043	34.19831467	0	0	0	40	297.8778687	1	6	1	2.286071777	44.47702789
	3719408251	297.9945374	-6869.670166	-0.016961373	2.41E-06	1	0.999253354	40.02988815	1.997810163	7.420000155	-0.094300943	-0.017418229	2.5	4.61E-05	-0.016959281	-2.00E-05	297.9952698	297.9952698	-6899.708008	-6839.632324	59.81412243	21.13751789	34.20152664	0	0	0	40	297.8777466	1	6	1	2.284851074	43.98826981
	3719408253	297.9937897	-6992.773682	-0.01698904	2.24E-06	1	0.999253354	40.02988815	1.997875745	7.420000155	-0.094455961	-0.017456583	2.5	4.45E-05	-0.016986939	-2.18E-05	297.9935303	297.9935303	-7025.76416	-6959.783203	59.78754706	21.13941513	34.19831467	0	0	0	40	297.8771973	1	6	1	2.28515625	44.47702789
	3719408255	297.9935608	-7109.614502	-0.017020729	2.15E-06	1	0.999253354	40.02988815	1.997868796	7.420000155	-0.094635465	-0.017469721	2.5	4.81E-05	-0.017018638	-1.83E-05	297.9930725	297.9930725	-7139.572754	-7079.65625	59.9227688	21.13907983	34.19884872	0	0	0	40	297.8756409	1	6	1	2.284088135	44.47702789
	3719408257	297.993042	-7232.70874	-0.017049221	2.04E-06	1	0.999253354	40.02988815	1.99786189	7.420000155	-0.094793172	-0.017501037	2.5	4.78E-05	-0.017047125	-1.87E-05	297.9930725	297.9930725	-7265.780273	-7199.637207	59.82897338	21.13776173	34.19831467	0	0	0	40	297.8775024	1	6	1	2.28515625	44.96578979
	3719408259	297.9918518	-7349.852051	-0.017077189	2.12E-06	1	0.999253354	40.02988815	1.997872755	7.420000155	-0.09494792	-0.01753649	2.5	4.67E-05	-0.017075085	-2.00E-05	297.9926758	297.9926758	-7379.913574	-7319.790527	59.7445575	21.13859609	34.19403076	0	0	0	40	297.8774109	1	6	1	2.286682129	44.47702789
	3719408261	297.9906464	-7469.732422	-0.017103168	2.35E-06	1	0.999253354	40.02988815	1.997860119	7.420000155	-0.095092862	-0.017557369	2.5	4.78E-05	-0.017101066	-1.90E-05	297.991272	297.991272	-7499.724121	-7439.740723	59.72579841	21.13748814	34.20018768	0	0	0	40	297.8786011	1	6	1	2.285308838	44.47702789
	3719408263	297.9905853	-7589.634521	-0.017131595	2.88E-06	1	0.999253354	40.02988815	1.997865071	7.420000155	-0.095249626	-0.017594642	2.5	4.64E-05	-0.017129483	-2.05E-05	297.9907227	297.9907227	-7619.623047	-7559.645996	59.86649154	21.13772279	34.20313263	0	0	0	40	297.8813171	1	6	1	2.285003662	44.96578979
	3719408265	297.9905396	-7709.892822	-0.017156295	2.44E-06	1	0.999253354	40.02988815	1.997841236	7.420000155	-0.095388453	-0.017606047	2.5	4.89E-05	-0.01715419	-1.80E-05	297.9906006	297.9906006	-7740.013672	-7679.771973	59.77894915	21.13710188	34.20447159	0	0	0	40	297.881897	1	6	1	2.286071777	44.47702789
	3719408267	297.991272	-7829.960205	-0.017178655	2.44E-06	1	0.999253354	40.02988815	1.99786195	7.420000155	-0.095510068	-0.017648623	2.5	4.55E-05	-0.017176534	-2.15E-05	297.9908142	297.9908142	-7859.976074	-7799.944336	59.61793368	21.13805063	34.20688248	0	0	0	40	297.8828735	1	6	1	2.28515625	44.47702789
	3719408269	297.9904785	-7949.856934	-0.017203313	2.68E-06	1	0.999253354	40.02988815	1.997892728	7.420000155	-0.095647907	-0.017677755	2.5	4.49E-05	-0.017201187	-2.22E-05	297.9909973	297.9909973	-7979.839355	-7919.874512	59.7390861	21.14067464	34.20474243	0	0	0	40	297.8857422	1	6	1	2.284240723	45.45454788
	3719408271	297.9906616	-8069.851807	-0.017227542	2.94E-06	1	0.999253354	40.02988815	1.997861302	7.420000155	-0.095782601	-0.017694793	2.5	4.64E-05	-0.017225418	-2.09E-05	297.9909058	297.9909058	-8099.885254	-8039.818359	59.73517795	21.13653303	34.2028656	0	0	0	40	297.8866882	1	6	1	2.285003662	44.47702789
	3719408273	297.9919281	-8190.017334	-0.017248867	2.39E-06	1	0.999253354	40.02988815	1.997857473	7.420000155	-0.095901562	-0.017713598	2.5	4.70E-05	-0.017246742	-2.03E-05	297.9909363	297.9909363	-8220.012695	-8160.021973	59.59526645	21.13844849	34.20554352	0	0	0	40	297.8880615	1	6	1	2.285003662	44.47702789
	3719408275	297.9922028	-8307.014648	-0.01727019	1.89E-06	1	0.999253354	40.02988815	1.997865375	7.420000155	-0.096021964	-0.017727622	2.5	4.85E-05	-0.017268067	-1.89E-05	297.9916687	297.9916687	-8340.094727	-8273.93457	59.62184182	21.13883553	34.20420456	0	0	0	40	297.8875427	1	6	1	2.286529541	44.96578979
	3719408277	297.9929657	-8435.857422	-0.017292788	2.96E-06	1	0.999253354	40.02988815	1.997832721	7.420000155	-0.096144024	-0.017761675	2.5	4.65E-05	-0.017290655	-2.10E-05	297.9925537	297.9925537	-8471.821289	-8399.893555	59.7281433	21.13697271	34.21116638	0	0	0	40	297.8888855	1	6	1	2.284851074	44.96578979
	3719408279	297.9934692	-8549.995605	-0.017311551	1.90E-06	1	0.999253354	40.02988815	1.997865379	7.420000155	-0.096251701	-0.017771312	2.5	4.84E-05	-0.017309422	-1.92E-05	297.9935913	297.9935913	-8580.123047	-8519.868164	59.76722472	21.13778353	34.20233154	0	0	0	40	297.8881531	1	6	1	2.285614014	43.98826981
	3719408281	297.9944763	-8670.088379	-0.017331797	2.33E-06	1	0.999253354	40.02988815	1.997867103	7.420000155	-0.096364117	-0.01779331	2.5	4.82E-05	-0.017329664	-1.94E-05	297.9946289	297.9946289	-8700.044922	-8640.131836	59.65467022	21.13811995	34.20875549	0	0	0	40	297.8870544	1	6	1	2.284240723	43.98826981
	3719408283	297.9948883	-8786.961914	-0.017347464	2.30E-06	1	0.999253354	40.02988815	1.997840844	7.420000155	-0.096450283	-0.017807764	2.5	4.85E-05	-0.017345331	-1.92E-05	297.9954834	297.9954834	-8813.959961	-8759.963867	59.89619343	21.13642813	34.20795441	0	0	0	40	297.8841858	1	6	1	2.285614014	43.98826981
	3719408285	297.9939423	-8909.869629	-0.017369797	2.90E-06	1	0.999253354	40.02988815	1.99787249	7.420000155	-0.096572565	-0.017848793	2.5	4.53E-05	-0.017367648	-2.24E-05	297.9927368	297.9927368	-8939.837891	-8879.901367	59.86102015	21.14018798	34.20795441	0	0	0	40	297.883606	1	6	1	2.284393311	44.47702789
	3719408287	297.9951782	-9027.143555	-0.017388373	2.73E-06	1	0.999253354	40.02988815	1.997881062	7.420000155	-0.096679638	-0.017849812	2.5	4.87E-05	-0.017386234	-1.92E-05	297.9945984	297.9945984	-9054.150391	-9000.136719	59.62731322	21.13797984	34.20688248	0	0	0	40	297.8832397	1	6	1	2.284393311	44.47702789
	3719408289	297.9944153	-9153.149902	-0.01740802	2.41E-06	1	0.999253354	40.02988815	1.997888126	7.420000155	-0.096789167	-0.01787026	2.5	4.87E-05	-0.01740588	-1.93E-05	297.9940796	297.9940796	-9186.064453	-9120.235352	59.57103596	21.13852278	34.21197128	0	0	0	40	297.8818665	1	6	1	2.284698486	44.47702789
	3719408291	297.9946594	-9272.987305	-0.017423985	3.15E-06	1	0.999253354	40.02988815	1.997851261	7.420000155	-0.096873729	-0.017899647	2.5	4.63E-05	-0.017421833	-2.17E-05	297.9942627	297.9942627	-9305.902344	-9240.072266	59.6898435	21.13650874	34.20956039	0	0	0	40	297.8806458	1	6	1	2.285003662	43.49951172
	3719408293	297.9950104	-9390.162109	-0.017440155	1.55E-06	1	0.999253354	40.02988815	1.997861856	7.420000155	-0.096963212	-0.017921208	2.5	4.55E-05	-0.017437998	-2.26E-05	297.9946594	297.9946594	-9420.416016	-9359.908203	59.63591113	21.13735158	34.21732712	0	0	0	40	297.8806152	1	6	1	2.286071777	44.96578979
	3719408295	297.9949951	-9510.336426	-0.017457844	2.18E-06	1	0.999253354	40.02988815	1.997860425	7.420000155	-0.097064691	-0.017922323	2.5	4.86E-05	-0.017455697	-1.95E-05	297.9950562	297.9950562	-9540.274414	-9480.398438	59.56556457	21.13788061	34.21089935	0	0	0	40	297.8803711	1	6	1	2.284545898	44.47702789
	3719408297	297.9958191	-9627.327637	-0.017471312	2.97E-06	1	0.999253354	40.02988815	1.997854225	7.420000155	-0.097139914	-0.017932736	2.5	4.92E-05	-0.017469165	-1.89E-05	297.995636	297.995636	-9654.318359	-9600.336914	59.73439633	21.13837821	34.21009445	0	0	0	40	297.8800964	1	6	1	2.284698486	44.96578979
	3719408301	297.9931793	-9867.45459	-0.017520942	2.99E-06	1	0.999253354	40.02988815	1.99785741	7.420000155	-0.097462638	-0.018003582	25	4.74E-05	-0.017518783	-2.09E-05	297.9936523	297.9936523	-9948.714844	-9786.194336	59.63043973	21.13937287	34.21197128	0	0	0	40	297.8787842	1	6	1	2.285308838	44.47702789
	3719408303	297.9927368	-10026.54395	-0.017524477	3.12E-06	1	0.999253354	40.02988815	1.997856838	7.420000155	-0.097431893	-0.018007317	2.5	4.58E-05	-0.017522311	-2.26E-05	297.9927063	297.9927063	-10104.37305	-9948.714844	59.87821597	21.13744388	34.21545029	0	0	0	40	297.8787842	1	6	1	2.286529541	44.47702789
	3719408305	297.9922638	-10122.4458	-0.017530879	3.24E-06	1	0.999253354	40.02988815	1.997856838	7.420000155	-0.097470244	-0.017999171	2.5	4.85E-05	-0.017528722	-1.99E-05	297.9927673	297.9927673	-10140.51855	-10104.37305	59.6789007	21.13744388	34.2181282	0	0	0	40	297.8794556	1	6	1	2.284545898	44.47702789
	3719408307	297.9916687	-10230.46436	-0.017546852	3.44E-06	1	0.999253354	40.02988815	1.997827536	7.420000155	-0.097555628	-0.018026333	2.5	4.65E-05	-0.017544686	-2.19E-05	297.9911194	297.9911194	-10260.53809	-10200.39063	59.64294579	21.1364364	34.21197128	0	0	0	40	297.8778076	1	6	1	2.284851074	44.47702789
	3719408309	297.9914551	-10350.53906	-0.017557677	2.47E-06	1	0.999253354	40.02988815	1.99785756	7.420000155	-0.097616508	-0.018041451	2.5	4.59E-05	-0.017555507	-2.26E-05	297.9914856	297.9914856	-10380.46973	-10320.6084	59.55227688	21.13686224	34.21357727	0	0	0	40	297.880127	1	6	1	2.285614014	44.47702789
	3719408311	297.9914703	-10467.42285	-0.017574188	3.17E-06	1	0.999253354	40.02988815	1.997827671	7.420000155	-0.09770614	-0.018062298	2.5	4.52E-05	-0.017572014	-2.34E-05	297.9918823	297.9918823	-10500.40332	-10434.44238	59.47958543	21.14065566	34.21946716	0	0	0	40	297.8820801	1	6	1	2.285614014	44.96578979
	3719408313	297.9915161	-10590.30762	-0.017585085	3.42E-06	1	0.999253354	40.02988815	1.997803841	7.420000155	-0.097767608	-0.018062641	2.5	4.71E-05	-0.017582917	-2.15E-05	297.9907532	297.9907532	-10626.33789	-10554.27734	59.59761133	21.13798752	34.22053909	0	0	0	40	297.8826904	1	6	1	2.284698486	44.47702789
	3719408315	297.9924774	-10713.4917	-0.017595777	3.20E-06	1	0.999253354	40.02988815	1.997842954	7.420000155	-0.097828281	-0.018077124	2.5	4.66E-05	-0.017593605	-2.21E-05	297.9913025	297.9913025	-10746.47559	-10680.50781	59.65310696	21.13542792	34.21893311	0	0	0	40	297.8846741	1	6	1	2.283630371	44.47702789
	3719408317	297.9932709	-10827.41992	-0.017607306	2.66E-06	1	0.999253354	40.02988815	1.997881051	7.420000155	-0.097896115	-0.018078855	2.5	4.85E-05	-0.017605139	-2.02E-05	297.9931641	297.9931641	-10860.4043	-10794.43555	59.89853831	21.13538126	34.21705627	0	0	0	40	297.8856506	1	6	1	2.283630371	44.96578979
	3719408319	297.9940948	-10947.28662	-0.017619953	3.53E-06	1	0.999253354	40.02988815	1.997850106	7.420000155	-0.097964079	-0.018096418	2.5	4.76E-05	-0.017617782	-2.11E-05	297.9941711	297.9941711	-10980.28418	-10914.28906	59.71094747	21.13772195	34.2181282	0	0	0	40	297.8860474	1	6	1	2.284088135	44.47702789
	3719408321	297.994812	-11067.33398	-0.017632637	3.47E-06	1	0.999253354	40.02988815	1.997848765	7.420000155	-0.098032954	-0.018117853	2.5	4.62E-05	-0.017630457	-2.26E-05	297.9945068	297.9945068	-11094.41895	-11040.24902	59.56009317	21.13824815	34.21625519	0	0	0	40	297.8859558	1	6	1	2.285766602	44.96578979
	3719408323	297.9947815	-11187.604	-0.017645978	3.13E-06	1	0.999253354	40.02988815	1.997829765	7.420000155	-0.09810358	-0.018145581	2.5	4.36E-05	-0.017643787	-2.52E-05	297.9944153	297.9944153	-11214.6084	-11160.59961	59.71016584	21.13749298	34.21839523	0	0	0	40	297.8844604	1	6	1	2.285919189	44.47702789
	3719408325	297.9954681	-11304.49609	-0.01765547	3.88E-06	1	0.999253354	40.02988815	1.997861736	7.420000155	-0.098164273	-0.018121345	2.5	4.98E-05	-0.017653302	-1.90E-05	297.9958191	297.9958191	-11334.51563	-11274.47656	59.67186604	21.13720996	34.21973419	0	0	0	40	297.8823547	1	6	1	2.284393311	45.45454788
	3719408327	297.9951019	-11427.39648	-0.017667731	3.59E-06	1	0.999253354	40.02988815	1.997830852	7.420000155	-0.098228477	-0.018147103	2.5	4.74E-05	-0.017665552	-2.15E-05	297.9945679	297.9945679	-11460.36816	-11394.4248	59.6406009	21.13853108	34.21545029	0	0	0	40	297.8829346	1	6	1	2.285919189	44.96578979
	3719408329	297.9939575	-11550.61963	-0.017676642	3.58E-06	1	0.999253354	40.02988815	1.997835043	7.420000155	-0.098277534	-0.018159938	2.5	4.68E-05	-0.017674459	-2.21E-05	297.9944153	297.9944153	-11580.7334	-11520.50586	59.62027856	21.13807407	34.22268295	0	0	0	40	297.8813782	1	6	1	2.284545898	44.96578979
	3719408331	297.9937592	-11664.64307	-0.017688763	3.44E-06	1	0.999253354	40.02988815	1.997808126	7.420000155	-0.098343792	-0.018171468	2.5	4.70E-05	-0.01768658	-2.20E-05	297.9937744	297.9937744	-11694.61426	-11634.67188	59.77269612	21.14097872	34.22080612	0	0	0	40	297.8803711	1	6	1	2.284393311	44.47702789
	3719408333	297.994339	-11787.51904	-0.01769995	3.27E-06	1	0.999253354	40.02988815	1.997850342	7.420000155	-0.098410767	-0.018168396	2.5	4.97E-05	-0.017697775	-1.94E-05	297.9944153	297.9944153	-11820.51465	-11754.52344	59.73830447	21.1387823	34.21946716	0	0	0	40	297.8787537	1	6	1	2.287445068	44.47702789
	3719408335	297.9928436	-11907.47314	-0.017709	3.59E-06	1	0.999253354	40.02988815	1.997838119	7.420000155	-0.098455988	-0.01820174	2.5	4.54E-05	-0.017706809	-2.37E-05	297.9942932	297.9942932	-11934.40039	-11880.5459	59.65232533	21.1386246	34.22000504	0	0	0	40	297.8800354	1	6	1	2.284545898	44.47702789
	3719408337	297.990921	-12024.72461	-0.017718305	3.84E-06	1	0.999253354	40.02988815	1.997875701	7.420000155	-0.098512759	-0.018194189	2.5	4.85E-05	-0.017716125	-2.06E-05	297.9910583	297.9910583	-12054.67871	-11994.77051	59.57494411	21.13925068	34.22214508	0	0	0	40	297.8805542	1	6	1	2.284240723	44.47702789
	3719408339	297.99263	-12147.62305	-0.017727977	3.80E-06	1	0.999253354	40.02988815	1.997869967	7.420000155	-0.098563666	-0.018217916	2.5	4.61E-05	-0.017725786	-2.31E-05	297.9923401	297.9923401	-12180.57617	-12114.66992	59.81099592	21.13820915	34.21946716	0	0	0	40	297.8804932	1	6	1	2.283935547	44.47702789
	3719408341	297.9924164	-12267.51123	-0.017734873	3.45E-06	1	0.999253354	40.02988815	1.997661325	7.420000155	-0.098596069	-0.018202549	2.5	4.98E-05	-0.017732696	-1.94E-05	297.9936218	297.9936218	-12294.47461	-12240.54785	59.82272035	21.13791098	34.22053909	0	0	0	40	297.8809814	1	6	1	2.286529541	43.98826981
	3719408343	297.9928894	-12384.61377	-0.01774855	3.49E-06	1	0.999253354	40.02988815	1.997785855	7.420000155	-0.098675049	-0.01823323	2.5	4.70E-05	-0.017746361	-2.22E-05	297.9927368	297.9927368	-12414.7207	-12354.50684	59.79380009	21.13861583	34.22053909	0	0	0	40	297.8834534	1	6	1	2.286224365	44.47702789
	3719408345	297.9922485	-12507.71484	-0.017753808	3.60E-06	1	0.999253354	40.02988815	1.997837981	7.420000155	-0.098711122	-0.018215697	2.5	5.13E-05	-0.017751634	-1.80E-05	297.9927673	297.9927673	-12534.71289	-12480.7168	59.6515437	21.13776109	34.21732712	0	0	0	40	297.8829346	1	6	1	2.286071777	44.96578979
	3719408347	297.9926147	-12624.5708	-0.017762982	3.78E-06	1	0.999253354	40.02988815	1.997788162	7.420000155	-0.098757127	-0.018238826	2.5	4.87E-05	-0.017760797	-2.06E-05	297.9924927	297.9924927	-12654.5498	-12594.5918	59.77113287	21.13679598	34.21652222	0	0	0	40	297.8842163	1	6	1	2.284851074	44.96578979
	3719408349	297.9920959	-12744.67139	-0.017771945	3.55E-06	1	0.999253354	40.02988815	1.997824337	7.420000155	-0.098809638	-0.018243152	2.5	4.97E-05	-0.017769763	-1.96E-05	297.9933472	297.9933472	-12774.73438	-12714.6084	59.65545184	21.13920445	34.22053909	0	0	0	40	297.8815002	1	6	1	2.284393311	44.47702789
	3719408351	297.9922943	-12868.1792	-0.017779256	3.69E-06	1	0.999253354	40.02988815	1.99785711	7.420000155	-0.098850609	-0.018257468	2.5	4.85E-05	-0.017777069	-2.08E-05	297.9927063	297.9927063	-12895.21387	-12841.14453	59.6734293	21.13825092	34.21786118	0	0	0	40	297.8843994	1	6	1	2.283935547	44.47702789
	3719408353	297.9920959	-12988.35498	-0.017788976	3.82E-06	1	0.999253354	40.02988815	1.997871114	7.420000155	-0.098904672	-0.018270993	2.5	4.79E-05	-0.017786785	-2.14E-05	297.9919434	297.9919434	-13015.33496	-12961.375	59.72501678	21.14008594	34.22134399	0	0	0	40	297.8848572	1	6	1	2.286529541	44.96578979
	3719408355	297.9929504	-13108.33691	-0.017796007	3.87E-06	1	0.999253354	40.02988815	1.997847647	7.420000155	-0.098943744	-0.018272205	2.5	4.90E-05	-0.017793819	-2.04E-05	297.9931335	297.9931335	-13135.35254	-13081.32129	59.60073785	21.13975787	34.22455597	0	0	0	40	297.8851624	1	6	1	2.285766602	43.98826981
	3719408357	297.9920502	-13225.67725	-0.017805679	4.01E-06	1	0.999253354	40.02988815	1.997861598	7.420000155	-0.098998291	-0.018281668	2.5	4.91E-05	-0.017803491	-2.03E-05	297.9918823	297.9918823	-13255.87402	-13195.48047	59.57650736	21.14024278	34.21759415	0	0	0	40	297.8854675	1	6	1	2.28515625	44.96578979
	3719408359	297.9931335	-13345.92725	-0.017811521	3.28E-06	1	0.999253354	40.02988815	1.997858174	7.420000155	-0.099027027	-0.018306709	2.5	4.57E-05	-0.017809318	-2.38E-05	297.9931335	297.9931335	-13375.92969	-13315.9248	59.62809485	21.13906932	34.22080612	0	0	0	40	297.8858337	1	6	1	2.284393311	45.45454788
	3719408361	297.9934998	-13469.02637	-0.017819078	4.03E-06	1	0.999253354	40.02988815	1.997833959	7.420000155	-0.099071376	-0.018295714	2.5	4.91E-05	-0.017816887	-2.04E-05	297.9934387	297.9934387	-13495.99707	-13442.05566	59.46551611	21.13999396	34.21839523	0	0	0	40	297.884552	1	6	1	2.285308838	44.47702789
	3719408363	297.9929352	-13589.13721	-0.017827063	3.64E-06	1	0.999253354	40.02988815	1.997849423	7.420000155	-0.099112754	-0.018324055	2.5	4.55E-05	-0.017824857	-2.40E-05	297.9922791	297.9922791	-13616.15918	-13562.11523	59.63903765	21.13732999	34.21973419	0	0	0	40	297.8861084	1	6	1	2.286376953	44.47702789
	3719408365	297.9943542	-13706.29639	-0.017833926	3.66E-06	1	0.999253354	40.02988815	1.997859142	7.420000155	-0.099154042	-0.018316915	2.5	4.81E-05	-0.017831729	-2.15E-05	297.9939575	297.9939575	-13736.29297	-13676.2998	59.78442055	21.13886616	34.22053909	0	0	0	40	297.887085	1	6	1	2.283935547	44.47702789
	3719408367	297.9949188	-13826.41748	-0.017844479	3.75E-06	1	0.999253354	40.02988815	1.997863697	7.420000155	-0.099214017	-0.01832199	2.5	4.92E-05	-0.017842284	-2.04E-05	297.9947205	297.9947205	-13856.3916	-13796.44336	59.68202721	21.13750711	34.21411133	0	0	0	40	297.8841248	1	6	1	2.284851074	44.47702789
	3719408369	297.9948273	-13946.54102	-0.017848813	4.24E-06	1	0.999253354	40.02988815	1.99786194	7.420000155	-0.099238231	-0.018325381	2.5	4.94E-05	-0.017846619	-2.03E-05	297.9943542	297.9943542	-13976.6123	-13916.46973	59.73674121	21.13955721	34.21705627	0	0	0	40	297.8841248	1	6	1	2.285614014	44.47702789
	3719408371	297.995163	-14066.72266	-0.017855738	3.77E-06	1	0.999253354	40.02988815	1.997873296	7.420000155	-0.099275287	-0.018343163	2.5	4.75E-05	-0.017853536	-2.22E-05	297.9945374	297.9945374	-14096.82227	-14036.62305	59.52413825	21.13764077	34.21572113	0	0	0	40	297.883606	1	6	1	2.284393311	44.96578979
	3719408373	297.9948273	-14187.07129	-0.017863624	4.57E-06	1	0.999253354	40.02988815	1.997885337	7.420000155	-0.099322409	-0.018336952	2.5	5.01E-05	-0.017861431	-1.96E-05	297.9944763	297.9944763	-14217.11523	-14157.02734	59.72032701	21.13896056	34.21786118	0	0	0	40	297.8819275	1	6	1	2.285461426	44.96578979
	3719408375	297.9961853	-14307.18945	-0.017867692	4.44E-06	1	0.999253354	40.02988815	1.997891875	7.420000155	-0.099343108	-0.018353034	2.5	4.80E-05	-0.017865489	-2.17E-05	297.9967957	297.9967957	-14337.24023	-14277.13867	59.8680548	21.13817516	34.2146492	0	0	0	40	297.8822021	1	6	1	2.285308838	44.47702789
	3719408377	297.9953308	-14430.25049	-0.017875523	4.84E-06	1	0.999253354	40.02988815	1.997819313	7.420000155	-0.099382905	-0.018362099	2.5	4.77E-05	-0.017873319	-2.20E-05	297.9961548	297.9961548	-14457.29883	-14403.20215	59.80317963	21.13739077	34.21839523	0	0	0	40	297.8795776	1	6	1	2.284545898	44.47702789
	3719408379	297.9955902	-14547.6875	-0.01788008	4.23E-06	1	0.999253354	40.02988815	1.99782449	7.420000155	-0.099410391	-0.018356663	2.5	4.95E-05	-0.017877883	-2.02E-05	297.995697	297.995697	-14577.77344	-14517.60156	59.63669276	21.1404197	34.21438217	0	0	0	40	297.8794556	1	6	1	2.284393311	44.96578979
	3719408381	297.9950867	-14667.89307	-0.017883875	3.24E-06	1	0.999253354	40.02988815	1.997860671	7.420000155	-0.099430997	-0.018372663	2.5	4.74E-05	-0.017881669	-2.23E-05	297.9949036	297.9949036	-14697.93945	-14637.84668	59.69062513	21.13770927	34.21411133	0	0	0	40	297.8792114	1	6	1	2.284240723	43.49951172
	3719408383	297.9947968	-14787.95459	-0.017893178	3.95E-06	1	0.999253354	40.02988815	1.997840876	7.420000155	-0.099484604	-0.018366979	2.5	5.02E-05	-0.017890981	-1.96E-05	297.9950256	297.9950256	-14817.97754	-14757.93164	59.83366315	21.13722684	34.2181282	0	0	0	40	297.8780823	1	6	1	2.283935547	44.96578979
	3719408385	297.9957275	-14908.24023	-0.017900637	4.07E-06	1	0.999253354	40.02988815	1.997817777	7.420000155	-0.099522989	-0.01838504	2.5	4.83E-05	-0.017898431	-2.15E-05	297.9954529	297.9954529	-14938.34473	-14878.13574	59.81803058	21.13774137	34.21839523	0	0	0	40	297.8787842	1	6	1	2.285003662	44.47702789
	3719408387	297.995697	-15031.52539	-0.017903679	4.31E-06	1	0.999253354	40.02988815	1.997847181	7.420000155	-0.099540568	-0.018392319	2.5	4.76E-05	-0.017901471	-2.23E-05	297.9954529	297.9954529	-15064.54395	-14998.50684	59.66404976	21.1357036	34.21143341	0	0	0	40	297.8784485	1	6	1	2.284698486	44.96578979
	3719408388	297.9957733	-15091.55469	-0.017906635	4.02E-06	1	0.999253354	40.02988815	1.997851732	7.420000155	-0.099555142	-0.018406482	2.5	4.56E-05	-0.017904419	-2.42E-05	297.9959412	297.9959412	-15118.56543	-15064.54395	59.7500289	21.13693237	34.21170425	0	0	0	40	297.877655	1	6	1	2.284393311	43.01075363
	3719408390	297.9945374	-15211.74756	-0.017912342	4.36E-06	1	0.999253354	40.02988815	1.997798792	7.420000155	-0.099587042	-0.018397568	2.5	4.82E-05	-0.017910135	-2.17E-05	297.9940491	297.9940491	-15238.78125	-15184.71387	59.76097169	21.13749919	34.21598816	0	0	0	40	297.8778076	1	6	1	2.283630371	44.96578979
	3719408392	297.9946899	-15334.86523	-0.017918641	4.37E-06	1	0.999253354	40.02988815	1.99787131	7.420000155	-0.099623784	-0.018413859	2.5	4.65E-05	-0.017916427	-2.33E-05	297.9945984	297.9945984	-15365.00781	-15304.72266	59.70860258	21.13992982	34.21518326	0	0	0	40	297.8787231	1	6	1	2.285766602	44.96578979
	3719408394	297.9946442	-15449.22803	-0.01792459	4.13E-06	1	0.999253354	40.02988815	1.997874263	7.420000155	-0.099660503	-0.018401339	2.5	4.99E-05	-0.017922389	-2.00E-05	297.9943848	297.9943848	-15479.26563	-15419.19043	59.74064935	21.13743761	34.21786118	0	0	0	40	297.878418	1	6	1	2.285461426	44.96578979
	3719408396	297.9941254	-15569.42676	-0.017929798	4.39E-06	1	0.999253354	40.02988815	1.997827423	7.420000155	-0.099682561	-0.018431185	2.5	4.54E-05	-0.017927579	-2.45E-05	297.9941101	297.9941101	-15599.52148	-15539.33203	59.80474289	21.13879819	34.2146492	0	0	0	40	297.8777771	1	6	1	2.284545898	44.96578979
	3719408398	297.995636	-15689.47266	-0.017935659	4.15E-06	1	0.999253354	40.02988815	1.997800426	7.420000155	-0.099713795	-0.018437331	2.5	4.54E-05	-0.017933439	-2.46E-05	297.9959412	297.9959412	-15719.50098	-15659.44434	59.63903765	21.13854955	34.21250534	0	0	0	40	297.8775635	1	6	1	2.286682129	44.96578979
	3719408400	297.9955292	-15809.79004	-0.017940296	4.64E-06	1	0.999253354	40.02988815	1.997803587	7.420000155	-0.099740546	-0.018437731	2.5	4.62E-05	-0.017938078	-2.38E-05	297.9943542	297.9943542	-15839.92578	-15779.6543	59.6679579	21.13604399	34.21277237	0	0	0	40	297.8790588	1	6	1	2.284545898	45.94330597
	3719408402	297.9944153	-15932.99463	-0.017945418	4.23E-06	1	0.999253354	40.02988815	1.997803062	7.420000155	-0.099770823	-0.01843327	2.5	4.80E-05	-0.017943207	-2.20E-05	297.994751	297.994751	-15960.03223	-15905.95703	59.56087479	21.13832789	34.21491623	0	0	0	40	297.8792725	1	6	1	2.28515625	44.96578979
	3719408404	297.9930725	-16053.08594	-0.017947517	4.48E-06	1	0.999253354	40.02988815	1.997806218	7.420000155	-0.099782047	-0.018438674	2.5	4.74E-05	-0.017945304	-2.26E-05	297.993042	297.993042	-16080.05469	-16026.11719	59.93136671	21.13829656	34.21786118	0	0	0	40	297.8784485	1	6	1	2.285614014	44.96578979
	3719408406	297.9942322	-16173.23926	-0.017955673	4.71E-06	1	0.999253354	40.02988815	1.997750994	7.420000155	-0.099826962	-0.018434823	2.5	4.95E-05	-0.017953467	-2.05E-05	297.9933777	297.9933777	-16200.30176	-16146.17676	59.58901342	21.13783124	34.21705627	0	0	0	40	297.8791809	1	6	1	2.286376953	44.47702789
	3719408408	297.9942474	-16293.70654	-0.017959225	4.16E-06	1	0.999253354	40.02988815	1.997746115	7.420000155	-0.099843777	-0.018452815	2.5	4.69E-05	-0.017957008	-2.31E-05	297.9952698	297.9952698	-16320.80371	-16266.60938	59.79067358	21.13796232	34.21786118	0	0	0	40	297.8791809	1	6	1	2.284545898	45.45454788
	3719408410	297.993927	-16410.87207	-0.017963675	4.27E-06	1	0.999253354	40.02988815	1.99774368	7.420000155	-0.099871624	-0.018440197	2.5	5.00E-05	-0.01796147	-2.00E-05	297.9937439	297.9937439	-16440.98242	-16380.76172	59.82115709	21.13955454	34.22375107	0	0	0	40	297.8809509	1	6	1	2.284088135	44.47702789
	3719408412	297.9927216	-16530.9834	-0.017967896	4.81E-06	1	0.999253354	40.02988815	1.997720538	7.420000155	-0.099894229	-0.018443069	2.5	5.03E-05	-0.017965692	-1.98E-05	297.993927	297.993927	-16561.05273	-16500.91406	59.75159215	21.13677603	34.21866608	0	0	0	40	297.8813477	1	6	1	2.286376953	44.96578979
	3719408414	297.9935303	-16651.20801	-0.017970509	4.19E-06	1	0.999253354	40.02988815	1.997711966	7.420000155	-0.099907817	-0.018448485	2.5	4.98E-05	-0.017968303	-2.03E-05	297.9933472	297.9933472	-16681.41211	-16621.00391	59.67186604	21.13914561	34.22134399	0	0	0	40	297.8821106	1	6	1	2.285308838	44.47702789
	3719408416	297.9925079	-16771.39941	-0.01797526	4.16E-06	1	0.999253354	40.02988815	1.997757038	7.420000155	-0.099934564	-0.018463466	2.5	4.80E-05	-0.017973047	-2.21E-05	297.9924011	297.9924011	-16801.46289	-16741.33594	59.79301846	21.13777706	34.22375107	0	0	0	40	297.8817444	1	6	1	2.285308838	44.47702789
	3719408418	297.9940338	-16891.59961	-0.017981117	4.92E-06	1	0.999253354	40.02988815	1.997769701	7.420000155	-0.099965609	-0.018480865	2.5	4.60E-05	-0.017978894	-2.41E-05	297.9939575	297.9939575	-16921.61523	-16861.58398	59.74924727	21.13953173	34.22134399	0	0	0	40	297.8831787	1	6	1	2.286376953	44.47702789
	3719408420	297.9933472	-17011.6709	-0.017981807	4.27E-06	1	0.999253354	40.02988815	1.997763295	7.420000155	-0.099971064	-0.018471262	2.5	4.79E-05	-0.017979591	-2.22E-05	297.9928284	297.9928284	-17041.72266	-16981.61914	59.81177755	21.13757755	34.21893311	0	0	0	40	297.8818054	1	6	1	2.285614014	44.47702789
	3719408422	297.9927368	-17128.94531	-0.017989596	4.07E-06	1	0.999253354	40.02988815	1.997753148	7.420000155	-0.10001245	-0.018486839	2.5	4.65E-05	-0.017987375	-2.36E-05	297.9927673	297.9927673	-17155.98438	-17101.90625	59.58354202	21.13841767	34.21920013	0	0	0	40	297.8837891	1	6	1	2.284545898	44.96578979
	3719408424	297.9952393	-17258.11133	-0.01799198	4.97E-06	1	0.999253354	40.02988815	1.997737752	7.420000155	-0.100027841	-0.018473798	2.5	4.93E-05	-0.017989768	-2.09E-05	297.9951782	297.9951782	-17294.04297	-17222.17969	59.73986772	21.13800558	34.22348404	0	0	0	40	297.883667	1	6	1	2.285308838	44.96578979
	3719408426	297.9952545	-17369.13184	-0.017995392	4.72E-06	1	0.999253354	40.02988815	1.997774914	7.420000155	-0.100048784	-0.018476564	2.5	4.95E-05	-0.01799318	-2.07E-05	297.9949036	297.9949036	-17396.17383	-17342.08984	59.71876375	21.13835411	34.21839523	0	0	0	40	297.8834839	1	6	1	2.286529541	44.96578979
	3719408428	297.9955292	-17489.49609	-0.017998815	4.72E-06	1	0.999253354	40.02988815	1.997802982	7.420000155	-0.100067266	-0.018490397	2.5	4.77E-05	-0.017996596	-2.25E-05	297.9956665	297.9956665	-17522.62695	-17456.36523	59.64998045	21.13786692	34.2181282	0	0	0	40	297.8829346	1	6	1	2.283935547	44.96578979
	3719408430	297.9951324	-17612.77734	-0.018000912	5.07E-06	1	0.999253354	40.02988815	1.99780292	7.420000155	-0.10007466	-0.018515301	2.5	4.36E-05	-0.017998678	-2.66E-05	297.9957886	297.9957886	-17642.81445	-17582.74023	59.85476712	21.13719866	34.21732712	0	0	0	40	297.8830261	1	6	1	2.285461426	44.96578979
	3719408432	297.9934845	-17735.83691	-0.018009871	4.94E-06	1	0.999253354	40.02988815	1.99779437	7.420000155	-0.100125975	-0.018514224	2.5	4.54E-05	-0.018007643	-2.48E-05	297.9945068	297.9945068	-17768.83398	-17702.83984	59.7007863	21.13748407	34.22107315	0	0	0	40	297.8830872	1	6	1	2.286071777	44.47702789
	3719408434	297.9921417	-17852.99023	-0.018009581	4.93E-06	1	0.999253354	40.02988815	1.997802842	7.420000155	-0.100126959	-0.018502343	2.5	4.75E-05	-0.018007362	-2.27E-05	297.9921265	297.9921265	-17883.02539	-17822.95508	59.63200299	21.13640596	34.21920013	0	0	0	40	297.8815308	1	6	1	2.284393311	44.96578979
	3719408436	297.9925537	-17976.47852	-0.018015176	5.13E-06	1	0.999253354	40.02988815	1.997819879	7.420000155	-0.100158269	-0.018511491	2.5	4.70E-05	-0.018012954	-2.33E-05	297.9926758	297.9926758	-18009.5293	-17943.42773	59.62653159	21.13747064	34.21625519	0	0	0	40	297.8832397	1	6	1	2.283935547	44.96578979
	3719408438	297.9931793	-18090.5957	-0.01801554	5.61E-06	1	0.999253354	40.02988815	1.997849164	7.420000155	-0.100164019	-0.01849969	2.5	4.92E-05	-0.018013326	-2.10E-05	297.9927673	297.9927673	-18117.63672	-18063.55469	59.70156793	21.13742451	34.21946716	0	0	0	40	297.8840942	1	6	1	2.284088135	44.96578979
	3719408440	297.9949493	-18210.65234	-0.018022263	4.83E-06	1	0.999253354	40.02988815	1.997818909	7.420000155	-0.100197541	-0.018519177	2.5	4.69E-05	-0.018020039	-2.33E-05	297.9959717	297.9959717	-18243.72656	-18177.57813	59.7336147	21.13707636	34.22294998	0	0	0	40	297.8839722	1	6	1	2.285003662	44.96578979
	3719408442	297.9944458	-18327.95605	-0.018022731	4.87E-06	1	0.999253354	40.02988815	1.99779864	7.420000155	-0.100197787	-0.018526874	2.5	4.56E-05	-0.018020501	-2.47E-05	297.9948425	297.9948425	-18358.06836	-18297.84375	59.67733744	21.13732676	34.22161102	0	0	0	40	297.8840637	1	6	1	2.284545898	45.94330597
	3719408444	297.9936829	-18454.21582	-0.01802542	5.59E-06	1	0.999253354	40.02988815	1.997816123	7.420000155	-0.10021644	-0.018514532	2.5	4.83E-05	-0.018023202	-2.19E-05	297.9935303	297.9935303	-18484.31836	-18424.11328	59.79380009	21.13931569	34.22080612	0	0	0	40	297.8840027	1	6	1	2.284240723	44.96578979
	3719408446	297.9951019	-18574.35547	-0.018030068	5.04E-06	1	0.999253354	40.02988815	1.997832193	7.420000155	-0.100244298	-0.018512759	2.5	4.95E-05	-0.018027853	-2.07E-05	297.9947815	297.9947815	-18604.36328	-18544.34766	59.76956961	21.13800488	34.21678925	0	0	0	40	297.8825073	1	6	1	2.285003662	44.96578979
	3719408448	297.9947815	-18688.53906	-0.018033019	5.16E-06	1	0.999253354	40.02988815	1.997819838	7.420000155	-0.100258389	-0.018524879	2.5	4.79E-05	-0.018030797	-2.24E-05	297.993866	297.993866	-18718.61523	-18658.46289	59.72110864	21.13828299	34.21652222	0	0	0	40	297.8835754	1	6	1	2.28515625	44.96578979
	3719408450	297.9948425	-18814.87793	-0.01803486	4.76E-06	1	0.999253354	40.02988815	1.997839793	7.420000155	-0.100269292	-0.018528496	2.5	4.76E-05	-0.018032638	-2.27E-05	297.9945984	297.9945984	-18844.91016	-18784.8457	59.74064935	21.13842643	34.22134399	0	0	0	40	297.8819885	1	6	1	2.287750244	44.96578979
	3719408452	297.9956055	-18931.96387	-0.018039217	5.32E-06	1	0.999253354	40.02988815	1.997855079	7.420000155	-0.100295064	-0.018528731	2.5	4.84E-05	-0.018036996	-2.19E-05	297.9958191	297.9958191	-18965	-18898.92773	59.66170487	21.13883974	34.22214508	0	0	0	40	297.881134	1	6	1	2.28515625	44.47702789
	3719408454	297.9946442	-19049.00488	-0.018045047	5.06E-06	1	0.999253354	40.02988815	1.997833318	7.420000155	-0.100326809	-0.018532578	2.5	4.88E-05	-0.018042828	-2.16E-05	297.9951782	297.9951782	-19079.01367	-19018.99609	59.60308273	21.13708338	34.21786118	0	0	0	40	297.8811951	1	6	1	2.283782959	44.96578979
	3719408456	297.9950256	-19172.36719	-0.018043579	5.37E-06	1	0.999253354	40.02988815	1.99783657	7.420000155	-0.100318802	-0.018531073	2.5	4.88E-05	-0.018041359	-2.15E-05	297.9949036	297.9949036	-19205.59766	-19139.13672	59.79380009	21.13834854	34.21893311	0	0	0	40	297.8815002	1	6	1	2.285003662	44.96578979
	3719408458	297.9952087	-19292.64258	-0.018050316	5.30E-06	1	0.999253354	40.02988815	1.997835154	7.420000155	-0.100353886	-0.018550276	2.5	4.66E-05	-0.018048087	-2.38E-05	297.9946899	297.9946899	-19325.72461	-19259.56055	59.55462177	21.13807284	34.2181282	0	0	0	40	297.8804932	1	6	1	2.284240723	44.96578979
	3719408460	297.9950104	-19415.69531	-0.018053024	4.77E-06	1	0.999253354	40.02988815	1.997857136	7.420000155	-0.100367579	-0.018566135	2.5	4.43E-05	-0.018050786	-2.61E-05	297.9949646	297.9949646	-19445.70703	-19385.68359	59.7007863	21.13769349	34.21839523	0	0	0	40	297.8792114	1	6	1	2.286529541	44.96578979
	3719408462	297.9948425	-19535.85645	-0.018054283	5.38E-06	1	0.999253354	40.02988815	1.997838815	7.420000155	-0.100378117	-0.018543725	2.5	4.85E-05	-0.018052061	-2.19E-05	297.994751	297.994751	-19559.85938	-19511.85352	59.55462177	21.13865721	34.21732712	0	0	0	40	297.8789978	1	6	1	2.28515625	44.96578979
	3719408464	297.9941864	-19656.31836	-0.018057591	5.26E-06	1	0.999253354	40.02988815	1.997851822	7.420000155	-0.100396343	-0.018551446	2.5	4.78E-05	-0.018055366	-2.26E-05	297.9942017	297.9942017	-19686.37305	-19626.26367	59.70860258	21.13917642	34.22134399	0	0	0	40	297.8807373	1	6	1	2.284393311	44.96578979
	3719408466	297.996109	-19776.54004	-0.018058291	5.72E-06	1	0.999253354	40.02988815	1.997852572	7.420000155	-0.100395752	-0.018576242	2.5	4.34E-05	-0.018056048	-2.69E-05	297.9958191	297.9958191	-19806.5957	-19746.48438	59.48740171	21.13731707	34.22000504	0	0	0	40	297.8794861	1	6	1	2.286224365	44.47702789
	3719408468	297.9958344	-19896.6582	-0.018061837	5.12E-06	1	0.999253354	40.02988815	1.997763064	7.420000155	-0.100413166	-0.018568527	2.5	4.54E-05	-0.018059602	-2.51E-05	297.9957275	297.9957275	-19926.6582	-19866.6582	59.55071362	21.13919112	34.22053909	0	0	0	40	297.8812561	1	6	1	2.286224365	44.96578979
	3719408472	297.9949951	-20000.69922	-0.018066596	5.14E-06	1	0.999253354	40.02988815	1.997792637	7.420000155	-0.100446599	-0.018544057	2.5	5.07E-05	-0.018064382	-1.97E-05	297.9945679	297.9945679	-20001.18945	-20000.20898	59.78598381	21.13964028	34.2256279	0	0	0	40	297.8788452	1	4	1	2.285308838	44.96578979
	3719408480	297.9937286	-19989.97949	-0.018060856	5.47E-06	1	0.999253354	40.02988815	1.9978141	7.420000155	-0.100409536	-0.0185713	2.5	4.48E-05	-0.018058619	-2.56E-05	297.9934082	297.9934082	-20000.20898	-19979.75	59.7226719	21.13988612	34.21598816	0	0	0	40	297.8811951	1	6	1	2.284545898	44.96578979
	3719408483	297.9940948	-19833.7998	-0.018058481	5.07E-06	1	0.999253354	40.02988815	1.997839639	7.420000155	-0.100400418	-0.018553831	2.5	4.75E-05	-0.018056256	-2.29E-05	297.9940186	297.9940186	-19866.64453	-19800.95508	59.77973078	21.13793148	34.22428894	0	0	0	40	297.8838196	1	6	1	2.285003662	44.96578979
	3719408485	297.9933929	-19717.2334	-0.018056563	5.26E-06	1	0.999253354	40.02988815	1.99780389	7.420000155	-0.100388432	-0.018549481	2.5	4.79E-05	-0.01805434	-2.25E-05	297.9936829	297.9936829	-19747.09961	-19687.36719	59.70000467	21.13660694	34.22000504	0	0	0	40	297.8826599	1	6	1	2.284698486	44.96578979
	3719408487	297.9949036	-19597.4502	-0.018053947	5.70E-06	1	0.999253354	40.02988815	1.997882412	7.420000155	-0.100378018	-0.018545452	2.5	4.82E-05	-0.018051724	-2.22E-05	297.9946899	297.9946899	-19627.46289	-19567.4375	60.02438051	21.13688543	34.21946716	0	0	0	40	297.8829346	1	6	1	2.286071777	44.96578979
	3719408489	297.9956818	-19474.69824	-0.018051603	5.27E-06	1	0.999253354	40.02988815	1.997851952	7.420000155	-0.100363155	-0.018544774	2.5	4.79E-05	-0.018049379	-2.25E-05	297.9959717	297.9959717	-19501.64844	-19447.74805	59.69062513	21.13682546	34.21652222	0	0	0	40	297.8829651	1	6	1	2.284393311	44.47702789
	3719408491	297.9957733	-19349.17676	-0.018049336	5.34E-06	1	0.999253354	40.02988815	1.997824659	7.420000155	-0.100347994	-0.018548855	2.5	4.67E-05	-0.018047107	-2.37E-05	297.9957886	297.9957886	-19382.02539	-19316.32813	59.73205144	21.13769254	34.21946716	0	0	0	40	297.8824768	1	6	1	2.284698486	45.45454788
	3719408493	297.9950714	-19235.53906	-0.018044568	4.57E-06	1	0.999253354	40.02988815	1.997873852	7.420000155	-0.100322577	-0.018551133	2.5	4.54E-05	-0.018042336	-2.49E-05	297.9939575	297.9939575	-19262.45703	-19208.62109	59.73674121	21.13615564	34.21759415	0	0	0	40	297.8819275	1	6	1	2.285766602	44.96578979
	3719408495	297.9932251	-19115.69922	-0.018041969	4.68E-06	1	0.999253354	40.02988815	1.997832448	7.420000155	-0.100308465	-0.018535758	2.5	4.76E-05	-0.018039746	-2.27E-05	297.9929504	297.9929504	-19148.65625	-19082.74219	59.71329236	21.13627931	34.21678925	0	0	0	40	297.8835754	1	6	1	2.286224365	45.45454788
	3719408497	297.9940643	-18996.13672	-0.01804011	5.80E-06	1	0.999253354	40.02988815	1.997812113	7.420000155	-0.100297507	-0.018531779	2.5	4.80E-05	-0.018037888	-2.24E-05	297.9946899	297.9946899	-19029.04492	-18963.22852	59.88290574	21.13784266	34.21357727	0	0	0	40	297.8830566	1	6	1	2.284698486	44.96578979
	3719408499	297.9932709	-18879.56738	-0.018038023	4.75E-06	1	0.999253354	40.02988815	1.997821839	7.420000155	-0.100285327	-0.01853528	2.5	4.70E-05	-0.018035798	-2.33E-05	297.9927063	297.9927063	-18909.55078	-18849.58398	59.71329236	21.13859253	34.21893311	0	0	0	40	297.8817749	1	6	1	2.284545898	45.45454788
	3719408501	297.9931641	-18756.77832	-0.018033236	4.08E-06	1	0.999253354	40.02988815	1.99780033	7.420000155	-0.100260135	-0.018517123	2.5	4.93E-05	-0.018031021	-2.10E-05	297.9926758	297.9926758	-18789.81445	-18723.74219	59.75784518	21.13752795	34.21598816	0	0	0	40	297.8843994	1	6	1	2.284240723	44.47702789
	3719408503	297.9945374	-18640.00781	-0.01803125	4.59E-06	1	0.999253354	40.02988815	1.997844851	7.420000155	-0.100248097	-0.018532102	2.5	4.63E-05	-0.018029022	-2.40E-05	297.994812	297.994812	-18669.91797	-18610.09766	60.00015002	21.13686754	34.21893311	0	0	0	40	297.8833008	1	6	1	2.284240723	44.47702789
	3719408505	297.9942627	-18520.4082	-0.018027062	4.62E-06	1	0.999253354	40.02988815	1.997833155	7.420000155	-0.100227547	-0.018510153	2.5	4.95E-05	-0.018024848	-2.08E-05	297.9944153	297.9944153	-18550.24414	-18490.57227	59.73830447	21.13770648	34.21518326	0	0	0	40	297.8841553	1	6	1	2.285308838	44.96578979
	3719408507	297.993515	-18397.75	-0.018025684	4.55E-06	1	0.999253354	40.02988815	1.997797504	7.420000155	-0.100214309	-0.018529075	2.5	4.57E-05	-0.018023455	-2.45E-05	297.9934387	297.9934387	-18430.63281	-18364.86719	59.86180177	21.13652195	34.21973419	0	0	0	40	297.8833008	1	6	1	2.283935547	44.96578979
	3719408509	297.9944763	-18277.86035	-0.01802007	4.21E-06	1	0.999253354	40.02988815	1.997832662	7.420000155	-0.100188444	-0.01850405	2.5	4.92E-05	-0.018017855	-2.10E-05	297.9935303	297.9935303	-18310.68945	-18245.03125	59.77504101	21.13733807	34.21438217	0	0	0	40	297.8829956	1	6	1	2.28302002	44.96578979
	3719408511	297.9936981	-18155.25391	-0.018016517	4.66E-06	1	0.999253354	40.02988815	1.997814777	7.420000155	-0.100166401	-0.01850789	2.5	4.79E-05	-0.018014297	-2.24E-05	297.9927673	297.9927673	-18185.11328	-18125.39453	59.7007863	21.13711118	34.22134399	0	0	0	40	297.8839111	1	6	1	2.285614014	44.96578979
	3719408513	297.9933319	-18041.59961	-0.01801537	4.62E-06	1	0.999253354	40.02988815	1.99784354	7.420000155	-0.100161451	-0.018506684	2.5	4.79E-05	-0.018013151	-2.23E-05	297.9926147	297.9926147	-18071.58594	-18011.61328	59.98373582	21.13720645	34.22187805	0	0	0	40	297.8838501	1	6	1	2.283325195	44.96578979
	3719408515	297.9944153	-17921.70703	-0.018010605	4.49E-06	1	0.999253354	40.02988815	1.997807583	7.420000155	-0.100133581	-0.018499655	2.5	4.82E-05	-0.018008387	-2.20E-05	297.9942017	297.9942017	-17951.86133	-17891.55273	59.70860258	21.13738338	34.21545029	0	0	0	40	297.883728	1	6	1	2.284393311	44.96578979
	3719408517	297.9934845	-17801.88672	-0.018008925	4.46E-06	1	0.999253354	40.02988815	1.997816368	7.420000155	-0.100123244	-0.018505568	2.5	4.69E-05	-0.018006703	-2.34E-05	297.9933777	297.9933777	-17831.83398	-17771.93945	59.89931994	21.138765	34.21839523	0	0	0	40	297.8842773	1	6	1	2.286529541	43.98826981
	3719408519	297.9945679	-17676.28223	-0.018004395	4.19E-06	1	0.999253354	40.02988815	1.9978406	7.420000155	-0.100097547	-0.018510021	2.5	4.52E-05	-0.018002167	-2.49E-05	297.9948425	297.9948425	-17712.16602	-17640.39844	59.6624865	21.136922	34.21732712	0	0	0	40	297.8842163	1	6	1	2.284851074	47.40958023
	3719408521	297.9936981	-17562.55859	-0.018000393	4.71E-06	1	0.999253354	40.02988815	1.997825563	7.420000155	-0.100076832	-0.018493757	2.5	4.74E-05	-0.017998173	-2.28E-05	297.9935913	297.9935913	-17592.48047	-17532.63672	59.64763556	21.13693477	34.21678925	0	0	0	40	297.8843079	1	6	1	2.284851074	44.96578979
	3719408523	297.9944305	-17442.65625	-0.017993985	4.38E-06	1	0.999253354	40.02988815	1.99784514	7.420000155	-0.100046489	-0.018464143	2.5	5.16E-05	-0.017991782	-1.86E-05	297.9950867	297.9950867	-17472.50195	-17412.81055	59.80865103	21.13719238	34.22187805	0	0	0	40	297.8846741	1	6	1	2.284088135	44.47702789
	3719408525	297.9958801	-17322.79004	-0.017992296	4.27E-06	1	0.999253354	40.02988815	1.997812753	7.420000155	-0.100030737	-0.01848779	2.5	4.69E-05	-0.017990075	-2.32E-05	297.9957581	297.9957581	-17352.66602	-17292.91406	59.6296581	21.13554832	34.21678925	0	0	0	40	297.8824768	1	6	1	2.284088135	45.45454788
	3719408527	297.9947662	-17203.20801	-0.017989929	4.70E-06	1	0.999253354	40.02988815	1.997834156	7.420000155	-0.100019253	-0.018482071	2.5	4.76E-05	-0.017987711	-2.26E-05	297.9951477	297.9951477	-17233.13281	-17173.2832	59.80005312	21.13594148	34.22027206	0	0	0	40	297.8838196	1	6	1	2.284393311	44.96578979
	3719408529	297.9953613	-17083.38281	-0.017984251	4.14E-06	1	0.999253354	40.02988815	1.997805434	7.420000155	-0.099984382	-0.018486265	2.5	4.57E-05	-0.017982026	-2.44E-05	297.9953003	297.9953003	-17113.39648	-17053.36914	59.79458172	21.13623793	34.22321701	0	0	0	40	297.882782	1	6	1	2.286224365	44.96578979
	3719408531	297.9948578	-16963.6416	-0.017980111	4.61E-06	1	0.999253354	40.02988815	1.997826456	7.420000155	-0.099966705	-0.018459084	2.5	4.98E-05	-0.017977903	-2.03E-05	297.9942322	297.9942322	-16993.53516	-16933.74805	59.44988354	21.13626144	34.21839523	0	0	0	40	297.8807983	1	6	1	2.288208008	45.45454788
	3719408533	297.9945526	-16843.73828	-0.017975502	4.32E-06	1	0.999253354	40.02988815	1.997817118	7.420000155	-0.099937338	-0.018471856	2.5	4.67E-05	-0.017973282	-2.34E-05	297.9943542	297.9943542	-16873.61133	-16813.86523	59.78676544	21.13739862	34.21946716	0	0	0	40	297.881134	1	6	1	2.285461426	44.96578979
	3719408535	297.9952087	-16724.11816	-0.017968499	4.39E-06	1	0.999253354	40.02988815	1.997839044	7.420000155	-0.099899096	-0.018466696	2.5	4.63E-05	-0.017966278	-2.37E-05	297.9946899	297.9946899	-16754.00781	-16694.22852	59.60464599	21.13573518	34.2181282	0	0	0	40	297.8815308	1	6	1	2.283935547	44.96578979
	3719408537	297.9959717	-16604.1416	-0.017966007	3.86E-06	1	0.999253354	40.02988815	1.997849571	7.420000155	-0.099887526	-0.018454725	2.5	4.80E-05	-0.017963793	-2.20E-05	297.9963684	297.9963684	-16634.11719	-16574.16602	59.7445575	21.13680054	34.22027206	0	0	0	40	297.8815308	1	6	1	2.284240723	44.96578979
	3719408539	297.9949951	-16484.29785	-0.017965593	4.86E-06	1	0.999253354	40.02988815	1.997804291	7.420000155	-0.099881139	-0.018464207	2.5	4.62E-05	-0.017963373	-2.39E-05	297.9959412	297.9959412	-16514.14453	-16454.45117	59.6898435	21.13736673	34.21705627	0	0	0	40	297.8813477	1	6	1	2.28515625	44.47702789
	3719408541	297.9949799	-16364.62061	-0.017956885	3.99E-06	1	0.999253354	40.02988815	1.99785854	7.420000155	-0.099836824	-0.01844765	2.5	4.76E-05	-0.017954671	-2.24E-05	297.9951782	297.9951782	-16394.51758	-16334.72363	59.80005312	21.13471633	34.21893311	0	0	0	40	297.8791809	1	6	1	2.284393311	44.96578979
	3719408543	297.9958954	-16244.62842	-0.017956471	4.07E-06	1	0.999253354	40.02988815	1.997843586	7.420000155	-0.099832827	-0.018452315	2.5	4.67E-05	-0.017954253	-2.34E-05	297.9954834	297.9954834	-16274.71289	-16214.54395	59.94152788	21.13753217	34.21893311	0	0	0	40	297.881134	1	6	1	2.284698486	44.96578979
	3719408545	297.9950562	-16124.69189	-0.017947571	4.26E-06	1	0.999253354	40.02988815	1.997834756	7.420000155	-0.099783653	-0.018439211	2.5	4.73E-05	-0.017945357	-2.26E-05	297.9948425	297.9948425	-16154.67676	-16094.70703	59.86102015	21.1354455	34.21518326	0	0	0	40	297.8813477	1	6	1	2.285919189	45.45454788
	3719408547	297.9954224	-16004.96826	-0.017946559	4.12E-06	1	0.999253354	40.02988815	1.997845241	7.420000155	-0.09977688	-0.01844704	2.5	4.58E-05	-0.017944339	-2.42E-05	297.9956665	297.9956665	-16034.86621	-15975.07031	59.87118132	21.1350287	34.2181282	0	0	0	40	297.8792419	1	6	1	2.284851074	45.45454788
	3719408549	297.9948883	-15882.16064	-0.01793721	3.55E-06	1	0.999253354	40.02988815	1.99784745	7.420000155	-0.099730147	-0.018410032	2.5	5.07E-05	-0.01793501	-1.93E-05	297.9947815	297.9947815	-15915.11816	-15849.20313	59.69062513	21.13597003	34.22402191	0	0	0	40	297.8796692	1	6	1	2.283477783	44.96578979
	3719408551	297.9951324	-15762.26514	-0.017936663	4.24E-06	1	0.999253354	40.02988815	1.997828357	7.420000155	-0.099721834	-0.018432575	2.5	4.65E-05	-0.017934447	-2.35E-05	297.9953308	297.9953308	-15789.31055	-15735.21973	59.55227688	21.13599478	34.22589493	0	0	0	40	297.8808899	1	6	1	2.284851074	44.47702789
	3719408553	297.9955139	-15639.39551	-0.017926357	4.76E-06	1	0.999253354	40.02988815	1.997857966	7.420000155	-0.099663494	-0.018435315	2.5	4.41E-05	-0.017924133	-2.58E-05	297.9962158	297.9962158	-15663.27539	-15615.51563	59.58432365	21.13607702	34.22428894	0	0	0	40	297.8809204	1	6	1	2.284698486	44.47702789
	3719408555	297.9956512	-15525.67578	-0.017925827	4.04E-06	1	0.999253354	40.02988815	1.997799809	7.420000155	-0.099658285	-0.018431579	2.5	4.46E-05	-0.017923605	-2.53E-05	297.9952698	297.9952698	-15555.67676	-15495.6748	59.73986772	21.13591543	34.21839523	0	0	0	40	297.8805542	1	6	1	2.285614014	44.96578979
	3719408557	297.9963226	-15405.79199	-0.017917977	3.87E-06	1	0.999253354	40.02988815	1.997880368	7.420000155	-0.099622312	-0.018403719	2.5	4.82E-05	-0.01791577	-2.16E-05	297.995575	297.995575	-15435.74902	-15375.83496	59.76566147	21.13613654	34.22000504	0	0	0	40	297.8794861	1	6	1	2.284240723	45.45454788
	3719408559	297.995575	-15285.69482	-0.017914086	4.00E-06	1	0.999253354	40.02988815	1.997834943	7.420000155	-0.099597612	-0.018404168	2.5	4.74E-05	-0.017911876	-2.25E-05	297.9951477	297.9951477	-15315.65137	-15255.73828	59.7062577	21.13777278	34.21946716	0	0	0	40	297.8805237	1	6	1	2.283782959	44.96578979
	3719408561	297.9950104	-15166.03467	-0.01790641	4.29E-06	1	0.999253354	40.02988815	1.997825452	7.420000155	-0.099552399	-0.018407323	2.5	4.53E-05	-0.017904193	-2.45E-05	297.9951782	297.9951782	-15195.92285	-15136.14648	59.78754706	21.13671792	34.22187805	0	0	0	40	297.8802185	1	6	1	2.286224365	44.96578979
	3719408563	297.9958496	-15046.37744	-0.017902646	4.02E-06	1	0.999253354	40.02988815	1.997810245	7.420000155	-0.099533383	-0.01838928	2.5	4.79E-05	-0.017900439	-2.20E-05	297.9968872	297.9968872	-15076.33691	-15016.41797	59.66404976	21.1351821	34.22080612	0	0	0	40	297.8807068	1	6	1	2.287902832	45.45454788
	3719408565	297.9954529	-14926.46582	-0.017898092	3.36E-06	1	0.999253354	40.02988815	1.997799927	7.420000155	-0.099504776	-0.018399419	2.5	4.52E-05	-0.017895875	-2.46E-05	297.9949036	297.9949036	-14956.51758	-14896.41406	59.71485561	21.1368818	34.22509003	0	0	0	40	297.8803711	1	6	1	2.285614014	44.96578979
	3719408567	297.9956665	-14806.49756	-0.017891729	4.14E-06	1	0.999253354	40.02988815	1.997843146	7.420000155	-0.099471557	-0.018392705	2.5	4.53E-05	-0.017889513	-2.45E-05	297.9951477	297.9951477	-14836.41992	-14776.5752	59.7445575	21.13670317	34.22669601	0	0	0	40	297.8814697	1	6	1	2.284698486	44.96578979
	3719408569	297.9944611	-14686.73389	-0.017883365	3.56E-06	1	0.999253354	40.02988815	1.997821031	7.420000155	-0.099424912	-0.018379088	2.5	4.61E-05	-0.017881154	-2.36E-05	297.9951172	297.9951172	-14716.65137	-14656.81641	59.76956961	21.13593488	34.22669601	0	0	0	40	297.8800049	1	6	1	2.284240723	44.96578979
	3719408571	297.9937134	-14567.0542	-0.01787995	3.49E-06	1	0.999253354	40.02988815	1.997866432	7.420000155	-0.099406575	-0.01838402	2.5	4.46E-05	-0.017877734	-2.51E-05	297.9937744	297.9937744	-14596.87793	-14537.23047	59.76253495	21.13638268	34.22750092	0	0	0	40	297.8811035	1	6	1	2.283935547	44.96578979
	3719408573	297.9947357	-14446.80469	-0.01787263	4.49E-06	1	0.999253354	40.02988815	1.997836185	7.420000155	-0.099364835	-0.018374132	2.5	4.50E-05	-0.017870416	-2.47E-05	297.9938965	297.9938965	-14476.7373	-14416.87207	59.64763556	21.13749511	34.22696686	0	0	0	40	297.8818054	1	6	1	2.283782959	44.96578979
	3719408575	297.9945068	-14327.13525	-0.017864085	4.04E-06	1	0.999253354	40.02988815	1.997872653	7.420000155	-0.099320926	-0.01835569	2.5	4.68E-05	-0.017861879	-2.29E-05	297.9949036	297.9949036	-14357.09863	-14297.17188	59.6570151	21.13692948	34.22669601	0	0	0	40	297.8814087	1	6	1	2.28515625	44.96578979
	3719408577	297.9937592	-14210.40771	-0.017860177	3.74E-06	1	0.999253354	40.02988815	1.997870179	7.420000155	-0.099300634	-0.018343386	2.5	4.83E-05	-0.017857978	-2.14E-05	297.9944153	297.9944153	-14237.28418	-14183.53125	59.56869108	21.13505829	34.22669601	0	0	0	40	297.8827209	1	6	1	2.284545898	44.96578979
	3719408579	297.9946289	-14090.60059	-0.01785036	3.64E-06	1	0.999253354	40.02988815	1.997868519	7.420000155	-0.099244709	-0.018340008	2.5	4.70E-05	-0.017848157	-2.26E-05	297.9952698	297.9952698	-14117.7207	-14063.48047	59.61402553	21.13642369	34.23044586	0	0	0	40	297.882019	1	6	1	2.28515625	45.45454788
	3719408581	297.9943237	-13970.56396	-0.017844299	3.59E-06	1	0.999253354	40.02988815	1.997843946	7.420000155	-0.099212161	-0.018321242	2.5	4.92E-05	-0.017842105	-2.04E-05	297.9938965	297.9938965	-14003.49219	-13937.63574	59.73283307	21.13440163	34.22669601	0	0	0	40	297.8841248	1	6	1	2.284240723	45.45454788
	3719408583	297.9935608	-13850.93408	-0.017841203	3.76E-06	1	0.999253354	40.02988815	1.997833064	7.420000155	-0.099191483	-0.018333687	2.5	4.64E-05	-0.017838998	-2.32E-05	297.9939575	297.9939575	-13877.97168	-13823.89648	59.53664431	21.13541478	34.22294998	0	0	0	40	297.8823547	1	6	1	2.283477783	44.96578979
	3719408585	297.9953766	-13728.15625	-0.017829597	3.81E-06	1	0.999253354	40.02988815	1.997874176	7.420000155	-0.099129571	-0.018318516	2.5	4.70E-05	-0.017827395	-2.25E-05	297.9950256	297.9950256	-13758.08398	-13698.22852	59.66639464	21.13628399	34.23125076	0	0	0	40	297.8825684	1	6	1	2.286376953	44.96578979
	3719408587	297.9953766	-13611.37988	-0.01782533	3.41E-06	1	0.999253354	40.02988815	1.997854257	7.420000155	-0.099104591	-0.018315639	2.5	4.67E-05	-0.017823128	-2.28E-05	297.9951782	297.9951782	-13638.31445	-13584.44531	59.83366315	21.13972672	34.23151779	0	0	0	40	297.8835449	1	6	1	2.283630371	44.96578979
	3719408589	297.9939423	-13485.60938	-0.017816933	3.49E-06	1	0.999253354	40.02988815	1.997900813	7.420000155	-0.099062649	-0.018293864	2.5	4.91E-05	-0.017814742	-2.04E-05	297.9938354	297.9938354	-13518.45898	-13452.75977	59.49678126	21.1361078	34.22696686	0	0	0	40	297.8841553	1	6	1	2.284240723	44.96578979
	3719408591	297.9936066	-13368.94287	-0.017811418	3.70E-06	1	0.999253354	40.02988815	1.997866986	7.420000155	-0.099026896	-0.018306555	2.5	4.57E-05	-0.017809215	-2.37E-05	297.9935913	297.9935913	-13398.87012	-13339.01563	59.70234956	21.135561	34.22375107	0	0	0	40	297.8850403	1	6	1	2.28515625	44.96578979
	3719408593	297.9942932	-13249.01172	-0.017801586	3.00E-06	1	0.999253354	40.02988815	1.997818752	7.420000155	-0.098970808	-0.018291458	2.5	4.65E-05	-0.017799387	-2.29E-05	297.9957886	297.9957886	-13279.18652	-13218.83691	59.60777251	21.1358227	34.22964478	0	0	0	40	297.8842773	1	6	1	2.283782959	45.45454788
	3719408595	297.992981	-13129.12549	-0.01779516	3.07E-06	1	0.999253354	40.02988815	1.99785803	7.420000155	-0.098938773	-0.018275408	2.5	4.83E-05	-0.017792969	-2.11E-05	297.992981	297.992981	-13159.06152	-13099.18945	59.77035124	21.13712461	34.22723389	0	0	0	40	297.8845825	1	6	1	2.28515625	43.98826981
	3719408597	297.9929504	-13012.33838	-0.017784205	2.97E-06	1	0.999253354	40.02988815	1.997882739	7.420000155	-0.098878439	-0.018267532	2.5	4.77E-05	-0.017782013	-2.17E-05	297.9920044	297.9920044	-13039.24121	-12985.43555	59.88759551	21.13591417	34.22536087	0	0	0	40	297.8842773	1	6	1	2.285461426	40.56695938
	3719408599	297.9934845	-12889.59766	-0.01777833	3.66E-06	1	0.999253354	40.02988815	1.997836591	7.420000155	-0.098844856	-0.018254369	2.5	4.89E-05	-0.017776143	-2.05E-05	297.9931946	297.9931946	-12919.51855	-12859.67676	59.75393704	21.13665305	34.22857285	0	0	0	40	297.8855896	1	6	1	2.283630371	44.96578979
	3719408601	297.9942627	-12772.40186	-0.017769665	3.28E-06	1	0.999253354	40.02988815	1.997868446	7.420000155	-0.098796648	-0.018253913	2.5	4.74E-05	-0.017767473	-2.19E-05	297.9932556	297.9932556	-12805.43945	-12739.36426	59.6898435	21.13556498	34.22589493	0	0	0	40	297.8858643	1	6	1	2.284545898	44.96578979
	3719408603	297.9932861	-12652.63574	-0.017761162	3.46E-06	1	0.999253354	40.02988815	1.997844792	7.420000155	-0.098748921	-0.018241472	2.5	4.80E-05	-0.017758974	-2.13E-05	297.9932251	297.9932251	-12679.62988	-12625.6416	59.78832869	21.13794398	34.2291069	0	0	0	40	297.8859863	1	6	1	2.285766602	44.96578979
	3719408605	297.9946747	-12532.9458	-0.017751924	3.06E-06	1	0.999253354	40.02988815	1.9978763	7.420000155	-0.098698875	-0.018233113	2.5	4.78E-05	-0.017749736	-2.14E-05	297.9949036	297.9949036	-12565.93945	-12499.95215	59.67499256	21.13694403	34.23366165	0	0	0	40	297.8852844	1	6	1	2.284545898	45.45454788
	3719408607	297.9934082	-12410.05518	-0.017743143	3.19E-06	1	0.999253354	40.02988815	1.997842819	7.420000155	-0.098650243	-0.018214412	2.5	4.95E-05	-0.017740963	-1.97E-05	297.9938049	297.9938049	-12440.04785	-12380.0625	59.9610686	21.13745636	34.22937393	0	0	0	40	297.8873901	1	6	1	2.283477783	44.96578979
	3719408609	297.9938812	-12290.07813	-0.017734194	3.27E-06	1	0.999253354	40.02988815	1.997862056	7.420000155	-0.09859753	-0.018225993	2.5	4.58E-05	-0.017732001	-2.34E-05	297.9930725	297.9930725	-12320.04785	-12260.1084	59.74299424	21.13576411	34.23205185	0	0	0	40	297.8861084	1	6	1	2.283935547	45.94330597
	3719408611	297.9948425	-12170.3252	-0.017723497	2.88E-06	1	0.999253354	40.02988815	1.997874379	7.420000155	-0.098541698	-0.018198758	2.5	4.87E-05	-0.017721316	-2.05E-05	297.9952393	297.9952393	-12200.22852	-12140.42188	59.57181759	21.13786334	34.23606873	0	0	0	40	297.8864136	1	6	1	2.284393311	44.96578979
	3719408613	297.9957886	-12053.61816	-0.017714079	3.27E-06	1	0.999253354	40.02988815	1.997818037	7.420000155	-0.098487573	-0.018183848	2.5	4.95E-05	-0.017711901	-1.96E-05	297.9960327	297.9960327	-12086.48242	-12020.75391	59.71485561	21.13666085	34.23071289	0	0	0	40	297.8860779	1	6	1	2.284698486	45.45454788
	3719408615	297.9955597	-11933.66504	-0.017706968	3.11E-06	1	0.999253354	40.02988815	1.997853399	7.420000155	-0.098448289	-0.018184383	2.5	4.81E-05	-0.017704787	-2.09E-05	297.995575	297.995575	-11966.69434	-11900.63574	59.74299424	21.13768177	34.23071289	0	0	0	40	297.8855896	1	6	1	2.284545898	44.96578979
	3719408617	297.9961853	-11813.79199	-0.01769728	2.77E-06	1	0.999253354	40.02988815	1.997886368	7.420000155	-0.098394567	-0.018182209	2.5	4.68E-05	-0.017695094	-2.23E-05	297.9958191	297.9958191	-11846.69238	-11780.8916	59.72892493	21.13832602	34.23178482	0	0	0	40	297.8854675	1	6	1	2.284088135	45.94330597
	3719408619	297.9962311	-11694.10205	-0.017686126	3.44E-06	1	0.999253354	40.02988815	1.997841166	7.420000155	-0.098331833	-0.018162879	2.5	4.81E-05	-0.017683947	-2.09E-05	297.99646	297.99646	-11726.99023	-11661.21387	59.54211571	21.13629078	34.23232269	0	0	0	40	297.8833313	1	6	1	2.284545898	45.45454788
	3719408621	297.9961548	-11577.31445	-0.017674715	3.37E-06	1	0.999253354	40.02988815	1.997865434	7.420000155	-0.098270203	-0.018147751	2.5	4.87E-05	-0.017672539	-2.03E-05	297.9962158	297.9962158	-11607.25781	-11547.37109	59.7117291	21.13600523	34.23339081	0	0	0	40	297.881958	1	6	1	2.285003662	44.96578979
	3719408623	297.9954376	-11451.34863	-0.017666593	2.46E-06	1	0.999253354	40.02988815	1.997890469	7.420000155	-0.09822314	-0.018156042	2.5	4.57E-05	-0.017664407	-2.32E-05	297.9963074	297.9963074	-11481.32715	-11421.37012	59.62027856	21.13765378	34.23232269	0	0	0	40	297.8823547	1	6	1	2.286529541	44.96578979
	3719408625	297.9953308	-11331.57373	-0.017652479	1.86E-06	1	0.999253354	40.02988815	1.997832699	7.420000155	-0.098143672	-0.018131959	2.5	4.73E-05	-0.017650302	-2.15E-05	297.994751	297.994751	-11361.44238	-11301.70508	59.82662849	21.13582385	34.23500061	0	0	0	40	297.8805847	1	6	1	2.286071777	45.45454788
	3719408627	297.9947052	-11214.85156	-0.017642466	3.39E-06	1	0.999253354	40.02988815	1.997840904	7.420000155	-0.098089816	-0.018114107	2.5	4.87E-05	-0.017640295	-2.02E-05	297.9941406	297.9941406	-11241.79395	-11187.90918	59.79067358	21.13721002	34.23125076	0	0	0	40	297.8805237	1	6	1	2.285308838	45.45454788
	3719408629	297.9952545	-11091.86084	-0.017632118	3.29E-06	1	0.999253354	40.02988815	1.997831495	7.420000155	-0.098031932	-0.018102916	2.5	4.87E-05	-0.017629948	-2.01E-05	297.9951782	297.9951782	-11122.05469	-11061.66699	59.74143098	21.1402852	34.23044586	0	0	0	40	297.8805847	1	6	1	2.284851074	43.98826981
	3719408631	297.9953461	-10977.83984	-0.017619162	3.30E-06	1	0.999253354	40.02988815	1.997830503	7.420000155	-0.097960074	-0.018088412	2.5	4.89E-05	-0.017616994	-1.98E-05	297.994873	297.994873	-11007.77734	-10947.90234	59.74064935	21.13731069	34.23714066	0	0	0	40	297.8804932	1	6	1	2.285003662	45.45454788
	3719408633	297.9950562	-10858.18506	-0.017606305	2.37E-06	1	0.999253354	40.02988815	1.99784003	7.420000155	-0.097886487	-0.01808891	2.5	4.64E-05	-0.01760413	-2.23E-05	297.994751	297.994751	-10888.10547	-10828.26465	59.68359047	21.13504982	34.23633957	0	0	0	40	297.8824768	1	6	1	2.284698486	45.45454788
	3719408635	297.995224	-10735.36816	-0.017596107	3.15E-06	1	0.999253354	40.02988815	1.997829825	7.420000155	-0.097830671	-0.018071098	2.5	4.77E-05	-0.017593938	-2.10E-05	297.9944458	297.9944458	-10768.32129	-10702.41504	59.58901342	21.13756379	34.23472977	0	0	0	40	297.8804626	1	6	1	2.283782959	45.45454788
	3719408637	297.9933777	-10615.3208	-0.017582938	2.47E-06	1	0.999253354	40.02988815	1.997797209	7.420000155	-0.097752763	-0.018074216	2.5	4.46E-05	-0.017580759	-2.40E-05	297.9930725	297.9930725	-10648.36133	-10582.28027	59.97748279	21.13686979	34.23553467	0	0	0	40	297.8823547	1	6	1	2.285003662	45.45454788
	3719408639	297.9935455	-10495.60449	-0.017568966	2.61E-06	1	0.999253354	40.02988815	1.997842005	7.420000155	-0.09768255	-0.018031552	2.5	4.97E-05	-0.017566809	-1.88E-05	297.9939575	297.9939575	-10528.46973	-10462.73926	59.77894915	21.13750022	34.23526764	0	0	0	40	297.8820496	1	6	1	2.284240723	44.96578979
	3719408641	297.9938965	-10372.90186	-0.017555876	1.87E-06	1	0.999253354	40.02988815	1.997850057	7.420000155	-0.097607835	-0.018030517	2.5	4.75E-05	-0.017553712	-2.10E-05	297.993042	297.993042	-10402.88184	-10342.92188	59.75315541	21.13570837	34.23526764	0	0	0	40	297.881958	1	6	1	2.284698486	45.45454788
	3719408643	297.9944611	-10252.96777	-0.017543095	2.88E-06	1	0.999253354	40.02988815	1.997831102	7.420000155	-0.097538456	-0.018003542	2.5	4.99E-05	-0.017540942	-1.85E-05	297.9932556	297.9932556	-10283.0498	-10222.88574	59.7007863	21.13681471	34.24035263	0	0	0	40	297.8845825	1	6	1	2.284698486	45.45454788
	3719408645	297.9955292	-10133.17725	-0.017528814	3.02E-06	1	0.999253354	40.02988815	1.997837713	7.420000155	-0.097457357	-0.017999621	2.5	4.80E-05	-0.017526655	-2.04E-05	297.9960022	297.9960022	-10169.11035	-10097.24414	59.79614498	21.13793084	34.23714066	0	0	0	40	297.8848572	1	6	1	2.283935547	45.45454788
	3719408647	297.9946594	-10016.44922	-0.017514207	2.22E-06	1	0.999253354	40.02988815	1.997853803	7.420000155	-0.09737583	-0.017990425	2.5	4.69E-05	-0.017512046	-2.14E-05	297.9949341	297.9949341	-10049.27344	-9983.625	59.67655581	21.13750319	34.2366066	0	0	0	40	297.8834229	1	6	1	2.284240723	45.45454788
	3719408649	297.995163	-9899.654297	-0.017500185	2.80E-06	1	0.999253354	40.02988815	1.997870736	7.420000155	-0.097297259	-0.017983608	2.5	4.55E-05	-0.01749802	-2.28E-05	297.9952698	297.9952698	-9929.649414	-9869.65918	59.70156793	21.13614254	34.23767471	0	0	0	40	297.8835754	1	6	1	2.284851074	45.94330597
	3719408651	297.995224	-9779.553711	-0.017483987	1.84E-06	1	0.999253354	40.02988815	1.997868856	7.420000155	-0.097209072	-0.017956489	2.5	4.74E-05	-0.017481831	-2.09E-05	297.9945068	297.9945068	-9809.508789	-9749.598633	59.6898435	21.13761485	34.23821259	0	0	0	40	297.8843079	1	6	1	2.284240723	45.45454788
	3719408653	297.9948425	-9659.839355	-0.017468752	2.46E-06	1	0.999253354	40.02988815	1.997883502	7.420000155	-0.097124461	-0.017944109	2.5	4.68E-05	-0.017466596	-2.14E-05	297.994751	297.994751	-9689.765625	-9629.913086	59.91417088	21.13550619	34.23339081	0	0	0	40	297.8838196	1	6	1	2.285461426	44.96578979
	3719408655	297.9963531	-9540.103516	-0.017454774	2.50E-06	1	0.999253354	40.02988815	1.997820509	7.420000155	-0.097042996	-0.017933625	2.5	4.59E-05	-0.017452616	-2.22E-05	297.9962463	297.9962463	-9570.092773	-9510.114258	59.81568569	21.13777338	34.23606873	0	0	0	40	297.8843079	1	6	1	2.284393311	44.96578979
	3719408657	297.9966278	-9417.124023	-0.017436841	2.40E-06	1	0.999253354	40.02988815	1.997822857	7.420000155	-0.096945956	-0.017901609	2.5	4.83E-05	-0.017434695	-1.97E-05	297.9981079	297.9981079	-9450.233398	-9384.014648	59.78911032	21.13640214	34.23687363	0	0	0	40	297.8825989	1	6	1	2.284698486	44.96578979
	3719408659	297.9951172	-9300.188477	-0.017420721	2.54E-06	1	0.999253354	40.02988815	1.997837877	7.420000155	-0.096856819	-0.017886296	2.5	4.81E-05	-0.017418576	-1.99E-05	297.994751	297.994751	-9330.137695	-9270.239258	59.6624865	21.13851182	34.24062347	0	0	0	40	297.8832092	1	6	1	2.283782959	46.92082214
	3719408661	297.9943695	-9180.373047	-0.017403206	2.53E-06	1	0.999253354	40.02988815	1.997824672	7.420000155	-0.096761075	-0.01785624	2.5	5.02E-05	-0.017401073	-1.77E-05	297.9946594	297.9946594	-9210.317383	-9150.428711	59.64841719	21.13831919	34.23714066	0	0	0	40	297.8820801	1	6	1	2.284698486	45.45454788
	3719408663	297.9956207	-9060.665039	-0.017387332	2.37E-06	1	0.999253354	40.02988815	1.99785376	7.420000155	-0.0966714	-0.017854884	2.5	4.75E-05	-0.017385189	-2.03E-05	297.9949951	297.9949951	-9090.574219	-9030.755859	59.77347775	21.13799299	34.23901367	0	0	0	40	297.8820801	1	6	1	2.28515625	44.96578979
	3719408665	297.9939575	-8940.69873	-0.017368899	2.38E-06	1	0.999253354	40.02988815	1.997842817	7.420000155	-0.096565724	-0.01785019	2.5	4.49E-05	-0.017366749	-2.29E-05	297.994751	297.994751	-8970.725586	-8910.671875	59.65467022	21.13740875	34.2358017	0	0	0	40	297.8814392	1	6	1	2.284240723	45.45454788
	3719408667	297.9943695	-8820.830078	-0.017348003	1.59E-06	1	0.999253354	40.02988815	1.997829243	7.420000155	-0.09645383	-0.017802454	2.5	4.95E-05	-0.017345874	-1.82E-05	297.9934998	297.9934998	-8850.795898	-8790.864258	59.62887648	21.1374163	34.23285675	0	0	0	40	297.8806152	1	6	1	2.286376953	45.45454788
	3719408669	297.9944611	-8701.0625	-0.017328358	1.86E-06	1	0.999253354	40.02988815	1.99781519	7.420000155	-0.096341687	-0.017794269	2.5	4.73E-05	-0.017326222	-2.03E-05	297.9945068	297.9945068	-8731	-8671.125	59.78285729	21.13565326	34.23981857	0	0	0	40	297.8829346	1	6	1	2.284698486	44.96578979
	3719408671	297.9951172	-8581.459473	-0.017310296	2.89E-06	1	0.999253354	40.02988815	1.997823711	7.420000155	-0.096242862	-0.017769353	2.5	4.84E-05	-0.017308166	-1.91E-05	297.9943237	297.9943237	-8611.413086	-8551.505859	59.66561302	21.13658877	34.23740768	0	0	0	40	297.8836365	1	6	1	2.286834717	44.96578979
	3719408673	297.993927	-8461.471191	-0.017291344	2.48E-06	1	0.999253354	40.02988815	1.99781286	7.420000155	-0.096134309	-0.017764152	2.5	4.58E-05	-0.017289208	-2.17E-05	297.9942627	297.9942627	-8491.412109	-8431.530273	59.94152788	21.13802131	34.23767471	0	0	0	40	297.8821716	1	6	1	2.287445068	45.45454788
	3719408675	297.9954071	-8338.71875	-0.017268216	2.37E-06	1	0.999253354	40.02988815	1.997789257	7.420000155	-0.096007001	-0.017727615	2.5	4.80E-05	-0.017266091	-1.94E-05	297.9964905	297.9964905	-8365.645508	-8311.791992	59.64138253	21.13551192	34.23981857	0	0	0	40	297.8822327	1	6	1	2.285766602	44.96578979
	3719408677	297.9940948	-8222.019531	-0.017245904	1.94E-06	1	0.999253354	40.02988815	1.997823008	7.420000155	-0.095886392	-0.017694888	2.5	4.97E-05	-0.017243789	-1.76E-05	297.9942017	297.9942017	-8251.978516	-8192.060547	59.78363892	21.13706757	34.23714066	0	0	0	40	297.8848877	1	6	1	2.28515625	44.96578979
	3719408679	297.9945221	-8102.067139	-0.017224705	2.08E-06	1	0.999253354	40.02988815	1.997846031	7.420000155	-0.095767494	-0.01768444	2.5	4.77E-05	-0.017222585	-1.95E-05	297.9943237	297.9943237	-8132.133789	-8072.000488	59.77191449	21.1343382	34.23847961	0	0	0	40	297.8835754	1	6	1	2.285614014	45.45454788
	3719408681	297.9945221	-7982.158203	-0.017204485	2.56E-06	1	0.999253354	40.02988815	1.99784102	7.420000155	-0.095652518	-0.017676027	2.5	4.54E-05	-0.017202358	-2.17E-05	297.9945068	297.9945068	-8012.100586	-7952.21582	59.69922304	21.13593868	34.23794556	0	0	0	40	297.8838196	1	6	1	2.284545898	43.01075363
	3719408683	297.9953766	-7862.429688	-0.017177173	1.73E-06	1	0.999253354	40.02988815	1.997847329	7.420000155	-0.095504576	-0.017628715	2.5	4.88E-05	-0.017175063	-1.82E-05	297.995636	297.995636	-7892.351563	-7832.507813	59.81255918	21.13588523	34.23500061	0	0	0	40	297.8833923	1	6	1	2.284545898	45.45454788
	3719408685	297.9956818	-7742.73999	-0.017154203	1.80E-06	1	0.999253354	40.02988815	1.997896978	7.420000155	-0.095377934	-0.017611883	2.5	4.76E-05	-0.017152091	-1.94E-05	297.9953613	297.9953613	-7772.645996	-7712.833984	59.81646732	21.13601287	34.2358017	0	0	0	40	297.8850403	1	6	1	2.285614014	45.45454788
	3719408687	297.9942322	-7619.513428	-0.017129178	1.27E-06	1	0.999253354	40.02988815	1.99789146	7.420000155	-0.095237014	-0.017594332	2.5	4.60E-05	-0.017127064	-2.08E-05	297.9948425	297.9948425	-7646.481445	-7592.54541	59.64763556	21.1366275	34.24303055	0	0	0	40	297.8839111	1	6	1	2.284240723	45.45454788
	3719408689	297.9943848	-7502.721924	-0.017103876	1.65E-06	1	0.999253354	40.02988815	1.997863752	7.420000155	-0.095097355	-0.017555976	2.5	4.82E-05	-0.017101774	-1.86E-05	297.9944763	297.9944763	-7532.623047	-7472.820801	59.81099592	21.13901848	34.23928452	0	0	0	40	297.8821106	1	6	1	2.284240723	44.96578979
	3719408691	297.994278	-7382.993896	-0.017077525	1.28E-06	1	0.999253354	40.02988815	1.997772853	7.420000155	-0.09494661	-0.017528776	2.5	4.80E-05	-0.017075425	-1.87E-05	297.9945068	297.9945068	-7412.932129	-7353.055664	59.74846564	21.13797374	34.23472977	0	0	0	40	297.8839111	1	6	1	2.285919189	45.45454788
	3719408693	297.9949036	-7263.067627	-0.017046314	1.34E-06	1	0.999253354	40.02988815	1.997843744	7.420000155	-0.094775718	-0.017500372	2.5	4.73E-05	-0.017044215	-1.92E-05	297.9957581	297.9957581	-7293.133301	-7233.001953	59.51241383	21.13703193	34.2358017	0	0	0	40	297.8839417	1	6	1	2.286376953	44.96578979
	3719408695	297.9957581	-7143.184082	-0.017020104	2.23E-06	1	0.999253354	40.02988815	1.997844827	7.420000155	-0.094629246	-0.017477695	2.5	4.65E-05	-0.017018005	-1.99E-05	297.9954529	297.9954529	-7173.143066	-7113.225098	59.84851409	21.13533934	34.24303055	0	0	0	40	297.8841553	1	6	1	2.282714844	45.45454788
	3719408697	297.9948425	-7023.471436	-0.016988049	1.52E-06	1	0.999253354	40.02988815	1.997863645	7.420000155	-0.094452636	-0.017440898	2.5	4.72E-05	-0.016985958	-1.91E-05	297.994751	297.994751	-7053.320801	-6993.62207	59.52491988	21.13599574	34.24249649	0	0	0	40	297.8848877	1	6	1	2.284698486	45.45454788
	3719408699	297.995697	-6903.62085	-0.016958765	1.49E-06	1	0.999253354	40.02988815	1.997823373	7.420000155	-0.094286892	-0.017416435	2.5	4.60E-05	-0.016956673	-2.02E-05	297.995575	297.995575	-6933.543945	-6873.697754	59.99546025	21.13939841	34.23794556	0	0	0	40	297.8835144	1	6	1	2.284240723	45.45454788
	3719408701	297.9967346	-6783.331787	-0.01692775	2.20E-06	1	0.999253354	40.02988815	1.997814435	7.420000155	-0.094112899	-0.017390662	2.5	4.48E-05	-0.016925657	-2.13E-05	297.9979553	297.9979553	-6813.28125	-6753.382324	59.76175332	21.13604284	34.23472977	0	0	0	40	297.8851624	1	6	1	2.283935547	45.45454788
	3719408703	297.9957886	-6660.561523	-0.016894474	1.58E-06	1	0.999253354	40.02988815	1.997794475	7.420000155	-0.093930077	-0.01733989	2.5	4.77E-05	-0.016892396	-1.83E-05	297.9950256	297.9950256	-6687.489746	-6633.633301	59.77816752	21.1359654	34.24062347	0	0	0	40	297.8843079	1	6	1	2.284698486	44.96578979
	3719408705	297.9958038	-6543.774902	-0.016859318	1.08E-06	1	0.999253354	40.02988815	1.997831975	7.420000155	-0.093734015	-0.017316275	2.5	4.54E-05	-0.016857236	-2.04E-05	297.9966125	297.9966125	-6573.703125	-6513.84668	59.76487984	21.13646232	34.23901367	0	0	0	40	297.8818054	1	6	1	2.284851074	44.96578979
	3719408707	297.9942322	-6423.870361	-0.016824589	1.92E-06	1	0.999253354	40.02988815	1.997803825	7.420000155	-0.093539918	-0.017279101	2.5	4.55E-05	-0.016822513	-2.01E-05	297.9940186	297.9940186	-6453.931641	-6393.809082	59.97826442	21.13545487	34.23553467	0	0	0	40	297.8829041	1	6	1	2.285003662	45.45454788
	3719408708	297.9950104	-6303.974854	-0.016789238	2.00E-06	1	0.999253354	40.02988815	1.997830239	7.420000155	-0.093342817	-0.017252243	2.5	4.38E-05	-0.01678716	-2.18E-05	297.9951782	297.9951782	-6333.962402	-6273.987305	59.74377587	21.13604906	34.23874664	0	0	0	40	297.8839417	1	6	1	2.286529541	45.45454788
	3719408711	297.9943085	-6181.134277	-0.01674726	2.15E-06	1	0.999253354	40.02988815	1.99784173	7.420000155	-0.093113283	-0.017191412	2.5	4.69E-05	-0.0167452	-1.85E-05	297.9953918	297.9953918	-6213.998535	-6148.27002	59.67733744	21.13664556	34.23526764	0	0	0	40	297.8833923	1	6	1	2.284698486	45.45454788
	3719408713	297.9926605	-6067.327881	-0.016708673	1.36E-06	1	0.999253354	40.02988815	1.997837982	7.420000155	-0.092897139	-0.017159459	2.5	4.54E-05	-0.016706613	-1.98E-05	297.9927979	297.9927979	-6100.292969	-6034.362793	59.87274457	21.13693636	34.23472977	0	0	0	40	297.8829956	1	6	1	2.284393311	44.96578979
	3719408714	297.9936829	-5947.030273	-0.016669687	2.11E-06	1	0.999253354	40.02988815	1.997799519	7.420000155	-0.092677367	-0.017126095	2.5	4.40E-05	-0.016667626	-2.10E-05	297.9939575	297.9939575	-5974.052734	-5920.007813	59.64998045	21.1382737	34.23472977	0	0	0	40	297.8829956	1	6	1	2.28515625	45.45454788
	3719408717	297.9928284	-5824.187256	-0.016625281	1.46E-06	1	0.999253354	40.02988815	1.997804534	7.420000155	-0.092432786	-0.017069449	2.5	4.59E-05	-0.016623234	-1.90E-05	297.9932251	297.9932251	-5854.150879	-5794.223633	59.91104437	21.13868361	34.23633957	0	0	0	40	297.885376	1	6	1	2.285766602	44.96578979
	3719408719	297.9928131	-5704.32666	-0.016577888	2.16E-06	1	0.999253354	40.02988815	1.997834931	7.420000155	-0.092171184	-0.017018062	2.5	4.63E-05	-0.016575848	-1.84E-05	297.9932251	297.9932251	-5734.268066	-5674.385254	59.65935999	21.13813213	34.22857285	0	0	0	40	297.8849487	1	6	1	2.285919189	44.96578979
	3719408721	297.9934692	-5584.383057	-0.016535997	1.81E-06	1	0.999253354	40.02988815	1.997809545	7.420000155	-0.091937087	-0.016975238	2.5	4.61E-05	-0.016533962	-1.84E-05	297.9937744	297.9937744	-5614.478516	-5554.287598	59.8954118	21.13713071	34.23366165	0	0	0	40	297.887085	1	6	1	2.284088135	45.94330597
	3719408722	297.9939728	-5467.382324	-0.016485843	1.38E-06	1	0.999253354	40.02988815	1.997873316	7.420000155	-0.091658113	-0.016939815	2.5	4.32E-05	-0.016483803	-2.12E-05	297.993988	297.993988	-5500.345215	-5434.419434	59.80083475	21.13819217	34.23285675	0	0	0	40	297.887207	1	6	1	2.283935547	45.45454788
	3719408725	297.9946442	-5344.475342	-0.016433711	1.47E-06	1	0.999253354	40.02988815	1.997874501	7.420000155	-0.091371074	-0.016871537	2.5	4.57E-05	-0.016431687	-1.85E-05	297.9944458	297.9944458	-5374.45752	-5314.493164	59.76253495	21.13641235	34.23767471	0	0	0	40	297.8884888	1	6	1	2.285003662	45.45454788
	3719408727	297.995697	-5224.73291	-0.016382835	2.62E-06	1	0.999253354	40.02988815	1.997841171	7.420000155	-0.091086883	-0.016818368	2.5	4.57E-05	-0.016380818	-1.83E-05	297.996521	297.996521	-5254.701172	-5194.764648	59.74768401	21.13573176	34.23205185	0	0	0	40	297.8876038	1	6	1	2.28515625	45.45454788
	3719408729	297.9953308	-5104.544189	-0.016327494	6.89E-07	1	0.999253354	40.02988815	1.997928335	7.420000155	-0.090783068	-0.016761714	2.5	4.56E-05	-0.016325484	-1.81E-05	297.9945068	297.9945068	-5134.510254	-5074.578125	59.8516406	21.13768477	34.23419571	0	0	0	40	297.8876648	1	6	1	2.283935547	44.96578979
	3719408731	297.9955597	-4987.647217	-0.016269301	1.21E-06	1	0.999253354	40.02988815	1.997864278	7.420000155	-0.090455044	-0.016710511	2.5	4.38E-05	-0.016267291	-1.97E-05	297.9959412	297.9959412	-5014.643555	-4960.650879	59.74299424	21.13541693	34.23472977	0	0	0	40	297.8856812	1	6	1	2.283935547	44.96578979
	3719408733	297.9960785	-4864.847656	-0.016208828	2.45E-06	1	0.999253354	40.02988815	1.997920407	7.420000155	-0.090123903	-0.0166346	2.5	4.62E-05	-0.016206835	-1.71E-05	297.9960022	297.9960022	-4894.818359	-4834.876953	59.93058508	21.136926	34.23285675	0	0	0	40	297.885498	1	6	1	2.283782959	43.49951172
	3719408734	297.9974213	-4744.936035	-0.016148047	2.03E-06	1	0.999253354	40.02988815	1.997861098	7.420000155	-0.089781647	-0.016581156	2.5	4.43E-05	-0.016146055	-1.87E-05	297.9977417	297.9977417	-4774.99707	-4714.875	59.77035124	21.13846144	34.23339081	0	0	0	40	297.8845215	1	6	1	2.284698486	44.96578979
	3719408736	297.9968414	-4624.884277	-0.016082472	1.63E-06	1	0.999253354	40.02988815	1.997853503	7.420000155	-0.089415427	-0.016520712	2.5	4.29E-05	-0.016080483	-1.99E-05	297.9964905	297.9964905	-4654.909668	-4594.858887	59.65935999	21.13643806	34.22830582	0	0	0	40	297.8826294	1	6	1	2.28515625	44.96578979
	3719408739	297.9972992	-4505.057861	-0.016010823	1.73E-06	1	0.999253354	40.02988815	1.997861405	7.420000155	-0.089022135	-0.01642197	2.5	4.73E-05	-0.016008861	-1.52E-05	297.9968262	297.9968262	-4534.997559	-4475.118164	59.82584686	21.13518488	34.2299118	0	0	0	40	297.8827515	1	6	1	2.284393311	45.45454788
	3719408741	297.9971466	-4385.195801	-0.015936401	1.51E-06	1	0.999253354	40.02988815	1.997858391	7.420000155	-0.08860558	-0.016359659	2.5	4.45E-05	-0.015934438	-1.77E-05	297.9967041	297.9967041	-4415.152344	-4355.239258	59.65232533	21.13552068	34.23419571	0	0	0	40	297.8800049	1	6	1	2.285614014	45.45454788
	3719408742	297.9956818	-4268.128174	-0.015859484	2.02E-06	1	0.999253354	40.02988815	1.997884884	7.420000155	-0.088179939	-0.016276123	2.5	4.52E-05	-0.015857534	-1.67E-05	297.9961853	297.9961853	-4301.227539	-4235.028809	59.88525063	21.13679388	34.23472977	0	0	0	40	297.8806152	1	6	1	2.286071777	44.96578979
	3719408744	297.9963989	-4144.931641	-0.015777185	2.19E-06	1	0.999253354	40.02988815	1.997878036	7.420000155	-0.087718786	-0.01620907	2.5	4.18E-05	-0.015775233	-1.98E-05	297.996582	297.996582	-4175.04248	-4114.820801	59.79067358	21.13670303	34.2299118	0	0	0	40	297.8795471	1	6	1	2.28515625	44.96578979
	3719408747	297.9950714	-4022.195313	-0.015693029	9.13E-07	1	0.999253354	40.02988815	1.997820796	7.420000155	-0.087249484	-0.016117007	2.5	4.25E-05	-0.015691092	-1.88E-05	297.995575	297.995575	-4055.136719	-3989.253906	59.76097169	21.13564243	34.23232269	0	0	0	40	297.878418	1	6	1	2.285003662	45.45454788
	3719408749	297.9955139	-3908.297363	-0.015600729	2.26E-06	1	0.999253354	40.02988815	1.997860098	7.420000155	-0.086740587	-0.01600838	2.5	4.48E-05	-0.015598812	-1.61E-05	297.9962158	297.9962158	-3941.37085	-3875.223877	59.74221261	21.13573267	34.23472977	0	0	0	40	297.8788147	1	6	1	2.285308838	45.45454788
	3719408750	297.9949799	-3785.233398	-0.015505861	2.14E-06	1	0.999253354	40.02988815	1.997880884	7.420000155	-0.086213643	-0.015912961	2.5	4.42E-05	-0.015503955	-1.63E-05	297.9953003	297.9953003	-3815.217773	-3755.249023	59.80786941	21.13710396	34.23178482	0	0	0	40	297.8800659	1	6	1	2.284698486	45.45454788
	3719408752	297.9954376	-3668.421021	-0.015405325	1.89E-06	1	0.999253354	40.02988815	1.997877926	7.420000155	-0.085652995	-0.015817974	2.5	4.24E-05	-0.015403425	-1.77E-05	297.9959106	297.9959106	-3701.347168	-3635.494873	59.67811907	21.13587955	34.22964478	0	0	0	40	297.8798218	1	6	1	2.284851074	44.96578979
	3719408754	297.9945526	-3548.527466	-0.015298102	1.91E-06	1	0.999253354	40.02988815	1.997881877	7.420000155	-0.085056939	-0.01570824	2.5	4.21E-05	-0.015296216	-1.76E-05	297.9944763	297.9944763	-3581.396484	-3515.658447	59.82584686	21.13618212	34.23205185	0	0	0	40	297.8815918	1	6	1	2.284088135	44.96578979
	3719408756	297.9932404	-3425.596558	-0.015183911	2.51E-06	1	0.999253354	40.02988815	1.997860009	7.420000155	-0.084420455	-0.015594593	2.5	4.11E-05	-0.015182036	-1.82E-05	297.9937134	297.9937134	-3455.604736	-3395.588379	59.87743434	21.13638975	34.23366165	0	0	0	40	297.8812866	1	6	1	2.28515625	44.96578979
	3719408759	297.9942017	-3308.607178	-0.015060548	3.01E-06	1	0.999253354	40.02988815	1.997836231	7.420000155	-0.083731964	-0.015476578	2.5	3.92E-05	-0.015058682	-1.96E-05	297.9934387	297.9934387	-3335.54834	-3281.666016	59.75159215	21.13655992	34.23392868	0	0	0	40	297.8824768	1	6	1	2.284088135	45.45454788
	3719408761	297.9936981	-3182.807617	-0.01493061	3.48E-06	1	0.999253354	40.02988815	1.997833552	7.420000155	-0.083012761	-0.015325344	2.5	4.20E-05	-0.014928773	-1.63E-05	297.9931946	297.9931946	-3209.777832	-3155.837402	59.92511368	21.13584921	34.23419571	0	0	0	40	297.8837891	1	6	1	2.285614014	45.45454788
	3719408762	297.9936066	-3068.950684	-0.014792649	2.96E-06	1	0.999253354	40.02988815	1.997890883	7.420000155	-0.082245925	-0.015195	2.5	3.97E-05	-0.014790821	-1.81E-05	297.9927673	297.9927673	-3101.916016	-3035.985352	59.91495251	21.13635717	34.2291069	0	0	0	40	297.8833923	1	6	1	2.283477783	44.96578979
	3719408764	297.9942017	-2948.826782	-0.014643533	3.70E-06	1	0.999253354	40.02988815	1.997868351	7.420000155	-0.081419814	-0.015021185	2.5	4.30E-05	-0.014641738	-1.42E-05	297.9943542	297.9943542	-2981.775879	-2915.877686	59.80474289	21.13640173	34.23472977	0	0	0	40	297.8858643	1	6	1	2.283630371	45.45454788
	3719408766	297.9948425	-2825.894531	-0.014483566	4.00E-06	1	0.999253354	40.02988815	1.997844593	7.420000155	-0.080527937	-0.014865067	2.5	4.10E-05	-0.014481784	-1.55E-05	297.9947815	297.9947815	-2855.845947	-2795.943115	59.7172005	21.13684841	34.23472977	0	0	0	40	297.8866577	1	6	1	2.284698486	45.45454788
	3719408768	297.9949951	-2712.062988	-0.014313584	3.80E-06	1	0.999253354	40.02988815	1.99787834	7.420000155	-0.079583501	-0.014694192	2.5	3.99E-05	-0.014311821	-1.59E-05	297.9952698	297.9952698	-2742.024414	-2682.101563	59.95090743	21.13469658	34.23339081	0	0	0	40	297.8865356	1	6	1	2.28302002	44.96578979
	3719408770	297.9950104	-2589.033325	-0.014128201	4.41E-06	1	0.999253354	40.02988815	1.997834771	7.420000155	-0.078550761	-0.014505571	2.5	3.91E-05	-0.014126459	-1.61E-05	297.994751	297.994751	-2616.125	-2561.94165	59.7555003	21.13491569	34.23205185	0	0	0	40	297.8871155	1	6	1	2.283782959	45.45454788
	3719408772	297.9958496	-2469.036377	-0.013928683	4.81E-06	1	0.999253354	40.02988815	1.997875652	7.420000155	-0.07744326	-0.014299512	2.5	3.88E-05	-0.013926967	-1.56E-05	297.9954834	297.9954834	-2496.004639	-2442.068115	59.82037546	21.13761647	34.23419571	0	0	0	40	297.8848572	1	6	1	2.283935547	45.45454788
	3719408774	297.9951782	-2349.147217	-0.013710777	4.67E-06	1	0.999253354	40.02988815	1.997875081	7.420000155	-0.076231888	-0.014074709	2.5	3.84E-05	-0.013709088	-1.52E-05	297.9959412	297.9959412	-2376.060059	-2322.234375	59.84147943	21.1364554	34.23740768	0	0	0	40	297.8850403	1	6	1	2.283477783	44.96578979
	3719408776	297.9944763	-2229.294434	-0.013476664	5.45E-06	1	0.999253354	40.02988815	1.997883134	7.420000155	-0.07492948	-0.013839929	2.5	3.67E-05	-0.013475	-1.59E-05	297.9943237	297.9943237	-2262.274902	-2196.313965	59.84851409	21.13652188	34.23419571	0	0	0	40	297.8851624	1	6	1	2.283782959	45.45454788
	3719408778	297.9942627	-2106.162354	-0.013222201	6.03E-06	1	0.999253354	40.02988815	1.997891935	7.420000155	-0.073515018	-0.013578531	2.5	3.61E-05	-0.01322057	-1.56E-05	297.9939575	297.9939575	-2136.179199	-2076.145508	59.92745857	21.13649212	34.22937393	0	0	0	40	297.8851929	1	6	1	2.283630371	45.45454788
	3719408780	297.9953003	-1989.225037	-0.012940761	6.52E-06	1	0.999253354	40.02988815	1.99784897	7.420000155	-0.071948783	-0.013289013	2.5	3.53E-05	-0.012939164	-1.52E-05	297.9955444	297.9955444	-2016.223633	-1962.22644	59.73205144	21.13576991	34.23151779	0	0	0	40	297.8861084	1	6	1	2.283782959	44.47702789
	3719408782	297.9951019	-1869.473572	-0.012632618	7.11E-06	1	0.999253354	40.02988815	1.997847743	7.420000155	-0.070235648	-0.012971828	2.5	3.46E-05	-0.012631059	-1.47E-05	297.9947205	297.9947205	-1902.352539	-1836.594604	59.81099592	21.13464542	34.22883987	0	0	0	40	297.8855286	1	6	1	2.286224365	45.45454788
	3719408785	297.9956665	-1704.763367	-0.012112477	9.41E-06	1	0.999253354	40.02988815	1.997822496	7.420000155	-0.06738043	-0.012423213	25	3.69E-05	-0.012110997	-1.04E-05	297.9955139	297.9955139	-1784.048584	-1625.478149	59.78051241	21.13630901	34.23366165	0	0	0	40	297.8854675	1	6	1	2.284545898	44.96578979
	3719408788	297.9964142	-1547.780029	-0.011510024	9.98E-06	1	0.999253354	40.02988815	1.997806099	7.420000155	-0.063994979	-0.011807805	2.5	3.35E-05	-0.011508611	-1.14E-05	297.9958191	297.9958191	-1625.478149	-1470.081909	59.91807903	21.13640101	34.23125076	0	0	0	40	297.8854675	1	6	1	2.285308838	44.96578979
	3719408790	297.9970551	-1386.147034	-0.011052936	1.14E-05	1	0.999253354	40.02988815	1.997842561	7.420000155	-0.061452333	-0.011351534	2.5	3.00E-05	-0.01105157	-1.32E-05	297.9968262	297.9968262	-1416.124634	-1356.169434	59.72970655	21.13536081	34.23446274	0	0	0	40	297.8859253	1	6	1	2.285461426	45.94330597
	3719408792	297.9975433	-1269.290283	-0.010538753	1.25E-05	1	0.999253354	40.02988815	1.997795	7.420000155	-0.058593877	-0.010814467	2.5	3.01E-05	-0.010537456	-1.10E-05	297.9974365	297.9974365	-1302.266968	-1236.313599	59.68359047	21.13658271	34.2291069	0	0	0	40	297.8830872	1	6	1	2.285614014	45.45454788
	3719408794	297.9972687	-1146.490906	-0.009962631	1.35E-05	1	0.999253354	40.02988815	1.997786549	7.420000155	-0.055390097	-0.010225411	2.5	2.81E-05	-0.009961404	-1.08E-05	297.9971313	297.9971313	-1176.455811	-1116.526001	59.78442055	21.13700814	34.2291069	0	0	0	40	297.8830872	1	6	1	2.284698486	45.45454788
	3719408796	297.9974823	-1032.505157	-0.00932105	1.56E-05	1	0.999253354	40.02988815	1.99788276	7.420000155	-0.051824827	-0.009570496	2.5	2.57E-05	-0.009319899	-1.07E-05	297.997345	297.997345	-1062.551758	-1002.458557	59.86023852	21.1376128	34.22830582	0	0	0	40	297.8825684	1	6	1	2.284698486	45.45454788
	3719408798	297.9970398	-906.6109314	-0.008597824	1.75E-05	1	0.999253354	40.02988815	1.997875622	7.420000155	-0.047804214	-0.008824336	2.5	2.44E-05	-0.008596766	-9.20E-06	297.9970093	297.9970093	-936.5847168	-876.637146	59.84773246	21.14065724	34.22883987	0	0	0	40	297.8809814	1	6	1	2.284240723	49.36461639
	3719408800	297.9974365	-789.4299011	-0.00778091	1.97E-05	1	0.999253354	40.02988815	1.997873385	7.420000155	-0.04326135	-0.007989862	2.5	2.13E-05	-0.007779949	-9.04E-06	297.9978333	297.9978333	-822.425354	-756.4344482	59.80239801	21.14033017	34.224823	0	0	0	40	297.8792419	1	6	1	2.284393311	45.45454788
	3719408802	297.9962006	-681.4777832	-0.006863379	2.22E-05	1	0.999253354	40.02988815	1.997864875	7.420000155	-0.038142834	-0.007060281	0.25	1.61E-05	-0.006862521	-1.07E-05	297.9970398	297.9970398	-756.4344482	-606.5211182	59.78754706	21.13623868	34.22268295	0	0	0	40	297.8792419	1	6	1	2.285003662	45.45454788
	3719408804	297.9956207	-591.5618286	-0.006364353	2.37E-05	1	0.999253354	40.02988815	1.997864875	7.420000155	-0.035370261	-0.006543016	0.25	1.56E-05	-0.00636356	-9.23E-06	297.9953613	297.9953613	-606.5211182	-576.6025391	59.85085897	21.13623868	34.22428894	0	0	0	40	297.8782043	1	6	1	2.284393311	45.45454788
	3719408806	297.9961853	-429.618454	-0.004695158	2.73E-05	1	0.999253354	40.02988815	1.997815554	7.420000155	-0.026094632	-0.004818149	0.25	1.31E-05	-0.00469458	-5.24E-06	297.9955139	297.9955139	-456.730011	-402.506897	59.83913455	21.13875203	34.22294998	0	0	0	40	297.878479	1	6	1	2.284545898	45.45454788
	3719408808	297.9966888	-312.6441345	-0.0034309	3.00E-05	1	0.999253354	40.02988815	1.997798948	7.420000155	-0.019068418	-0.003518612	0.25	9.95E-06	-0.003430479	-3.45E-06	297.9970093	297.9970093	-342.6200256	-282.6682434	59.96419511	21.13782368	34.22776794	0	0	0	40	297.879303	1	6	1	2.287445068	44.96578979
	3719408810	297.996582	-189.7436676	-0.002061475	3.25E-05	1	0.999253354	40.02988815	1.997822425	7.420000155	-0.011456733	-0.002118253	0.25	5.25E-06	-0.002061219	-2.80E-06	297.9963379	297.9963379	-216.7123108	-162.7750244	59.83913455	21.1379629	34.23151779	0	0	0	40	297.87854	1	6	1	2.28515625	45.45454788
	3719408812	297.9950104	-72.89924431	-0.000588391	3.46E-05	1	0.999253354	40.02988815	1.997788835	7.420000155	-0.003271242	-0.000597736	0.25	2.73E-06	-0.000588323	4.34E-07	297.9949951	297.9949951	-102.8404083	-42.95808029	59.89775669	21.13546162	34.22964478	0	0	0	40	297.8800964	1	6	1	2.283325195	45.94330597
	3719408814	297.9951324	50.02840328	0.000951825	3.43E-05	1	0.999253354	40.02988815	1.997795187	7.420000155	0.005289524	0.00097917	0.25	-2.22E-06	0.000951706	1.50E-06	297.9950256	297.9950256	23.07774162	76.97906494	59.62887648	21.13754466	34.23606873	0	0	0	40	297.8808899	1	6	1	2.28515625	45.94330597
	3719408816	297.9953003	166.8269424	0.002410271	3.20E-05	1	0.999253354	40.02988815	1.997777132	7.420000155	0.013393661	0.002483163	0.25	-4.96E-06	0.002409967	4.45E-06	297.9962463	297.9962463	136.8701019	196.783783	59.73986772	21.13719136	34.22964478	0	0	0	40	297.8808899	1	6	1	2.284698486	45.94330597
	3719408818	297.9954224	286.6486511	0.0037629	2.95E-05	1	0.999253354	40.02988815	1.997789618	7.420000155	0.020910004	0.003877885	0.25	-7.53E-06	0.003762425	7.16E-06	297.9963684	297.9963684	256.6489563	316.6483459	59.75393704	21.13538696	34.22723389	0	0	0	40	297.8803101	1	6	1	2.283630371	45.45454788
	3719408820	297.9948883	406.6092682	0.004999396	2.71E-05	1	0.999253354	40.02988815	1.997832971	7.420000155	0.02778286	0.0051458	0.25	-1.12E-05	0.004998769	8.35E-06	297.9951782	297.9951782	376.5560608	436.6624756	59.77816752	21.13777816	34.22750092	0	0	0	40	297.8820496	1	6	1	2.283782959	44.96578979
	3719408822	297.9955597	526.703186	0.006117943	2.45E-05	1	0.999253354	40.02988815	1.997807962	7.420000155	0.033998563	0.006296657	0.25	-1.37E-05	0.006117176	1.02E-05	297.9959106	297.9959106	496.7706299	556.6357422	59.79145521	21.13529721	34.22509003	0	0	0	40	297.8826904	1	6	1	2.284088135	45.45454788
	3719408824	297.9956207	646.4609985	0.007113325	2.16E-05	1	0.999253354	40.02988815	1.997819398	7.420000155	0.039532701	0.00730835	0.25	-1.83E-05	0.007112442	9.50E-06	297.994873	297.994873	616.5847168	676.3372803	59.77191449	21.13696097	34.22509003	0	0	0	40	297.8842163	1	6	1	2.283630371	45.45454788
	3719408826	297.9940948	772.1609192	0.008006252	1.92E-05	1	0.999253354	40.02988815	1.997794102	7.420000155	0.044493644	0.008231069	0.25	-1.96E-05	0.008005255	1.17E-05	297.9938354	297.9938354	736.2325439	808.0892944	59.86336503	21.13743573	34.2299118	0	0	0	40	297.8845215	1	6	1	2.286834717	45.45454788
	3719408828	297.9964752	889.4904175	0.008799117	1.68E-05	1	0.999253354	40.02988815	1.997814344	7.420000155	0.048902362	0.009035582	0.25	-2.35E-05	0.008798028	1.09E-05	297.9957886	297.9957886	862.5308228	916.4500122	59.87196294	21.13703167	34.2256279	0	0	0	40	297.8840942	1	6	1	2.286529541	44.47702789
	3719408830	297.994812	1006.266144	0.009502313	1.49E-05	1	0.999253354	40.02988815	1.99777107	7.420000155	0.052808235	0.009763597	0.25	-2.42E-05	0.009501133	1.29E-05	297.9946899	297.9946899	976.3297729	1036.202515	59.82115709	21.13756648	34.22964478	0	0	0	40	297.8830872	1	6	1	2.286682129	44.96578979
	3719408832	297.9937286	1129.000549	0.010127584	1.41E-05	1	0.999253354	40.02988815	1.997754925	7.420000155	0.056281993	0.010409705	0.25	-2.52E-05	0.010126324	1.44E-05	297.9930725	297.9930725	1096.094849	1161.90625	59.7281433	21.13610334	34.22616196	0	0	0	40	297.8836975	1	6	1	2.28729248	45.45454788
	3719408834	297.9943695	1245.939148	0.010685091	1.24E-05	1	0.999253354	40.02988815	1.997775153	7.420000155	0.059382641	0.010973018	0.25	-2.83E-05	0.010683769	1.34E-05	297.993866	297.993866	1215.813599	1276.064697	59.87430783	21.13393453	34.22536087	0	0	0	40	297.8846741	1	6	1	2.284393311	45.45454788
	3719408836	297.9941864	1365.911377	0.011183461	1.10E-05	1	0.999253354	40.02988815	1.997774844	7.420000155	0.062150866	0.011492648	0.25	-2.82E-05	0.011182071	1.54E-05	297.9940491	297.9940491	1335.913574	1395.90918	59.85867526	21.13557093	34.22348404	0	0	0	40	297.8847351	1	6	1	2.285919189	44.96578979
	3719408838	297.9928436	1485.743164	0.011633441	9.84E-06	1	0.999253354	40.02988815	1.997784386	7.420000155	0.064651718	0.011955992	0.25	-2.92E-05	0.011631996	1.62E-05	297.9936218	297.9936218	1455.791382	1515.694946	59.91495251	21.13775789	34.22402191	0	0	0	40	297.887207	1	6	1	2.284393311	45.45454788
	3719408840	297.993927	1605.504395	0.012033015	8.99E-06	1	0.999253354	40.02988815	1.997781772	7.420000155	0.06687263	0.012364456	0.25	-3.06E-05	0.012031521	1.64E-05	297.9937744	297.9937744	1575.552856	1635.455933	59.81881221	21.13464372	34.22027206	0	0	0	40	297.8861694	1	6	1	2.286376953	45.45454788
	3719408842	297.9930115	1725.610168	0.01239707	7.78E-06	1	0.999253354	40.02988815	1.997755314	7.420000155	0.068894207	0.012742457	0.25	-3.08E-05	0.012395528	1.76E-05	297.9923401	297.9923401	1695.672485	1755.547852	59.78520218	21.13716569	34.22616196	0	0	0	40	297.8858643	1	6	1	2.285614014	45.45454788
	3719408844	297.9934387	1845.319885	0.012728435	7.34E-06	1	0.999253354	40.02988815	1.997774602	7.420000155	0.070736181	0.013084095	0.25	-3.14E-05	0.012726852	1.83E-05	297.9932251	297.9932251	1815.28833	1875.35144	59.79692661	21.13545815	34.22294998	0	0	0	40	297.8877563	1	6	1	2.287750244	45.45454788
	3719408846	297.9939728	1965.161194	0.013027281	6.85E-06	1	0.999253354	40.02988815	1.997762381	7.420000155	0.072398438	0.013381108	0.25	-3.40E-05	0.013025667	1.69E-05	297.993866	297.993866	1935.258789	1995.063599	59.90791786	21.13584106	34.22134399	0	0	0	40	297.8888245	1	6	1	2.286682129	45.45454788
	3719408848	297.9928741	2085.015869	0.013298818	6.41E-06	1	0.999253354	40.02988815	1.997755086	7.420000155	0.073906042	0.013666339	0.25	-3.36E-05	0.013297166	1.84E-05	297.9926147	297.9926147	2054.966553	2115.065186	59.80943266	21.1349964	34.22080612	0	0	0	40	297.8901062	1	6	1	2.284545898	45.45454788
	3719408850	297.9954987	2207.892334	0.013550135	5.90E-06	1	0.999253354	40.02988815	1.997781895	7.420000155	0.075302721	0.013929769	0.25	-3.33E-05	0.013548448	1.96E-05	297.9951782	297.9951782	2174.942627	2240.842041	59.6406009	21.13439678	34.22321701	0	0	0	40	297.8910522	1	6	1	2.287139893	45.45454788
	3719408852	297.9959259	2327.737915	0.013779033	5.30E-06	1	0.999253354	40.02988815	1.997792459	7.420000155	0.076577073	0.014155	0.25	-3.57E-05	0.013777324	1.81E-05	297.9951782	297.9951782	2300.767334	2354.708496	59.7555003	21.13465903	34.22134399	0	0	0	40	297.8895874	1	6	1	2.286376953	44.96578979
	3719408854	297.9965057	2444.494385	0.013989642	5.03E-06	1	0.999253354	40.02988815	1.997797481	7.420000155	0.077746206	0.014379466	0.25	-3.48E-05	0.013987902	1.98E-05	297.9960327	297.9960327	2414.513184	2474.475586	59.75471867	21.13412136	34.22402191	0	0	0	40	297.8896484	1	6	1	2.284393311	45.45454788
	3719408856	297.9981384	2561.622559	0.01418437	4.34E-06	1	0.999253354	40.02988815	1.997769465	7.420000155	0.078829694	0.014566815	0.25	-3.75E-05	0.014182613	1.79E-05	297.9981689	297.9981689	2534.582764	2588.662354	59.87118132	21.13333232	34.21866608	0	0	0	40	297.8896179	1	6	1	2.284240723	44.96578979
	3719408858	297.9975739	2684.570679	0.014366984	4.36E-06	1	0.999253354	40.02988815	1.997778832	7.420000155	0.07984136	0.014773462	0.25	-3.46E-05	0.014365191	2.15E-05	297.9980469	297.9980469	2654.568848	2714.57251	59.82506523	21.1319126	34.21973419	0	0	0	40	297.8865051	1	6	1	2.284545898	45.45454788
	3719408860	297.9966888	2804.342529	0.014533324	4.27E-06	1	0.999253354	40.02988815	1.99775798	7.420000155	0.080766261	0.014937403	0.25	-3.62E-05	0.014531516	2.05E-05	297.9967041	297.9967041	2774.394531	2834.290527	59.97670117	21.13364657	34.22080612	0	0	0	40	297.8872681	1	6	1	2.283477783	45.45454788
	3719408864	297.9979401	3033.698975	0.014836428	4.01E-06	1	0.999253354	40.02988815	1.99778438	7.420000155	0.082485951	0.015234829	2.5	-4.06E-05	0.014834596	1.73E-05	297.9983826	297.9983826	2954.354248	3113.043701	59.79692661	21.13372778	34.22000504	0	0	0	40	297.8814087	1	6	1	2.284545898	45.45454788
	3719408866	297.9977417	3125.043213	0.014907592	3.99E-06	1	0.999253354	40.02988815	1.99778438	7.420000155	0.082884757	0.015291071	2.5	-4.38E-05	0.014905763	1.44E-05	297.9974976	297.9974976	3113.043701	3137.042725	59.74064935	21.13372778	34.21518326	0	0	0	40	297.8833618	1	6	1	2.284393311	45.45454788
	3719408868	297.9977722	3286.196289	0.015103001	3.99E-06	1	0.999253354	40.02988815	1.997774992	7.420000155	0.083971449	0.015488162	2.5	-4.50E-05	0.01510115	1.40E-05	297.9980469	297.9980469	3256.260742	3316.131836	59.98295419	21.13226306	34.21893311	0	0	0	40	297.8793335	1	6	1	2.285308838	45.94330597
	3719408870	297.9968719	3408.90686	0.015225451	3.42E-06	1	0.999253354	40.02988815	1.99775955	7.420000155	0.084649959	0.015622605	2.5	-4.37E-05	0.01522358	1.57E-05	297.9967041	297.9967041	3381.895264	3435.918457	59.81021429	21.13436043	34.21491623	0	0	0	40	297.8798828	1	6	1	2.284545898	46.43206406
	3719408872	297.9972534	3525.725586	0.015336975	2.97E-06	1	0.999253354	40.02988815	1.997790842	7.420000155	0.085271755	0.015734719	2.5	-4.45E-05	0.015335092	1.54E-05	297.996521	297.996521	3495.849609	3555.601563	59.71798213	21.13444421	34.21357727	0	0	0	40	297.8796082	1	6	1	2.283630371	45.45454788
	3719408874	297.9979095	3645.338379	0.015443899	3.24E-06	1	0.999253354	40.02988815	1.997757835	7.420000155	0.085865933	0.015838587	2.5	-4.58E-05	0.015442006	1.45E-05	297.9971313	297.9971313	3615.348877	3675.327881	59.97982768	21.13335128	34.21116638	0	0	0	40	297.8798523	1	6	1	2.28302002	45.45454788
	3719408876	297.9988556	3762.184204	0.015540791	3.64E-06	1	0.999253354	40.02988815	1.997788478	7.420000155	0.086405127	0.015942316	2.5	-4.53E-05	0.015538883	1.53E-05	297.9992676	297.9992676	3729.229248	3795.13916	59.94152788	21.13405073	34.21572113	0	0	0	40	297.8790283	1	6	1	2.287139893	45.45454788
	3719408878	297.9965057	3885.35376	0.015638092	3.25E-06	1	0.999253354	40.02988815	1.99778588	7.420000155	0.086947232	0.016035578	2.5	-4.68E-05	0.015636178	1.42E-05	297.9969177	297.9969177	3855.322266	3915.385254	59.76487984	21.1345597	34.21304321	0	0	0	40	297.8782654	1	6	1	2.285003662	45.45454788
	3719408880	297.9963074	4005.221802	0.015726025	3.24E-06	1	0.999253354	40.02988815	1.997784944	7.420000155	0.087436028	0.016126123	2.5	-4.70E-05	0.0157241	1.44E-05	297.9962158	297.9962158	3975.232422	4035.211182	59.84226106	21.13457557	34.21572113	0	0	0	40	297.8792725	1	6	1	2.284393311	45.45454788
	3719408882	297.9953461	4122.227173	0.015809996	2.99E-06	1	0.999253354	40.02988815	1.99779867	7.420000155	0.087901244	0.01622425	2.5	-4.51E-05	0.015808052	1.66E-05	297.9953308	297.9953308	4089.224854	4155.229492	59.8735262	21.13152593	34.21304321	0	0	0	40	297.8779907	1	6	1	2.284088135	45.45454788
	3719408884	297.9957123	4248.350586	0.015893283	2.40E-06	1	0.999253354	40.02988815	1.997802262	7.420000155	0.088363047	0.016317288	2.5	-4.40E-05	0.015891324	1.81E-05	297.9954224	297.9954224	4221.130859	4275.570313	59.9555972	21.13456136	34.21357727	0	0	0	40	297.8780518	1	6	1	2.285766602	45.45454788
	3719408886	297.9949646	4365.538818	0.015967403	3.04E-06	1	0.999253354	40.02988815	1.997790128	7.420000155	0.088778384	0.016373246	2.5	-4.78E-05	0.015965449	1.45E-05	297.9951172	297.9951172	4335.521484	4395.556152	59.74690238	21.13314907	34.21277237	0	0	0	40	297.8800049	1	6	1	2.284851074	45.45454788
	3719408888	297.9938354	4485.505859	0.016042724	3.06E-06	1	0.999253354	40.02988815	1.997836795	7.420000155	0.089197892	0.016457565	2.5	-4.68E-05	0.016040757	1.58E-05	297.9943237	297.9943237	4455.541504	4515.470215	59.83600803	21.13418401	34.22053909	0	0	0	40	297.8797607	1	6	1	2.283782959	45.45454788
	3719408890	297.993576	4608.542236	0.016110064	2.54E-06	1	0.999253354	40.02988815	1.997814954	7.420000155	0.089572391	0.016521068	2.5	-4.80E-05	0.016108093	1.49E-05	297.9937134	297.9937134	4581.555176	4635.529297	59.89697506	21.13383418	34.2146492	0	0	0	40	297.8828125	1	6	1	2.283172607	46.43206406
	3719408892	297.9934692	4725.730469	0.016175946	3.12E-06	1	0.999253354	40.02988815	1.997788344	7.420000155	0.089935047	0.016601774	2.5	-4.58E-05	0.016173957	1.74E-05	297.9933777	297.9933777	4695.685547	4755.775391	59.90557297	21.13410719	34.21839523	0	0	0	40	297.8843384	1	6	1	2.283782959	44.96578979
	3719408894	297.993454	4845.608398	0.016237192	2.72E-06	1	0.999253354	40.02988815	1.997825496	7.420000155	0.09028109	0.016644	2.5	-4.97E-05	0.016235211	1.37E-05	297.9934082	297.9934082	4815.623535	4875.593262	59.90479134	21.13458784	34.21572113	0	0	0	40	297.8859863	1	6	1	2.284393311	45.45454788
	3719408896	297.9938507	4962.564453	0.016297912	2.62E-06	1	0.999253354	40.02988815	1.997784082	7.420000155	0.090615564	0.01671309	2.5	-4.86E-05	0.016295918	1.50E-05	297.9940491	297.9940491	4929.551758	4995.577148	59.74768401	21.13331689	34.21197128	0	0	0	40	297.8878784	1	6	1	2.284851074	45.45454788
	3719408898	297.9938354	5082.599609	0.01635304	2.72E-06	1	0.999253354	40.02988815	1.997792835	7.420000155	0.09092279	0.016767896	2.5	-4.91E-05	0.01635104	1.47E-05	297.9943542	297.9943542	5049.472656	5115.726563	59.81568569	21.13384298	34.21411133	0	0	0	40	297.8890076	1	6	1	2.285919189	45.45454788
	3719408900	297.9938507	5202.763916	0.016410375	2.74E-06	1	0.999253354	40.02988815	1.997832701	7.420000155	0.091240841	0.016840167	2.5	-4.69E-05	0.01640836	1.72E-05	297.9933167	297.9933167	5175.766602	5229.76123	59.87821597	21.13243889	34.2146492	0	0	0	40	297.8882141	1	6	1	2.284240723	45.45454788
	3719408902	297.9943237	5322.792236	0.01646055	2.46E-06	1	0.999253354	40.02988815	1.997823789	7.420000155	0.091522619	0.016874523	2.5	-5.01E-05	0.01645854	1.41E-05	297.9948425	297.9948425	5289.873047	5355.711426	59.89150366	21.13306732	34.2103653	0	0	0	40	297.889679	1	6	1	2.283782959	44.96578979
	3719408904	297.9947205	5442.594727	0.016511986	2.87E-06	1	0.999253354	40.02988815	1.997802815	7.420000155	0.091806451	0.016933679	2.5	-4.91E-05	0.016509965	1.54E-05	297.9943237	297.9943237	5415.640625	5469.548828	59.84851409	21.13652721	34.21250534	0	0	0	40	297.8889771	1	6	1	2.28515625	45.45454788
	3719408906	297.9958801	5565.810059	0.016558775	2.57E-06	1	0.999253354	40.02988815	1.99784188	7.420000155	0.092067472	0.016986448	2.5	-4.84E-05	0.016556744	1.62E-05	297.9965515	297.9965515	5535.79248	5595.827637	59.90557297	21.13463712	34.21089935	0	0	0	40	297.8908081	1	6	1	2.284698486	45.45454788
	3719408908	297.9951019	5682.8396	0.016604066	2.94E-06	1	0.999253354	40.02988815	1.997860858	7.420000155	0.09231795	0.017044698	2.5	-4.64E-05	0.016602022	1.84E-05	297.9946899	297.9946899	5655.819336	5709.859863	59.99311537	21.13462282	34.21143341	0	0	0	40	297.8894653	1	6	1	2.285766602	45.94330597
	3719408910	297.9957733	5805.670654	0.016649233	2.90E-06	1	0.999253354	40.02988815	1.997849023	7.420000155	0.092572325	0.017070848	2.5	-5.02E-05	0.016647198	1.48E-05	297.9960632	297.9960632	5775.694336	5835.646973	59.74768401	21.13471188	34.20902634	0	0	0	40	297.8873291	1	6	1	2.285308838	45.45454788
	3719408912	297.9971161	5925.870361	0.016692406	2.78E-06	1	0.999253354	40.02988815	1.997846778	7.420000155	0.092811661	0.017118358	2.5	-4.97E-05	0.016690363	1.54E-05	297.996521	297.996521	5895.736816	5956.003906	59.75706355	21.13560728	34.21197128	0	0	0	40	297.8885193	1	6	1	2.284851074	45.45454788
	3719408914	297.9981079	6043.002441	0.016732942	2.85E-06	1	0.999253354	40.02988815	1.997871209	7.420000155	0.093037928	0.017161189	2.5	-4.97E-05	0.016730893	1.56E-05	297.9985352	297.9985352	6009.943359	6076.061523	59.78207566	21.13524846	34.21304321	0	0	0	40	297.8861694	1	6	1	2.285308838	44.96578979
	3719408916	297.9985046	6165.925781	0.016771151	2.82E-06	1	0.999253354	40.02988815	1.997849203	7.420000155	0.093251186	0.017190661	2.5	-5.15E-05	0.016769104	1.40E-05	297.999115	297.999115	6136.008789	6195.842773	59.66483139	21.13355897	34.20581055	0	0	0	40	297.886322	1	6	1	2.284545898	45.45454788
	3719408918	297.9986877	6282.906006	0.016809659	2.81E-06	1	0.999253354	40.02988815	1.997867096	7.420000155	0.093464319	0.017239761	2.5	-4.99E-05	0.0168076	1.57E-05	297.9989929	297.9989929	6255.950195	6309.861816	60.00171328	21.13610958	34.21009445	0	0	0	40	297.8845215	1	6	1	2.285919189	44.96578979
	3719408920	297.9971313	6400.022461	0.016845787	3.11E-06	1	0.999253354	40.02988815	1.997858167	7.420000155	0.093664535	0.01727816	2.5	-4.98E-05	0.016843724	1.60E-05	297.9972839	297.9972839	6369.958984	6430.085938	59.75393704	21.13492571	34.21304321	0	0	0	40	297.8824768	1	6	1	2.285308838	45.45454788
	3719408922	297.9957886	6520.134521	0.016880493	2.71E-06	1	0.999253354	40.02988815	1.997838424	7.420000155	0.093856307	0.017315293	2.5	-4.95E-05	0.016878425	1.63E-05	297.9960022	297.9960022	6490.110352	6550.158691	59.7336147	21.13480739	34.21572113	0	0	0	40	297.8818054	1	6	1	2.285003662	45.45454788
	3719408924	297.9970856	6642.943115	0.01691673	3.06E-06	1	0.999253354	40.02988815	1.997823664	7.420000155	0.094057942	0.017347944	2.5	-5.04E-05	0.01691466	1.56E-05	297.9972839	297.9972839	6610.024414	6675.861816	59.97748279	21.13473643	34.21491623	0	0	0	40	297.8815613	1	6	1	2.284240723	45.45454788
	3719408926	297.9968872	6766.036377	0.016947269	3.30E-06	1	0.999253354	40.02988815	1.997843587	7.420000155	0.094228212	0.017381699	2.5	-5.01E-05	0.016945194	1.60E-05	297.9977112	297.9977112	6735.956543	6796.116211	59.78832869	21.13627127	34.21170425	0	0	0	40	297.8814087	1	6	1	2.285919189	45.45454788
	3719408928	297.9970551	6880.536865	0.016982982	2.86E-06	1	0.999253354	40.02988815	1.997837534	7.420000155	0.094423971	0.017431805	2.5	-4.78E-05	0.016980893	1.85E-05	297.9960632	297.9960632	6850.5	6910.57373	59.73830447	21.13766158	34.20902634	0	0	0	40	297.8824768	1	6	1	2.284393311	45.94330597
	3719408930	297.9977722	7003.445557	0.017013126	2.94E-06	1	0.999253354	40.02988815	1.997802998	7.420000155	0.094590895	0.017457731	2.5	-4.87E-05	0.017011036	1.77E-05	297.9976501	297.9976501	6976.522461	7030.368652	59.49443637	21.13405653	34.20340347	0	0	0	40	297.8817444	1	6	1	2.286987305	45.45454788
	3719408932	297.9972382	7126.396729	0.017042064	2.52E-06	1	0.999253354	40.02988815	1.997838558	7.420000155	0.094754996	0.017479188	2.5	-5.04E-05	0.017039977	1.62E-05	297.9959717	297.9959717	7096.415039	7156.378418	59.69687816	21.13562327	34.20929337	0	0	0	40	297.8805847	1	6	1	2.284240723	45.45454788
	3719408933	297.9973755	7189.401855	0.017056725	3.04E-06	1	0.999253354	40.02988815	1.997802982	7.420000155	0.094834815	0.017494389	2.5	-5.03E-05	0.017054635	1.63E-05	297.9985046	297.9985046	7156.378418	7222.425293	59.59213993	21.13436827	34.20634842	0	0	0	40	297.8799133	1	6	1	2.287902832	45.45454788
	3719408936	297.9967804	7363.502686	0.017096687	3.10E-06	1	0.999253354	40.02988815	1.997812699	7.420000155	0.09505673	0.017539257	2.5	-4.97E-05	0.01709459	1.70E-05	297.9976501	297.9976501	7330.504395	7396.500977	59.79223684	21.13360994	34.20608139	0	0	0	40	297.8796692	1	6	1	2.284240723	45.45454788
	3719408938	297.9964142	7483.503418	0.017124892	2.65E-06	1	0.999253354	40.02988815	1.997816722	7.420000155	0.095215685	0.017557842	2.5	-5.17E-05	0.0171228	1.51E-05	297.9960022	297.9960022	7450.557617	7516.449219	59.9063546	21.13384208	34.20420456	0	0	0	40	297.8809814	1	6	1	2.285461426	45.45454788
	3719408940	297.9950714	7603.409424	0.017147481	3.02E-06	1	0.999253354	40.02988815	1.997815656	7.420000155	0.095341868	0.017577607	2.5	-5.24E-05	0.017145388	1.45E-05	297.995636	297.995636	7570.478027	7636.34082	59.87274457	21.13543184	34.20500946	0	0	0	40	297.8800049	1	6	1	2.284088135	45.45454788
	3719408942	297.9954071	7723.76123	0.017174644	3.01E-06	1	0.999253354	40.02988815	1.997836982	7.420000155	0.095492887	0.01761087	2.5	-5.15E-05	0.017172545	1.55E-05	297.9949341	297.9949341	7690.781738	7756.740723	59.884469	21.13503229	34.20500946	0	0	0	40	297.8825073	1	6	1	2.285003662	45.45454788
	3719408944	297.9958038	7840.671143	0.017199313	3.05E-06	1	0.999253354	40.02988815	1.997836966	7.420000155	0.095626678	0.017654122	2.5	-4.84E-05	0.017197197	1.88E-05	297.9960022	297.9960022	7810.661621	7870.680664	59.73205144	21.13425359	34.20474243	0	0	0	40	297.8830566	1	6	1	2.284393311	45.45454788
	3719408946	297.9943542	7963.60498	0.017222667	3.31E-06	1	0.999253354	40.02988815	1.997832691	7.420000155	0.095761345	0.017651357	2.5	-5.32E-05	0.017220569	1.40E-05	297.9941406	297.9941406	7930.668945	7996.541016	59.93605648	21.13366139	34.2036705	0	0	0	40	297.8830872	1	6	1	2.283935547	45.45454788
	3719408948	297.9940186	8080.707275	0.017244477	3.01E-06	1	0.999253354	40.02988815	1.997822655	7.420000155	0.095880037	0.0176849	2.5	-5.13E-05	0.017242368	1.60E-05	297.9932861	297.9932861	8050.672363	8110.742188	59.89228529	21.13460467	34.20474243	0	0	0	40	297.8843384	1	6	1	2.283477783	45.94330597
	3719408950	297.9947815	8200.783447	0.017267463	3.29E-06	1	0.999253354	40.02988815	1.997780403	7.420000155	0.096005898	0.017708165	2.5	-5.13E-05	0.017265351	1.61E-05	297.9941711	297.9941711	8170.789551	8230.777344	59.67968233	21.13572738	34.20393753	0	0	0	40	297.8847046	1	6	1	2.286224365	45.45454788
	3719408952	297.9956665	8320.774414	0.017289108	3.04E-06	1	0.999253354	40.02988815	1.997848365	7.420000155	0.096129063	0.017732482	2.5	-5.11E-05	0.017286991	1.64E-05	297.9953613	297.9953613	8290.806641	8350.742188	59.78598381	21.13567765	34.20099258	0	0	0	40	297.8840332	1	6	1	2.284698486	45.45454788
	3719408954	297.9943542	8440.655273	0.017311371	3.31E-06	1	0.999253354	40.02988815	1.997855137	7.420000155	0.096250748	0.017768271	2.5	-4.89E-05	0.017309244	1.87E-05	297.9937134	297.9937134	8410.731445	8470.579102	59.90791786	21.13634114	34.20714951	0	0	0	40	297.8859253	1	6	1	2.284545898	45.45454788
	3719408955	297.9952393	8503.756836	0.017320804	3.25E-06	1	0.999253354	40.02988815	1.99783117	7.420000155	0.096306539	0.017754022	2.5	-5.31E-05	0.017318692	1.44E-05	297.9949951	297.9949951	8470.579102	8536.93457	59.84382432	21.13364342	34.20848846	0	0	0	40	297.8869324	1	6	1	2.284393311	45.45454788
	3719408957	297.9962463	8623.897949	0.01734137	3.50E-06	1	0.999253354	40.02988815	1.99781005	7.420000155	0.096414293	0.017804905	2.5	-4.78E-05	0.017339234	1.99E-05	297.9963074	297.9963074	8590.930664	8656.865234	59.95637882	21.13462713	34.20447159	0	0	0	40	297.8862915	1	6	1	2.286224365	45.45454788
	3719408959	297.9957886	8746.840332	0.017360103	3.38E-06	1	0.999253354	40.02988815	1.997826679	7.420000155	0.096520294	0.017818511	2.5	-4.89E-05	0.017357969	1.88E-05	297.9955139	297.9955139	8722.865234	8770.81543	59.76097169	21.13374636	34.2036705	0	0	0	40	297.887085	1	6	1	2.283782959	45.45454788
	3719408962	297.9945068	8920.887207	0.017386882	2.87E-06	1	0.999253354	40.02988815	1.997881617	7.420000155	0.096673376	0.017837614	2.5	-5.06E-05	0.017384751	1.73E-05	297.9943237	297.9943237	8890.743164	8951.03125	59.80786941	21.13218989	34.1985817	0	0	0	40	297.8861694	1	6	1	2.284698486	45.45454788
	3719408964	297.9947052	9043.960449	0.017405871	3.32E-06	1	0.999253354	40.02988815	1.997870304	7.420000155	0.09677813	0.017858649	2.5	-5.03E-05	0.017403737	1.76E-05	297.9951477	297.9951477	9010.952148	9076.96875	59.60777251	21.13742836	34.20072556	0	0	0	40	297.8864136	1	6	1	2.285461426	45.45454788
	3719408970	297.9967499	9362.337402	0.017457477	3.16E-06	1	0.999253354	40.02988815	1.997832684	7.420000155	0.097062959	0.017913177	2.5	-5.01E-05	0.017455334	1.80E-05	297.9951477	297.9951477	9287.183594	9437.491211	59.87587109	21.13514959	34.19510269	0	0	0	40	297.8879089	1	6	1	2.285461426	45.45454788
	3719408971	297.997818	9464.455566	0.017463932	3.57E-06	1	0.999253354	40.02988815	1.997841639	7.420000155	0.097102027	0.017905128	2.5	-5.28E-05	0.017461799	1.53E-05	297.9983521	297.9983521	9437.491211	9491.419922	59.76175332	21.133159	34.19536972	0	0	0	40	297.8884888	1	6	1	2.285919189	45.45454788
	3719408973	297.998291	9581.294922	0.017479792	3.65E-06	1	0.999253354	40.02988815	1.997861039	7.420000155	0.097189311	0.017931136	2.5	-5.11E-05	0.01747765	1.71E-05	297.9989014	297.9989014	9551.332031	9611.257813	59.75393704	21.133688	34.19804764	0	0	0	40	297.8871765	1	6	1	2.28515625	45.45454788
	3719408975	297.9971924	9701.248047	0.017498345	3.53E-06	1	0.999253354	40.02988815	1.997829673	7.420000155	0.097291967	0.017944846	2.5	-5.21E-05	0.017496205	1.62E-05	297.9980164	297.9980164	9671.211914	9731.28418	59.85007735	21.13416766	34.19617081	0	0	0	40	297.8857422	1	6	1	2.284240723	45.45454788
	3719408977	297.9964905	9821.282227	0.017511741	3.51E-06	1	0.999253354	40.02988815	1.997826846	7.420000155	0.09736314	0.017975508	2.5	-4.91E-05	0.017509588	1.92E-05	297.996582	297.996582	9791.326172	9851.238281	59.79770824	21.13426132	34.19563675	0	0	0	40	297.8848267	1	6	1	2.283477783	43.98826981
	3719408979	297.9968109	9944.291504	0.017527651	3.26E-06	1	0.999253354	40.02988815	1.997840323	7.420000155	0.097456646	0.017968384	2.5	-5.34E-05	0.017525513	1.50E-05	297.9960938	297.9960938	9917.305664	9971.277344	59.74612075	21.13607654	34.20099258	0	0	0	40	297.8825073	1	6	1	2.284088135	45.94330597
	3719408981	297.9964905	10061.22266	0.017542472	3.49E-06	1	0.999253354	40.02988815	1.997848126	7.420000155	0.097535311	0.018005524	2.5	-4.95E-05	0.017540316	1.90E-05	297.9970398	297.9970398	10031.22168	10091.22363	59.9555972	21.13381098	34.19670868	0	0	0	40	297.8817444	1	6	1	2.285003662	45.45454788
	3719408983	297.9946747	10184.17236	0.01755475	3.41E-06	1	0.999253354	40.02988815	1.997869515	7.420000155	0.097606672	0.01800714	2.5	-5.15E-05	0.017552601	1.70E-05	297.9952698	297.9952698	10157.13574	10211.20898	59.84226106	21.13374798	34.19965363	0	0	0	40	297.8827209	1	6	1	2.283630371	50.34213257
	3719408985	297.9954071	10301.25488	0.017568288	3.50E-06	1	0.999253354	40.02988815	1.997859312	7.420000155	0.097683006	0.018012738	2.5	-5.30E-05	0.017566143	1.55E-05	297.9954834	297.9954834	10271.25098	10331.25879	59.88603226	21.13488737	34.19965363	0	0	0	40	297.8825989	1	6	1	2.286224365	44.96578979
	3719408987	297.9951324	10421.19434	0.017581546	3.68E-06	1	0.999253354	40.02988815	1.997854769	7.420000155	0.097751637	0.018052292	2.5	-4.84E-05	0.017579381	2.02E-05	297.995636	297.995636	10391.2373	10451.15137	59.80161638	21.13419001	34.19777679	0	0	0	40	297.8831787	1	6	1	2.285461426	45.45454788
	3719408989	297.9945526	10541.16504	0.017594737	3.60E-06	1	0.999253354	40.02988815	1.997896912	7.420000155	0.097830378	0.01804791	2.5	-5.17E-05	0.017592585	1.69E-05	297.9945374	297.9945374	10511.15137	10571.17871	59.86336503	21.13448153	34.19456482	0	0	0	40	297.8826904	1	6	1	2.283477783	45.45454788
	3719408991	297.9954681	10661.20898	0.017609891	3.61E-06	1	0.999253354	40.02988815	1.997839667	7.420000155	0.09791077	0.018069302	2.5	-5.06E-05	0.017607731	1.81E-05	297.995697	297.995697	10631.12598	10691.29199	59.7172005	21.13425481	34.20206451	0	0	0	40	297.8849487	1	6	1	2.284545898	45.45454788
	3719408993	297.9950256	10781.30273	0.017621003	3.46E-06	1	0.999253354	40.02988815	1.997859833	7.420000155	0.097971266	0.018092762	2.5	-4.85E-05	0.017618833	2.02E-05	297.9949341	297.9949341	10751.21289	10811.39258	59.93527485	21.13349428	34.19804764	0	0	0	40	297.8851318	1	6	1	2.285461426	45.45454788
	3719408995	297.9955139	10904.15625	0.017633762	3.73E-06	1	0.999253354	40.02988815	1.997861258	7.420000155	0.098044848	0.018092149	2.5	-5.10E-05	0.017631601	1.78E-05	297.9957886	297.9957886	10877.2002	10931.1123	59.8516406	21.13707965	34.19911575	0	0	0	40	297.8839417	1	6	1	2.28515625	44.96578979
	3719408997	297.9946899	11021.1582	0.017642481	3.66E-06	1	0.999253354	40.02988815	1.997885321	7.420000155	0.098093122	0.018108395	2.5	-4.98E-05	0.017640314	1.91E-05	297.9953003	297.9953003	10991.18555	11051.13086	59.86883643	21.13385865	34.19911575	0	0	0	40	297.8868713	1	6	1	2.28302002	45.94330597
	3719408999	297.9951324	11141.40869	0.017654763	3.72E-06	1	0.999253354	40.02988815	1.99784447	7.420000155	0.098160194	0.018116941	2.5	-5.05E-05	0.017652597	1.84E-05	297.994751	297.994751	11111.43652	11171.38086	59.76800635	21.13458275	34.19456482	0	0	0	40	297.8862305	1	6	1	2.284545898	45.45454788
	3719409001	297.9956665	11261.3667	0.017665819	3.62E-06	1	0.999253354	40.02988815	1.997877295	7.420000155	0.09822476	0.018120265	2.5	-5.20E-05	0.017663658	1.69E-05	297.9957581	297.9957581	11231.42578	11291.30762	59.8242836	21.13410706	34.19242477	0	0	0	40	297.886261	1	6	1	2.284698486	44.47702789
	3719409003	297.9949646	11381.40625	0.017678377	3.88E-06	1	0.999253354	40.02988815	1.997893954	7.420000155	0.09829414	0.018139832	2.5	-5.09E-05	0.01767621	1.81E-05	297.995575	297.995575	11351.38086	11411.43164	59.85320386	21.13555158	34.19403076	0	0	0	40	297.8876648	1	6	1	2.285003662	45.45454788
	3719409005	297.9952545	11501.40869	0.017686005	3.56E-06	1	0.999253354	40.02988815	1.997876015	7.420000155	0.098335158	0.018150448	2.5	-5.03E-05	0.017683834	1.87E-05	297.9949951	297.9949951	11471.42969	11531.3877	59.88056086	21.13568083	34.19429779	0	0	0	40	297.886322	1	6	1	2.283630371	45.45454788
	3719409007	297.9947205	11621.4502	0.017701027	4.32E-06	1	0.999253354	40.02988815	1.997974646	7.420000155	0.09842503	0.01815755	2.5	-5.20E-05	0.017698861	1.70E-05	297.9950867	297.9950867	11591.42383	11651.47656	59.80943266	21.13796298	34.19643784	0	0	0	40	297.8872681	1	6	1	2.285003662	45.45454788
	3719409009	297.9959564	11744.39258	0.017709807	3.62E-06	1	0.999253354	40.02988815	1.997948548	7.420000155	0.098471828	0.018170583	2.5	-5.13E-05	0.017707637	1.78E-05	297.9957275	297.9957275	11717.42285	11771.3623	59.58588691	21.13478509	34.18974686	0	0	0	40	297.886261	1	6	1	2.286987305	45.45454788
	3719409011	297.9953003	11864.34473	0.017722048	4.32E-06	1	0.999253354	40.02988815	1.997902291	7.420000155	0.098537561	0.018183593	2.5	-5.12E-05	0.017719877	1.80E-05	297.994751	297.994751	11831.34375	11897.3457	59.70156793	21.13541151	34.19376373	0	0	0	40	297.8865662	1	6	1	2.283477783	45.45454788
	3719409013	297.9960175	11981.53955	0.017731263	3.71E-06	1	0.999253354	40.02988815	1.997882064	7.420000155	0.098586483	0.018200117	2.5	-4.99E-05	0.017729084	1.93E-05	297.9957275	297.9957275	11951.50293	12011.57617	59.76487984	21.13370233	34.19456482	0	0	0	40	297.8872986	1	6	1	2.283477783	45.45454788
	3719409015	297.9966888	12101.53955	0.017741323	3.35E-06	1	0.999253354	40.02988815	1.997861959	7.420000155	0.098644459	0.01819433	2.5	-5.28E-05	0.017739154	1.64E-05	297.9966125	297.9966125	12071.5791	12131.5	59.58823179	21.13420194	34.19242477	0	0	0	40	297.8856506	1	6	1	2.285308838	45.94330597
	3719409017	297.9963226	12221.52246	0.017749907	3.96E-06	1	0.999253354	40.02988815	1.997876066	7.420000155	0.09869001	0.018218438	2.5	-5.01E-05	0.017747727	1.92E-05	297.9965515	297.9965515	12191.54395	12251.50098	59.84538757	21.13402539	34.18626404	0	0	0	40	297.8859253	1	6	1	2.284088135	45.45454788
	3719409019	297.9960785	12341.55713	0.017760369	3.71E-06	1	0.999253354	40.02988815	1.997861026	7.420000155	0.098746974	0.018231681	2.5	-4.96E-05	0.017758186	1.96E-05	297.9959412	297.9959412	12311.44238	12371.67188	59.72658004	21.13464478	34.18733597	0	0	0	40	297.884491	1	6	1	2.283477783	45.45454788
	3719409021	297.9964142	12461.65479	0.017766667	3.83E-06	1	0.999253354	40.02988815	1.997844269	7.420000155	0.098783236	0.01822715	2.5	-5.16E-05	0.017764491	1.77E-05	297.9963989	297.9963989	12431.67578	12491.63379	59.87821597	21.13268085	34.1918869	0	0	0	40	297.8849182	1	6	1	2.284698486	45.45454788
	3719409023	297.9971313	12584.55176	0.01777443	3.94E-06	1	0.999253354	40.02988815	1.997850583	7.420000155	0.098827918	0.018228667	2.5	-5.28E-05	0.017772258	1.65E-05	297.9963989	297.9963989	12551.60156	12617.50195	59.9227688	21.1333769	34.18546295	0	0	0	40	297.8858032	1	6	1	2.285766602	46.92082214
	3719409025	297.9971008	12701.60645	0.017782368	3.89E-06	1	0.999253354	40.02988815	1.997836811	7.420000155	0.098871401	0.018236695	2.5	-5.28E-05	0.017780194	1.65E-05	297.9977417	297.9977417	12671.56445	12731.64844	59.90869948	21.13305675	34.19161987	0	0	0	40	297.8849182	1	6	1	2.285766602	44.96578979
	3719409027	297.9968719	12822.00293	0.01779442	3.82E-06	1	0.999253354	40.02988815	1.997861804	7.420000155	0.098936828	0.018264	2.5	-5.02E-05	0.017792234	1.92E-05	297.995575	297.995575	12791.97852	12852.02734	59.62809485	21.1360583	34.1867981	0	0	0	40	297.8840332	1	6	1	2.283935547	45.45454788
	3719409029	297.9965363	12936.18164	0.017802605	4.29E-06	1	0.999253354	40.02988815	1.997855073	7.420000155	0.098982909	0.018267609	2.5	-5.11E-05	0.017800422	1.84E-05	297.9970398	297.9970398	12906.1875	12966.17578	59.75393704	21.13491421	34.19295883	0	0	0	40	297.8835144	1	6	1	2.284545898	45.45454788
	3719409031	297.997345	13059.25537	0.017806864	3.78E-06	1	0.999253354	40.02988815	1.997844152	7.420000155	0.099006437	0.01826994	2.5	-5.14E-05	0.017804682	1.80E-05	297.9970703	297.9970703	13026.15234	13092.3584	59.88681389	21.13411345	34.1867981	0	0	0	40	297.8837891	1	6	1	2.284545898	45.94330597
	3719409033	297.9981537	13182.5	0.017816286	3.96E-06	1	0.999253354	40.02988815	1.997842824	7.420000155	0.099058587	0.018280502	2.5	-5.13E-05	0.017814101	1.82E-05	297.9980164	297.9980164	13152.37012	13212.62988	59.71016584	21.1335124	34.18599701	0	0	0	40	297.8831177	1	6	1	2.284240723	45.45454788
	3719409035	297.9969177	13302.7915	0.017823744	4.20E-06	1	0.999253354	40.02988815	1.997861965	7.420000155	0.099101325	0.018286395	2.5	-5.17E-05	0.017821561	1.78E-05	297.996521	297.996521	13272.72559	13332.85742	59.84538757	21.13407909	34.187603	0	0	0	40	297.881897	1	6	1	2.284698486	45.45454788
	3719409037	297.9979401	13422.89014	0.017836051	4.07E-06	1	0.999253354	40.02988815	1.997878156	7.420000155	0.099168967	0.018307408	2.5	-5.02E-05	0.01783386	1.93E-05	297.9985657	297.9985657	13392.90527	13452.875	59.73830447	21.13367785	34.18439102	0	0	0	40	297.8818054	1	6	1	2.283782959	45.45454788
	3719409039	297.9975891	13543.04395	0.017842079	3.68E-06	1	0.999253354	40.02988815	1.99783481	7.420000155	0.09919926	0.0183195	2.5	-4.91E-05	0.017839883	2.05E-05	297.9975281	297.9975281	13512.99219	13573.0957	59.83444478	21.13613216	34.18974686	0	0	0	40	297.8809814	1	6	1	2.283782959	45.45454788
	3719409041	297.9967651	13663.13867	0.017846938	4.20E-06	1	0.999253354	40.02988815	1.997862312	7.420000155	0.099231324	0.018304737	2.5	-5.27E-05	0.017844756	1.69E-05	297.9972229	297.9972229	13633.09473	13693.18262	59.81334081	21.13181011	34.18626404	0	0	0	40	297.8800049	1	6	1	2.284393311	45.45454788
	3719409043	297.9964447	13783.36182	0.017854068	4.42E-06	1	0.999253354	40.02988815	1.997837304	7.420000155	0.099268603	0.018318159	2.5	-5.16E-05	0.017851881	1.80E-05	297.9963989	297.9963989	13753.2998	13813.42383	59.7172005	21.13511303	34.19108582	0	0	0	40	297.8809814	1	6	1	2.285614014	45.45454788
	3719409045	297.997406	13906.2876	0.017862626	4.35E-06	1	0.999253354	40.02988815	1.997842418	7.420000155	0.09931462	0.018336591	2.5	-4.99E-05	0.01786043	1.98E-05	297.9980469	297.9980469	13873.27148	13939.30371	59.76175332	21.13374781	34.18465805	0	0	0	40	297.8804016	1	6	1	2.284240723	44.47702789
	3719409047	297.9971313	14023.58057	0.017868533	3.91E-06	1	0.999253354	40.02988815	1.997837637	7.420000155	0.099349105	0.018332648	2.5	-5.17E-05	0.017866344	1.80E-05	297.9967041	297.9967041	13993.52734	14053.63379	59.80786941	21.13298529	34.1867981	0	0	0	40	297.879425	1	6	1	2.283782959	46.43206406
	3719409049	297.9973145	14146.95996	0.017875913	4.22E-06	1	0.999253354	40.02988815	1.997856052	7.420000155	0.099389763	0.018347034	2.5	-5.05E-05	0.017873718	1.92E-05	297.9969788	297.9969788	14113.92578	14179.99414	59.93136671	21.13583068	34.18064117	0	0	0	40	297.881897	1	6	1	2.284088135	45.45454788
	3719409051	297.9959564	14264.10498	0.017880347	4.30E-06	1	0.999253354	40.02988815	1.997866772	7.420000155	0.099417248	0.018339335	2.5	-5.28E-05	0.017878162	1.70E-05	297.9962769	297.9962769	14234.13867	14294.07129	59.95794208	21.13374357	34.18974686	0	0	0	40	297.8825684	1	6	1	2.285003662	45.45454788
	3719409053	297.9971008	14378.18457	0.017888802	4.25E-06	1	0.999253354	40.02988815	1.99787237	7.420000155	0.099461671	0.018363256	2.5	-5.01E-05	0.017886605	1.97E-05	297.9972534	297.9972534	14348.11035	14408.25879	59.86727317	21.13418732	34.18519211	0	0	0	40	297.8808289	1	6	1	2.284851074	45.45454788
	3719409055	297.9982147	14498.56396	0.01789251	4.35E-06	1	0.999253354	40.02988815	1.997901786	7.420000155	0.099485868	0.01835563	2.5	-5.22E-05	0.017890319	1.76E-05	297.9978027	297.9978027	14468.39648	14528.73145	59.70000467	21.13093642	34.18626404	0	0	0	40	297.8817139	1	6	1	2.284698486	45.45454788
	3719409057	297.9968872	14621.85791	0.017901244	4.33E-06	1	0.999253354	40.02988815	1.997885566	7.420000155	0.099530751	0.018379999	2.5	-4.94E-05	0.017899042	2.04E-05	297.997345	297.997345	14594.84863	14648.86719	59.61637042	21.1344552	34.1809082	0	0	0	40	297.8805847	1	6	1	2.283935547	45.45454788
	3719409059	297.9968719	14738.93359	0.017907007	4.61E-06	1	0.999253354	40.02988815	1.997841053	7.420000155	0.099564609	0.018364578	2.5	-5.32E-05	0.017904819	1.67E-05	297.9978333	297.9978333	14708.93945	14768.92773	59.74377587	21.13329562	34.17983627	0	0	0	40	297.8814697	1	6	1	2.285614014	45.45454788
	3719409061	297.9970551	14862.02148	0.017913465	4.27E-06	1	0.999253354	40.02988815	1.997866042	7.420000155	0.099596646	0.018398395	2.5	-4.83E-05	0.017911258	2.15E-05	297.9969788	297.9969788	14835.00293	14889.04004	59.83600803	21.13259894	34.17876816	0	0	0	40	297.8798218	1	6	1	2.285003662	45.45454788
	3719409063	297.9968262	14982.59814	0.017917523	4.29E-06	1	0.999253354	40.02988815	1.997845138	7.420000155	0.099621215	0.01838637	2.5	-5.12E-05	0.017915326	1.86E-05	297.9968262	297.9968262	14949.52344	15015.67285	59.65935999	21.1334281	34.18224716	0	0	0	40	297.880127	1	6	1	2.284393311	44.96578979
	3719409065	297.9955444	15108.63281	0.017922821	4.85E-06	1	0.999253354	40.02988815	1.997893262	7.420000155	0.099656013	0.018375953	2.5	-5.42E-05	0.017920636	1.57E-05	297.9953613	297.9953613	15081.6416	15135.62402	59.8406978	21.13382194	34.19001389	0	0	0	40	297.8813782	1	6	1	2.284240723	44.96578979
	3719409067	297.9959412	15222.7583	0.017930112	4.73E-06	1	0.999253354	40.02988815	1.997873517	7.420000155	0.099693398	0.018395101	2.5	-5.21E-05	0.017927918	1.79E-05	297.9956055	297.9956055	15195.69141	15249.8252	59.89463017	21.13191132	34.18465805	0	0	0	40	297.8821411	1	6	1	2.284545898	45.94330597
	3719409069	297.9953766	15346.15527	0.017936138	4.64E-06	1	0.999253354	40.02988815	1.997883475	7.420000155	0.099724629	0.018416036	2.5	-4.94E-05	0.017933934	2.05E-05	297.9952393	297.9952393	15316.03223	15376.27832	59.74768401	21.13448022	34.18198013	0	0	0	40	297.8826294	1	6	1	2.284240723	44.96578979
	3719409071	297.9959259	15463.29883	0.01794099	5.03E-06	1	0.999253354	40.02988815	1.997916864	7.420000155	0.099753082	0.018421879	2.5	-4.94E-05	0.017938784	2.06E-05	297.9957275	297.9957275	15430.24121	15496.35645	59.84773246	21.13501354	34.17930222	0	0	0	40	297.8833618	1	6	1	2.284851074	45.45454788
	3719409073	297.9956512	15583.37598	0.017946114	4.51E-06	1	0.999253354	40.02988815	1.997886	7.420000155	0.099784826	0.018401713	2.5	-5.39E-05	0.017943926	1.61E-05	297.995636	297.995636	15556.36426	15610.3877	59.84382432	21.13447789	34.17448425	0	0	0	40	297.8829041	1	6	1	2.285766602	44.96578979
	3719409075	297.9953308	15706.64453	0.017951571	4.58E-06	1	0.999253354	40.02988815	1.997838132	7.420000155	0.099809858	0.018423044	2.5	-5.10E-05	0.01794937	1.90E-05	297.9953918	297.9953918	15676.61621	15736.67285	59.66561302	21.13399875	34.17421341	0	0	0	40	297.8842163	1	6	1	2.284393311	49.85337448
	3719409077	297.9955902	15830.07275	0.017953873	4.76E-06	1	0.999253354	40.02988815	1.99788318	7.420000155	0.099824217	0.018428916	2.5	-5.04E-05	0.01795167	1.96E-05	297.9957275	297.9957275	15797	15863.14551	59.76722472	21.13324464	34.17448425	0	0	0	40	297.8840027	1	6	1	2.285003662	45.45454788
	3719409079	297.9955902	15941.146	0.01796227	4.66E-06	1	0.999253354	40.02988815	1.997872896	7.420000155	0.099870456	0.018437237	2.5	-5.05E-05	0.017960066	1.95E-05	297.9953918	297.9953918	15911.13965	15971.15234	59.95637882	21.13381863	34.17555237	0	0	0	40	297.8837585	1	6	1	2.285614014	45.45454788
	3719409081	297.9954529	16064.2583	0.017963351	4.99E-06	1	0.999253354	40.02988815	1.997832582	7.420000155	0.09987494	0.018435903	2.5	-5.09E-05	0.017961149	1.92E-05	297.9950256	297.9950256	16031.19629	16097.32031	59.92745857	21.13523685	34.1774292	0	0	0	40	297.8854675	1	6	1	2.285614014	45.45454788
	3719409083	297.9942627	16184.56543	0.017969294	5.05E-06	1	0.999253354	40.02988815	1.997881865	7.420000155	0.099913584	0.018425095	2.5	-5.40E-05	0.017967103	1.60E-05	297.9940491	297.9940491	16157.37793	16211.75293	59.82037546	21.132123	34.17849731	0	0	0	40	297.8872375	1	6	1	2.283782959	45.45454788
	3719409085	297.9953461	16307.93506	0.017976233	5.12E-06	1	0.999253354	40.02988815	1.99785698	7.420000155	0.099945568	0.01846084	2.5	-4.89E-05	0.017974021	2.12E-05	297.9961243	297.9961243	16277.86816	16338.00195	59.78911032	21.13098773	34.17849731	0	0	0	40	297.8868408	1	6	1	2.284240723	45.45454788
	3719409087	297.9950409	16425.00586	0.017980596	4.76E-06	1	0.999253354	40.02988815	1.997863086	7.420000155	0.099974748	0.018440699	2.5	-5.33E-05	0.017978401	1.68E-05	297.9951477	297.9951477	16391.94336	16458.06836	59.77973078	21.13328045	34.18278503	0	0	0	40	297.888031	1	6	1	2.284851074	45.45454788
	3719409089	297.997406	16545.08105	0.017987654	5.13E-06	1	0.999253354	40.02988815	1.997854907	7.420000155	0.100008582	0.018474577	2.5	-4.85E-05	0.017985438	2.16E-05	297.9967346	297.9967346	16512.08594	16578.07617	59.81724895	21.13281584	34.17849731	0	0	0	40	297.8864441	1	6	1	2.284393311	44.47702789
	3719409091	297.9974518	16665.51855	0.017985986	4.84E-06	1	0.999253354	40.02988815	1.997838994	7.420000155	0.099999916	0.018465457	2.5	-4.98E-05	0.017983776	2.03E-05	297.9978943	297.9978943	16632.49609	16698.54102	59.78520218	21.13373079	34.17903519	0	0	0	40	297.8872375	1	6	1	2.283477783	44.96578979
	3719409093	297.997818	16785.72363	0.017989503	5.09E-06	1	0.999253354	40.02988815	1.997881645	7.420000155	0.100025285	0.018449286	2.5	-5.35E-05	0.017987307	1.67E-05	297.9975281	297.9975281	16758.70117	16812.74609	59.72892493	21.13179373	34.18117523	0	0	0	40	297.8876343	1	6	1	2.284851074	44.47702789
	3719409095	297.9968719	16905.74707	0.017996844	4.64E-06	1	0.999253354	40.02988815	1.997850991	7.420000155	0.100058756	0.018487932	2.5	-4.78E-05	0.017994625	2.23E-05	297.9966431	297.9966431	16872.62305	16938.87109	60.00093165	21.13280976	34.17849731	0	0	0	40	297.8851318	1	6	1	2.286224365	45.45454788
	3719409097	297.9968872	17026.00488	0.018002357	4.67E-06	1	0.999253354	40.02988815	1.997859903	7.420000155	0.100094052	0.018471155	2.5	-5.19E-05	0.018000153	1.83E-05	297.9976501	297.9976501	16992.89648	17059.11328	59.85867526	21.13234261	34.18305206	0	0	0	40	297.8851318	1	6	1	2.283782959	45.45454788
	3719409099	297.9980316	17146.3291	0.018008464	5.06E-06	1	0.999253354	40.02988815	1.997867223	7.420000155	0.100127416	0.018482488	2.5	-5.10E-05	0.018006255	1.92E-05	297.9973755	297.9973755	17119.26953	17173.38867	59.81021429	21.13377705	34.17849731	0	0	0	40	297.8849792	1	6	1	2.283325195	45.45454788
	3719409101	297.9994202	17266.36523	0.018007631	4.81E-06	1	0.999253354	40.02988815	1.997869069	7.420000155	0.100125393	0.018468206	2.5	-5.34E-05	0.018005431	1.68E-05	297.9998779	297.9998779	17239.31055	17293.41992	59.66873953	21.13261487	34.1884079	0	0	0	40	297.8834534	1	6	1	2.285308838	45.45454788
	3719409103	297.9981689	17386.55176	0.018010314	5.23E-06	1	0.999253354	40.02988815	1.997841329	7.420000155	0.100135328	0.018490227	2.5	-4.99E-05	0.018008101	2.03E-05	297.9987793	297.9987793	17353.54102	17419.5625	59.75471867	21.13006346	34.17689133	0	0	0	40	297.8815308	1	6	1	2.286224365	45.45454788
	3719409105	297.9978638	17503.96094	0.018012773	5.44E-06	1	0.999253354	40.02988815	1.99783554	7.420000155	0.100150139	0.018485161	2.5	-5.13E-05	0.018010565	1.89E-05	297.9980774	297.9980774	17473.97266	17533.94922	59.40142258	21.13335124	34.17501831	0	0	0	40	297.8805542	1	6	1	2.287445068	45.45454788
	3719409107	297.998703	17630.05469	0.018018361	5.14E-06	1	0.999253354	40.02988815	1.997860576	7.420000155	0.100184717	0.018478793	2.5	-5.35E-05	0.018016161	1.67E-05	297.9988708	297.9988708	17594.06641	17666.04297	59.65076207	21.13221237	34.17849731	0	0	0	40	297.8810425	1	6	1	2.284088135	45.94330597
	3719409109	297.9971924	17744.125	0.018020826	5.47E-06	1	0.999253354	40.02988815	1.997827594	7.420000155	0.100196588	0.018482414	2.5	-5.33E-05	0.018018625	1.70E-05	297.997467	297.997467	17714.06055	17774.18945	59.857112	21.13285653	34.18037415	0	0	0	40	297.8817139	1	6	1	2.285003662	45.45454788
	3719409111	297.9970856	17867.50977	0.018027085	5.45E-06	1	0.999253354	40.02988815	1.997847964	7.420000155	0.100227537	0.018514757	2.5	-4.87E-05	0.018024866	2.16E-05	297.9967651	297.9967651	17834.30859	17900.71094	59.91026274	21.13138087	34.17903519	0	0	0	40	297.8796082	1	6	1	2.284088135	45.45454788
	3719409113	297.9967346	17984.85352	0.018028531	5.36E-06	1	0.999253354	40.02988815	1.997825649	7.420000155	0.100235762	0.018509363	2.5	-4.99E-05	0.018026316	2.04E-05	297.9971924	297.9971924	17954.80859	18014.89844	59.81724895	21.13094832	34.1809082	0	0	0	40	297.8812561	1	6	1	2.286376953	45.45454788
	3719409115	297.9957428	18105.03809	0.018034022	5.21E-06	1	0.999253354	40.02988815	1.99785801	7.420000155	0.100269558	0.018506143	2.5	-5.15E-05	0.018031814	1.88E-05	297.9953613	297.9953613	18075.04883	18135.02734	59.88368737	21.13275212	34.1817131	0	0	0	40	297.8813171	1	6	1	2.284240723	44.96578979
	3719409117	297.9962769	18231.1084	0.018040011	5.50E-06	1	0.999253354	40.02988815	1.997815119	7.420000155	0.100300949	0.018511127	2.5	-5.17E-05	0.018037802	1.86E-05	297.9960327	297.9960327	18201.08203	18261.13477	59.72658004	21.13239555	34.18064117	0	0	0	40	297.8814087	1	6	1	2.284851074	45.94330597
	3719409119	297.996521	18345.47461	0.018041122	5.49E-06	1	0.999253354	40.02988815	1.997802494	7.420000155	0.100303623	0.018527616	2.5	-4.89E-05	0.018038902	2.14E-05	297.9957275	297.9957275	18315.40039	18375.54883	59.75706355	21.13013105	34.18144608	0	0	0	40	297.8825073	1	6	1	2.284545898	45.45454788
	3719409121	297.9982147	18465.7002	0.018042598	5.51E-06	1	0.999253354	40.02988815	1.997864652	7.420000155	0.10031737	0.018515986	2.5	-5.14E-05	0.018040387	1.90E-05	297.9981689	297.9981689	18435.68945	18495.71094	59.92355043	21.13313114	34.18144608	0	0	0	40	297.8810425	1	6	1	2.28515625	45.45454788
	3719409123	297.9975739	18585.83496	0.018045814	5.12E-06	1	0.999253354	40.02988815	1.997829307	7.420000155	0.100337372	0.018498657	2.5	-5.50E-05	0.018043617	1.53E-05	297.9984741	297.9984741	18555.80469	18615.86523	59.65467022	21.13310694	34.18278503	0	0	0	40	297.8833008	1	6	1	2.284698486	44.96578979
	3719409125	297.9976044	18705.99414	0.018049273	5.52E-06	1	0.999253354	40.02988815	1.997812897	7.420000155	0.100350455	0.018530652	2.5	-4.99E-05	0.018047056	2.05E-05	297.9974365	297.9974365	18675.88281	18736.10547	59.77269612	21.1317091	34.18385315	0	0	0	40	297.8828125	1	6	1	2.284393311	45.45454788
	3719409127	297.9965668	18829.37305	0.018053165	5.31E-06	1	0.999253354	40.02988815	1.997786627	7.420000155	0.100371035	0.018533372	2.5	-5.01E-05	0.018050948	2.03E-05	297.9969177	297.9969177	18796.35742	18862.38867	59.87821597	21.13539263	34.18224716	0	0	0	40	297.8831482	1	6	1	2.284393311	45.45454788
	3719409129	297.9958191	18952.55078	0.018055756	5.50E-06	1	0.999253354	40.02988815	1.99777277	7.420000155	0.100384435	0.018537753	2.5	-4.98E-05	0.018053538	2.06E-05	297.9951782	297.9951782	18922.58789	18982.51367	60.01265608	21.13298961	34.17689133	0	0	0	40	297.8823242	1	6	1	2.286071777	45.45454788
	3719409131	297.9962463	19066.6416	0.018058381	5.65E-06	1	0.999253354	40.02988815	1.997818435	7.420000155	0.100402662	0.018533145	2.5	-5.12E-05	0.018056169	1.92E-05	297.9965515	297.9965515	19036.60156	19096.68164	59.82741012	21.13104844	34.1817131	0	0	0	40	297.8835754	1	6	1	2.283782959	45.45454788
	3719409133	297.9964752	19186.85547	0.018064987	5.39E-06	1	0.999253354	40.02988815	1.997841322	7.420000155	0.100442666	0.018528485	2.5	-5.33E-05	0.018062781	1.71E-05	297.9969177	297.9969177	19156.69922	19217.01172	59.75393704	21.13306906	34.18010712	0	0	0	40	297.8848572	1	6	1	2.285614014	45.45454788
	3719409135	297.995224	19307.13086	0.018064177	5.65E-06	1	0.999253354	40.02988815	1.997817754	7.420000155	0.100439714	0.018513181	2.5	-5.58E-05	0.018061982	1.46E-05	297.9963684	297.9963684	19277.14063	19337.12109	59.7007863	21.1311971	34.18117523	0	0	0	40	297.8838501	1	6	1	2.285614014	45.45454788
	3719409137	297.9967651	19433.14648	0.018067823	5.42E-06	1	0.999253354	40.02988815	1.99780566	7.420000155	0.100453249	0.018549627	2.5	-4.99E-05	0.018065604	2.05E-05	297.9966736	297.9966736	19409.12109	19457.17188	59.80943266	21.13289808	34.18572998	0	0	0	40	297.8849182	1	6	1	2.285766602	45.45454788
	3719409139	297.9959259	19547.375	0.01807218	5.15E-06	1	0.999253354	40.02988815	1.997813604	7.420000155	0.100478582	0.018550312	2.5	-5.07E-05	0.018069964	1.98E-05	297.9963074	297.9963074	19517.35547	19577.39453	59.80708778	21.13143919	34.18305206	0	0	0	40	297.8845215	1	6	1	2.285308838	45.45454788
	3719409141	297.9963226	19667.98047	0.018071105	5.62E-06	1	0.999253354	40.02988815	1.997851591	7.420000155	0.100475806	0.018542156	2.5	-5.20E-05	0.018068894	1.85E-05	297.9960022	297.9960022	19637.98047	19697.98047	59.80005312	21.13274997	34.17956924	0	0	0	40	297.8850708	1	6	1	2.284545898	45.45454788
	3719409143	297.9959717	19788.01465	0.018073392	5.78E-06	1	0.999253354	40.02988815	1.997871721	7.420000155	0.100492366	0.018529342	2.5	-5.47E-05	0.018071192	1.57E-05	297.9962463	297.9962463	19757.99805	19818.03125	59.80474289	21.13267893	34.17876816	0	0	0	40	297.8842163	1	6	1	2.283630371	45.45454788
	3719409145	297.9968872	19908.10645	0.018076832	5.71E-06	1	0.999253354	40.02988815	1.997816492	7.420000155	0.100507521	0.018539444	2.5	-5.35E-05	0.018074626	1.70E-05	297.9961548	297.9961548	19878.0918	19938.12109	59.74768401	21.13081891	34.17930222	0	0	0	40	297.8873596	1	6	1	2.283782959	45.45454788
	3719409148	297.9963837	20001.06152	0.018079785	5.67E-06	1	0.999253354	40.02988815	1.997807363	7.420000155	0.100522365	0.018548471	2.5	-5.24E-05	0.018077575	1.81E-05	297.9960938	297.9960938	20000.28125	20001.8418	59.8352264	21.13273993	34.17903519	0	0	0	40	297.8831787	1	4	1	2.284393311	45.45454788
