# Supplementary material for: Synthesis of poly(acrylic acid) coated magnetic nanospheres via a multiple polymerization route
Source: R Soc Open Sci. 2019 Jul 10;6(7):190141. doi: 10.1098/rsos.190141 (PMC6689630; doi:10.1098/rsos.190141)
Supplement: Raw data of VSM of MNS2 [file rsos190141supp9.dat]

[Header]
	VSM Data File (default extension .dat)
	Copyright (c) 2003-2013	Quantum Design	Inc. All rights reserved.
TITLE
FILEOPENTIME	3719409899	11/09/2017	5:25 PM
BYAPP	VSM	1	1
INFO	DYNACOOL VSM Option Release 1.4.10 Build 1	APPNAME
INFO	Quantum Design Linear Motor Servo Controller	MOTOR_MODULE_NAME
INFO	3101-100 K0	MOTOR_HW_VERSION
INFO	MMC818	MOTOR_SERIAL_NUMBER
INFO	SRV No X-over 01.03.11	MOTOR_SOFTWARE_VERSION
INFO	Quantum Design VSM Detection Module	VSM_MODULE_NAME
INFO	3101-150 F0	VSM_HW_VERSION
INFO	VSM600	VSM_SERIAL_NUMBER
INFO	VSM No X-over 01.02.05 May 20 2008 13:51:47	VSM_SOFTWARE_VERSION
INFO	597	PREAMP_SERIAL_NUMBER
INFO	Quantum Design VSM Oven	OVEN_MODULE_NAME
INFO	3101-201 A1	OVEN_HW_VERSION
INFO	OVB234	OVEN_SERIAL_NUMBER
INFO	01.06.24	OVEN_SOFTWARE_VERSION
INFO	LB687	COIL_SERIAL_NUMBER
INFO	0	MOMENT_UNITS
INFO		SAMPLE_MATERIAL
INFO		SAMPLE_COMMENT
INFO	7.75	SAMPLE_MASS
INFO		SAMPLE_VOLUME
INFO		SAMPLE_MOLECULAR_WEIGHT
INFO		SAMPLE_SIZE
INFO		SAMPLE_SHAPE
DATATYPE	COMMENT	1
DATATYPE	TIME	2
STARTUPAXIS	X	2
STARTUPAXIS	Y1	5
[Data]
Comment	Time Stamp (sec)	Temperature (K)	Magnetic Field (Oe)	Moment (emu)	M. Std. Err. (emu)	Transport Action	Averaging Time (sec)	Frequency (Hz)	Peak Amplitude (mm)	Center Position (mm)	Coil Signal' (mV)	Coil Signal" (mV)	Range (mV)	M. Quad. Signal (emu)	M. Raw' (emu)	M. Raw" (emu)	Min. Temperature (K)	Max. Temperature (K)	Min. Field (Oe)	Max. Field (Oe)	Mass (grams)	Motor Lag (deg)	Pressure (Torr)	VSM Status (code)	Motor Status (code)	Measure Status (code)	Measure Count	System Temp. (K)	Temp. Status (code)	Field Status (code)	Chamber Status (code)	Motor Current (amps)	Motor Heatsink Temp. (C)	Map 01	Map 02	Map 03	Map 04	Map 05	Map 06	Map 07	Map 08	Map 09	Map 10	Map 11	Map 12	Map 13	Map 14	Map 15	Map 16
sample offset = 34.69 mm touchdown = 2.4600001052022 mm	3719410359	297.9979553	20000.20898	0.007436385	5.68E-06	1	0.999253354	40.02988815	2.008119658	8.720000274	0.041534347	0.007660399	0.25	-2.22E-05	0.007435478	6.82E-06	297.9979553	297.9979553	20000.20898	20000.20898	58.90274358	21.11393993	26.43943596	0	0	0	40	297.8778687	1	4	1	2.290496826	33.72434235
	3719410366	297.9962921	19990.10254	0.007433755	5.76E-06	1	0.999253354	40.02988815	2.008149679	8.720000274	0.041519765	0.007660396	0.25	-2.17E-05	0.007432847	7.28E-06	297.9962463	297.9962463	19980.05273	20000.15234	58.98168806	21.11551604	26.44593048	0	0	0	40	297.8802185	1	6	1	2.297363281	34.70185852
	3719410369	297.9958649	19831.13379	0.007439415	5.43E-06	1	0.999253354	40.02988815	2.008090561	8.720000274	0.041548938	0.007672818	0.25	-2.05E-05	0.007438502	8.51E-06	297.9959717	297.9959717	19801.25	19861.01758	58.94104338	21.11564239	26.44395256	0	0	0	40	297.8816528	1	6	1	2.289733887	35.67937469
	3719410371	297.9958038	19708.59863	0.007436802	5.04E-06	1	0.999253354	40.02988815	2.008122445	8.720000274	0.041535939	0.007665065	0.25	-2.14E-05	0.007435892	7.58E-06	297.9954529	297.9954529	19681.625	19735.57227	58.93479035	21.11605311	26.44982147	0	0	0	40	297.8791199	1	6	1	2.289886475	35.19061661
	3719410373	297.9970856	19591.82617	0.007441481	5.26E-06	1	0.999253354	40.02988815	2.008092985	8.720000274	0.041561293	0.007670858	0.25	-2.12E-05	0.00744057	7.78E-06	297.9968262	297.9968262	19561.71289	19621.93945	58.99341249	21.11656733	26.45120049	0	0	0	40	297.8868713	1	6	1	2.289581299	35.67937469
	3719410375	297.9959412	19472.02539	0.007437098	4.72E-06	1	0.999253354	40.02988815	2.008054926	8.720000274	0.04153713	0.00766051	0.25	-2.22E-05	0.007436192	6.75E-06	297.9961548	297.9961548	19442.08203	19501.96875	59.39985932	21.11552094	26.446064	0	0	0	40	297.8865051	1	6	1	2.289733887	36.16813278
	3719410377	297.9963226	19352.48145	0.007440333	5.52E-06	1	0.999253354	40.02988815	2.008082735	8.720000274	0.041554784	0.007669054	0.25	-2.13E-05	0.007439422	7.67E-06	297.997345	297.997345	19322.60938	19382.35352	59.20288893	21.11609325	26.44713783	0	0	0	40	297.8846436	1	6	1	2.288665771	35.67937469
	3719410379	297.9954834	19232.87012	0.007442243	4.94E-06	1	0.999253354	40.02988815	2.008216581	8.720000274	0.041570563	0.007658348	0.25	-2.37E-05	0.007441342	5.31E-06	297.9950867	297.9950867	19202.99023	19262.75	59.13097911	21.11556826	26.45323372	0	0	0	40	297.8870544	1	6	1	2.287445068	36.16813278
	3719410381	297.9967651	19110.0332	0.007439313	4.93E-06	1	0.999253354	40.02988815	2.008179971	8.720000274	0.041551779	0.007664222	0.25	-2.21E-05	0.007438405	6.93E-06	297.9975281	297.9975281	19083.06055	19137.00586	59.10205885	21.11697976	26.45265961	0	0	0	40	297.8867188	1	6	1	2.286071777	36.65689087
	3719410383	297.9959869	18987.42188	0.007439291	5.38E-06	1	0.999253354	40.02988815	2.008182198	8.720000274	0.041552746	0.007658643	0.25	-2.31E-05	0.007438387	5.93E-06	297.9957581	297.9957581	18957.54297	19017.30078	59.12003631	21.11604918	26.45162964	0	0	0	40	297.8852234	1	6	1	2.289276123	36.65689087
	3719410385	297.9967194	18873.81738	0.007440574	4.78E-06	1	0.999253354	40.02988815	2.008188304	8.720000274	0.041559156	0.00766465	0.25	-2.22E-05	0.007439667	6.77E-06	297.9967346	297.9967346	18843.9043	18903.73047	59.2677641	21.11621707	26.45174408	0	0	0	40	297.8886719	1	6	1	2.291564941	37.14565277
	3719410387	297.9966125	18754.10156	0.00744342	4.57E-06	1	0.999253354	40.02988815	2.008178177	8.720000274	0.04157328	0.007675926	0.25	-2.07E-05	0.007442506	8.27E-06	297.9968872	297.9968872	18724.07813	18784.125	59.14583005	21.11766857	26.45632362	0	0	0	40	297.8859558	1	6	1	2.28805542	37.63441086
	3719410389	297.9966736	18628.30176	0.007443283	4.45E-06	1	0.999253354	40.02988815	2.00817389	8.720000274	0.041573695	0.007669038	0.25	-2.20E-05	0.007442374	7.07E-06	297.996521	297.996521	18598.42578	18658.17773	59.17396868	21.11759732	26.45103836	0	0	0	40	297.8895874	1	6	1	2.288208008	37.63441086
	3719410391	297.9977417	18511.73242	0.00744192	4.89E-06	1	0.999253354	40.02988815	2.008121165	8.720000274	0.041567433	0.00765469	0.25	-2.42E-05	0.00744102	4.78E-06	297.9973755	297.9973755	18478.88867	18544.57617	59.18256659	21.1165722	26.45476151	0	0	0	40	297.888916	1	6	1	2.294921875	37.63441086
	3719410393	297.9981232	18395.07227	0.007443798	4.58E-06	1	0.999253354	40.02988815	2.008133285	8.720000274	0.041573984	0.007678945	0.25	-2.02E-05	0.007442883	8.77E-06	297.9975281	297.9975281	18365.14258	18425.00195	59.16771565	21.11649517	26.4509964	0	0	0	40	297.8846741	1	6	1	2.290802002	37.63441086
	3719410395	297.9994202	18272.11133	0.007446101	4.55E-06	1	0.999253354	40.02988815	2.008105096	8.720000274	0.041588698	0.007668348	0.25	-2.26E-05	0.007445193	6.47E-06	297.9985657	297.9985657	18245.20898	18299.01367	59.14973819	21.11666905	26.45217514	0	0	0	40	297.8865356	1	6	1	2.288360596	37.63441086
	3719410397	297.9985504	18152.46777	0.007443988	4.58E-06	1	0.999253354	40.02988815	2.008074511	8.720000274	0.041577151	0.007661484	0.25	-2.34E-05	0.007443084	5.65E-06	297.9989319	297.9989319	18119.57422	18185.36133	59.0950242	21.11743999	26.45439148	0	0	0	40	297.8833008	1	6	1	2.287750244	37.63441086
	3719410399	297.9991302	18035.92285	0.007445413	4.73E-06	1	0.999253354	40.02988815	2.008070428	8.720000274	0.041584699	0.007664718	0.25	-2.31E-05	0.007444508	5.97E-06	297.9983215	297.9983215	18006.02344	18065.82227	59.12003631	21.11830903	26.45227051	0	0	0	40	297.8816528	1	6	1	2.290649414	37.63441086
	3719410401	297.9993591	17916.11719	0.007444413	4.58E-06	1	0.999253354	40.02988815	2.008095942	8.720000274	0.041580381	0.007659681	0.25	-2.38E-05	0.00744351	5.23E-06	297.999054	297.999054	17886.03906	17946.19531	58.9801248	21.11727674	26.45309067	0	0	0	40	297.8821716	1	6	1	2.287139893	38.12316895
	3719410403	297.9988861	17796.09277	0.007449439	4.28E-06	1	0.999253354	40.02988815	2.008116477	8.720000274	0.041608173	0.007668602	0.25	-2.31E-05	0.007448533	5.90E-06	297.9988708	297.9988708	17766.13281	17826.05273	59.23728059	21.11835943	26.45624924	0	0	0	40	297.8795471	1	6	1	2.289581299	38.61192703
	3719410405	297.9990997	17676.37109	0.007445983	4.27E-06	1	0.999253354	40.02988815	2.00814137	8.720000274	0.041590001	0.007661724	0.25	-2.37E-05	0.00744508	5.28E-06	297.9992676	297.9992676	17646.45313	17706.28906	59.31622507	21.11732853	26.45642471	0	0	0	40	297.8816528	1	6	1	2.287750244	38.61192703
	3719410407	297.9971466	17553.75879	0.00744593	4.53E-06	1	0.999253354	40.02988815	2.00815773	8.720000274	0.041590354	0.00765999	0.25	-2.41E-05	0.007445029	4.97E-06	297.9980469	297.9980469	17526.83594	17580.68164	59.12785259	21.11474187	26.45770645	0	0	0	40	297.8809814	1	6	1	2.285766602	38.61192703
	3719410409	297.9958191	17436.80078	0.007448441	4.30E-06	1	0.999253354	40.02988815	2.008204968	8.720000274	0.041606205	0.007657999	0.25	-2.49E-05	0.007447543	4.12E-06	297.9962463	297.9962463	17406.76563	17466.83594	59.29746598	21.11459696	26.46349907	0	0	0	40	297.8799438	1	6	1	2.28805542	38.61192703
	3719410411	297.9951324	17316.9209	0.007448368	4.16E-06	1	0.999253354	40.02988815	2.008276464	8.720000274	0.041604197	0.007674239	0.25	-2.20E-05	0.007447459	7.00E-06	297.9959717	297.9959717	17286.95313	17346.88867	59.10362211	21.1135158	26.45778656	0	0	0	40	297.881897	1	6	1	2.288208008	38.61192703
	3719410413	297.9957886	17200.33887	0.007447003	4.17E-06	1	0.999253354	40.02988815	2.008096589	8.720000274	0.041594157	0.007666118	0.25	-2.31E-05	0.007446098	5.91E-06	297.995575	297.995575	17167.42773	17233.25	59.09736908	21.11710736	26.46487236	0	0	0	40	297.8792725	1	6	1	2.289276123	38.61192703
	3719410415	297.9963379	17077.50879	0.00744558	4.03E-06	1	0.999253354	40.02988815	2.008206234	8.720000274	0.041587523	0.007669584	0.25	-2.23E-05	0.007444672	6.72E-06	297.9962769	297.9962769	17047.65234	17107.36523	59.11065677	21.11611613	26.46235085	0	0	0	40	297.8841553	1	6	1	2.289428711	38.61192703
	3719410417	297.9957581	16963.54688	0.007447844	4.30E-06	1	0.999253354	40.02988815	2.00807259	8.720000274	0.041597754	0.007670254	0.25	-2.25E-05	0.007446937	6.51E-06	297.9953003	297.9953003	16933.61328	16993.48047	59.27558038	21.11631623	26.458992	0	0	0	40	297.8849487	1	6	1	2.28805542	38.61192703
	3719410419	297.99646	16840.7832	0.007446379	4.32E-06	1	0.999253354	40.02988815	2.008127557	8.720000274	0.04158964	0.007674357	0.25	-2.16E-05	0.007445468	7.48E-06	297.9974365	297.9974365	16807.8457	16873.7207	59.24509687	21.1160059	26.46094513	0	0	0	40	297.8852844	1	6	1	2.291259766	39.58944321
	3719410421	297.9968414	16721.05762	0.007447021	4.35E-06	1	0.999253354	40.02988815	2.008106925	8.720000274	0.041593607	0.007670719	0.25	-2.23E-05	0.007446112	6.72E-06	297.9969177	297.9969177	16688.13672	16753.97852	59.13019748	21.11552954	26.46420097	0	0	0	40	297.8848877	1	6	1	2.289123535	39.58944321
	3719410423	297.9967651	16598.15918	0.007448714	4.25E-06	1	0.999253354	40.02988815	2.00805926	8.720000274	0.041601649	0.007674815	0.25	-2.19E-05	0.007447803	7.18E-06	297.9967346	297.9967346	16568.08398	16628.23438	59.26698247	21.11701189	26.4649868	0	0	0	40	297.8817444	1	6	1	2.29019165	39.58944321
	3719410425	297.9964447	16478.2627	0.007445852	4.15E-06	1	0.999253354	40.02988815	2.008031215	8.720000274	0.041582701	0.007684622	0.25	-1.96E-05	0.007444933	9.48E-06	297.9962158	297.9962158	16448.31836	16508.20703	59.12628934	21.11626169	26.46763039	0	0	0	40	297.8854675	1	6	1	2.29095459	39.58944321
	3719410427	297.9945679	16361.53223	0.007447059	3.75E-06	1	0.999253354	40.02988815	2.008082554	8.720000274	0.041593717	0.007668666	0.25	-2.27E-05	0.007446152	6.37E-06	297.9952698	297.9952698	16328.64258	16394.42188	59.37093906	21.11589105	26.4695549	0	0	0	40	297.888031	1	6	1	2.287597656	39.58944321
	3719410429	297.996521	16238.77002	0.007445418	3.68E-06	1	0.999253354	40.02988815	2.008162586	8.720000274	0.04158799	0.007657332	0.25	-2.44E-05	0.007444518	4.58E-06	297.9974365	297.9974365	16208.77148	16268.76855	59.63356625	21.11488344	26.46668434	0	0	0	40	297.8886108	1	6	1	2.286987305	39.58944321
	3719410431	297.9959412	16118.54688	0.007445683	4.06E-06	1	0.999253354	40.02988815	2.008263528	8.720000274	0.041588648	0.007672997	0.25	-2.18E-05	0.007444773	7.28E-06	297.995697	297.995697	16088.61914	16148.47461	59.40689398	21.11353253	26.47223663	0	0	0	40	297.8855286	1	6	1	2.287902832	39.58944321
	3719410433	297.9965515	15995.75439	0.007448358	3.95E-06	1	0.999253354	40.02988815	2.008249389	8.720000274	0.041606068	0.007660984	0.25	-2.44E-05	0.007447457	4.64E-06	297.9950256	297.9950256	15968.82617	16022.68262	59.28808644	21.11362085	26.46380234	0	0	0	40	297.8888855	1	6	1	2.305145264	40.07820129
	3719410435	297.9972229	15882.0752	0.00744506	4.04E-06	1	0.999253354	40.02988815	2.008236758	8.720000274	0.041586552	0.007662029	0.25	-2.36E-05	0.007444156	5.44E-06	297.9971619	297.9971619	15855.04688	15909.10352	58.81051142	21.1132824	26.4648056	0	0	0	40	297.888916	1	6	1	2.29095459	39.58944321
	3719410437	297.9970856	15759.1499	0.007444565	4.08E-06	1	0.999253354	40.02988815	2.008291104	8.720000274	0.041581203	0.007681213	0.25	-2.01E-05	0.007443647	8.94E-06	297.997406	297.997406	15729.09082	15789.20898	59.24900501	21.11176498	26.46601105	0	0	0	40	297.8858032	1	6	1	2.286682129	40.07820129
	3719410439	297.9962769	15639.19727	0.007444683	3.88E-06	1	0.999253354	40.02988815	2.008159199	8.720000274	0.0415797	0.007678525	0.25	-2.05E-05	0.007443767	8.52E-06	297.9961853	297.9961853	15609.22852	15669.16602	59.38969815	21.11162115	26.46512222	0	0	0	40	297.8887939	1	6	1	2.286529541	39.58944321
	3719410441	297.9976654	15522.55469	0.007443531	4.15E-06	1	0.999253354	40.02988815	2.008147215	8.720000274	0.041575536	0.007663933	0.25	-2.29E-05	0.007442625	6.12E-06	297.9972534	297.9972534	15495.69238	15549.41699	59.28730481	21.11137764	26.46461678	0	0	0	40	297.8851013	1	6	1	2.286529541	40.07820129
	3719410443	297.9983978	15396.77734	0.007442101	3.91E-06	1	0.999253354	40.02988815	2.00816603	8.720000274	0.041568572	0.007659021	0.25	-2.35E-05	0.007441197	5.49E-06	297.997406	297.997406	15363.8418	15429.71289	59.35296161	21.11164434	26.46689224	0	0	0	40	297.8881531	1	6	1	2.288360596	40.07820129
	3719410445	297.9987793	15279.68896	0.007441723	4.21E-06	1	0.999253354	40.02988815	2.008186954	8.720000274	0.041563636	0.007675975	0.25	-2.04E-05	0.007440807	8.59E-06	297.9985962	297.9985962	15249.74023	15309.6377	59.2404071	21.11263339	26.46371651	0	0	0	40	297.883667	1	6	1	2.289581299	40.07820129
	3719410447	298.0004425	15162.88965	0.007442121	4.10E-06	1	0.999253354	40.02988815	2.008258363	8.720000274	0.0415705	0.007659387	0.25	-2.35E-05	0.007441216	5.50E-06	298.0020142	298.0020142	15135.96484	15189.81445	59.11378328	21.11092255	26.46508789	0	0	0	40	297.883728	1	6	1	2.305908203	40.07820129
	3719410449	297.9991913	15040.18164	0.007444345	3.94E-06	1	0.999253354	40.02988815	2.00822627	8.720000274	0.041581547	0.007665532	0.25	-2.28E-05	0.007443438	6.21E-06	297.9999695	297.9999695	15010.20508	15070.1582	59.16615239	21.11237528	26.46791649	0	0	0	40	297.8832397	1	6	1	2.288513184	39.10068512
	3719410451	297.9981689	14923.27197	0.007442754	3.97E-06	1	0.999253354	40.02988815	2.008202407	8.720000274	0.041570331	0.007673741	0.25	-2.10E-05	0.007441841	7.99E-06	297.9983521	297.9983521	14896.16699	14950.37695	59.15677285	21.11226445	26.4671402	0	0	0	40	297.883728	1	6	1	2.288665771	40.07820129
	3719410453	297.9993134	14806.27979	0.007440988	3.83E-06	1	0.999253354	40.02988815	2.008189215	8.720000274	0.041562991	0.007657025	0.25	-2.37E-05	0.007440085	5.33E-06	297.9992065	297.9992065	14776.31738	14836.24219	59.28730481	21.11257384	26.46467972	0	0	0	40	297.8804932	1	6	1	2.289276123	40.56695938
	3719410455	298.0006104	14683.51953	0.007441136	3.88E-06	1	0.999253354	40.02988815	2.008097914	8.720000274	0.041560313	0.007665919	0.25	-2.21E-05	0.007440226	6.95E-06	297.9999695	297.9999695	14656.66797	14710.37109	59.31309855	21.11347579	26.46718597	0	0	0	40	297.8829346	1	6	1	2.294769287	40.56695938
	3719410457	298.0002441	14566.85156	0.007440182	3.54E-06	1	0.999253354	40.02988815	2.00811382	8.720000274	0.041555307	0.007664956	0.25	-2.21E-05	0.007439273	6.94E-06	297.9999695	297.9999695	14536.91113	14596.79199	59.26854573	21.11455663	26.46771049	0	0	0	40	297.8793335	1	6	1	2.288360596	40.56695938
	3719410459	297.9996948	14440.71143	0.007436784	3.61E-06	1	0.999253354	40.02988815	2.00814581	8.720000274	0.041537592	0.007658185	0.25	-2.27E-05	0.007435877	6.33E-06	297.9997559	297.9997559	14404.69434	14476.72852	59.08720791	21.11266191	26.46521187	0	0	0	40	297.8808289	1	6	1	2.287597656	41.05572128
	3719410461	297.9996948	14323.84277	0.007438584	3.85E-06	1	0.999253354	40.02988815	2.008141991	8.720000274	0.041546262	0.007666999	0.25	-2.14E-05	0.007437672	7.58E-06	298.0004578	298.0004578	14296.86914	14350.81641	59.26151107	21.11437203	26.46946144	0	0	0	40	297.880249	1	6	1	2.28805542	41.05572128
	3719410463	297.9986877	14207.125	0.007437569	3.97E-06	1	0.999253354	40.02988815	2.00817942	8.720000274	0.041542584	0.007659394	0.25	-2.26E-05	0.007436662	6.38E-06	297.9987793	297.9987793	14177.25195	14236.99805	59.14426679	21.11433336	26.46310997	0	0	0	40	297.8764038	1	6	1	2.288360596	40.56695938
	3719410465	297.9983978	14084.21729	0.007437852	3.63E-06	1	0.999253354	40.02988815	2.008208635	8.720000274	0.041543445	0.007666711	0.25	-2.14E-05	0.00743694	7.62E-06	297.9987488	297.9987488	14051.17578	14117.25879	59.54211571	21.11293232	26.46846008	0	0	0	40	297.8771057	1	6	1	2.288513184	41.05572128
	3719410467	297.9974518	13961.24268	0.007434436	3.66E-06	1	0.999253354	40.02988815	2.00817902	8.720000274	0.041527868	0.007641293	0.25	-2.53E-05	0.00743354	3.72E-06	297.9976807	297.9976807	13931.2998	13991.18555	59.29277621	21.11270804	26.47213364	0	0	0	40	297.8768311	1	6	1	2.288665771	40.56695938
	3719410469	297.9965057	13841.57422	0.007433292	3.67E-06	1	0.999253354	40.02988815	2.008120835	8.720000274	0.041517151	0.007656887	0.25	-2.22E-05	0.007432384	6.76E-06	297.9971924	297.9971924	13811.6582	13871.49023	59.3170067	21.11477284	26.46706581	0	0	0	40	297.8805847	1	6	1	2.297210693	41.05572128
	3719410471	297.9960938	13727.74609	0.007432832	3.36E-06	1	0.999253354	40.02988815	2.008087216	8.720000274	0.041515289	0.007648995	0.25	-2.35E-05	0.00743193	5.45E-06	297.9967957	297.9967957	13697.77734	13757.71484	59.37015744	21.1152253	26.46963882	0	0	0	40	297.8805847	1	6	1	2.28805542	43.49951172
	3719410473	297.9947662	13605.03906	0.007428996	3.42E-06	1	0.999253354	40.02988815	2.008028379	8.720000274	0.041493643	0.007639825	0.25	-2.44E-05	0.007428097	4.55E-06	297.9947815	297.9947815	13572.11328	13637.96484	59.3115353	21.1161088	26.46933174	0	0	0	40	297.8825684	1	6	1	2.289733887	41.05572128
	3719410475	297.9949341	13488.24316	0.007428133	3.44E-06	1	0.999253354	40.02988815	2.008109741	8.720000274	0.0414897	0.007643109	0.25	-2.37E-05	0.007427232	5.24E-06	297.9955444	297.9955444	13458.28613	13518.2002	59.38344512	21.11704994	26.46936989	0	0	0	40	297.884552	1	6	1	2.28805542	40.56695938
	3719410477	297.9946289	13368.46924	0.007427887	3.28E-06	1	0.999253354	40.02988815	2.008054888	8.720000274	0.041488814	0.007634295	0.25	-2.52E-05	0.007426992	3.75E-06	297.9938354	297.9938354	13338.54102	13398.39746	59.63356625	21.11687775	26.47008514	0	0	0	40	297.8851624	1	6	1	2.288208008	44.96578979
	3719410479	297.995163	13245.60938	0.007426973	3.63E-06	1	0.999253354	40.02988815	2.008057072	8.720000274	0.041480339	0.007651558	0.25	-2.20E-05	0.007426065	7.01E-06	297.9947205	297.9947205	13218.66895	13272.5498	59.50850568	21.1176905	26.47418785	0	0	0	40	297.8872681	1	6	1	2.289123535	42.03323746
	3719410481	297.9943085	13125.67383	0.007426388	3.53E-06	1	0.999253354	40.02988815	2.008034884	8.720000274	0.041476822	0.007649881	0.25	-2.21E-05	0.007425481	6.83E-06	297.9936829	297.9936829	13092.73535	13158.6123	59.19194613	21.11796783	26.47291565	0	0	0	40	297.8869324	1	6	1	2.289428711	42.03323746
	3719410483	297.9936371	13005.97754	0.007425005	3.41E-06	1	0.999253354	40.02988815	2.008121058	8.720000274	0.041471348	0.007645801	0.25	-2.27E-05	0.0074241	6.29E-06	297.9935608	297.9935608	12973.04102	13038.91406	59.55696665	21.11603558	26.47632027	0	0	0	40	297.8882446	1	6	1	2.289581299	41.05572128
	3719410485	297.9946747	12883.21387	0.007421484	3.30E-06	1	0.999253354	40.02988815	2.008070001	8.720000274	0.041451389	0.007638196	0.25	-2.33E-05	0.007420582	5.61E-06	297.9945984	297.9945984	12853.21289	12913.21484	59.11690979	21.11684247	26.4716568	0	0	0	40	297.8918762	1	6	1	2.29019165	41.05572128
	3719410487	297.9950409	12766.27734	0.007419126	3.10E-06	1	0.999253354	40.02988815	2.008026389	8.720000274	0.041438024	0.007632078	0.25	-2.40E-05	0.007418227	4.98E-06	297.9954529	297.9954529	12733.20703	12799.34766	59.40611235	21.11700037	26.46795082	0	0	0	40	297.8902283	1	6	1	2.28805542	40.07820129
	3719410489	297.9951782	12646.28271	0.007418734	3.01E-06	1	0.999253354	40.02988815	2.007994122	8.720000274	0.041432352	0.007646751	0.25	-2.12E-05	0.007417824	7.70E-06	297.9952393	297.9952393	12613.34277	12679.22266	59.26463759	21.11697674	26.46789742	0	0	0	40	297.8938904	1	6	1	2.290039063	41.54447937
	3719410491	297.9945831	12529.51123	0.007417327	3.24E-06	1	0.999253354	40.02988815	2.008101926	8.720000274	0.04142849	0.007635667	0.25	-2.30E-05	0.007416424	5.90E-06	297.9934692	297.9934692	12499.55469	12559.46777	59.32169647	21.11773767	26.4684124	0	0	0	40	297.8945313	1	6	1	2.28805542	41.54447937
	3719410493	297.9952087	12409.74512	0.00741478	3.18E-06	1	0.999253354	40.02988815	2.008050247	8.720000274	0.041412547	0.007636618	0.25	-2.24E-05	0.007413876	6.57E-06	297.9959717	297.9959717	12379.85254	12439.6377	59.27948853	21.11717684	26.47706604	0	0	0	40	297.890564	1	6	1	2.289428711	41.54447937
	3719410495	297.99646	12289.73047	0.007410159	3.20E-06	1	0.999253354	40.02988815	2.008043119	8.720000274	0.04138592	0.00763542	0.25	-2.17E-05	0.007409252	7.21E-06	297.9963684	297.9963684	12259.83691	12319.62402	59.31309855	21.11860452	26.4724102	0	0	0	40	297.8918152	1	6	1	2.288513184	42.03323746
	3719410497	297.9965057	12170.00977	0.007408945	3.23E-06	1	0.999253354	40.02988815	2.008119329	8.720000274	0.041382631	0.007623806	0.25	-2.36E-05	0.007408045	5.30E-06	297.9962158	297.9962158	12140.06934	12199.9502	59.23649896	21.11656873	26.47548676	0	0	0	40	297.8930969	1	6	1	2.288513184	42.03323746
	3719410499	297.9972076	12050.23975	0.007407301	3.03E-06	1	0.999253354	40.02988815	2.008141189	8.720000274	0.041371471	0.007635026	0.25	-2.13E-05	0.007406392	7.60E-06	297.9971008	297.9971008	12020.29395	12080.18555	59.14504842	21.11596508	26.47693253	0	0	0	40	297.8878784	1	6	1	2.290039063	41.54447937
	3719410501	297.9968414	11924.42969	0.007406845	2.79E-06	1	0.999253354	40.02988815	2.008098866	8.720000274	0.041370128	0.00762355	0.25	-2.32E-05	0.007405944	5.66E-06	297.9977722	297.9977722	11894.39453	11954.46484	59.33498415	21.11817247	26.47529793	0	0	0	40	297.8901062	1	6	1	2.288208008	41.54447937
	3719410503	297.9968262	11810.36865	0.007401097	3.22E-06	1	0.999253354	40.02988815	2.00810498	8.720000274	0.041336068	0.007628729	0.25	-2.12E-05	0.007400189	7.64E-06	297.9972839	297.9972839	11780.45605	11840.28125	59.22790104	21.11620727	26.47475052	0	0	0	40	297.8903503	1	6	1	2.289886475	41.54447937
	3719410505	297.9966278	11690.55957	0.007402972	3.02E-06	1	0.999253354	40.02988815	2.008149634	8.720000274	0.041348013	0.007627625	0.25	-2.18E-05	0.007402066	7.07E-06	297.9968872	297.9968872	11660.66797	11720.45117	59.69062513	21.11662676	26.47345924	0	0	0	40	297.8866882	1	6	1	2.286682129	41.54447937
	3719410507	297.9978485	11567.85205	0.007398147	3.12E-06	1	0.999253354	40.02988815	2.008150683	8.720000274	0.041321138	0.00762237	0.25	-2.19E-05	0.007397241	7.01E-06	297.9972229	297.9972229	11534.94336	11600.76074	59.20367056	21.11449502	26.47482491	0	0	0	40	297.8898315	1	6	1	2.289886475	42.03323746
	3719410509	297.9964142	11450.98438	0.007395514	2.88E-06	1	0.999253354	40.02988815	2.008189273	8.720000274	0.041308937	0.007610488	0.25	-2.35E-05	0.007394616	5.34E-06	297.9967651	297.9967651	11421.00098	11480.96777	59.20288893	21.11464591	26.47541046	0	0	0	40	297.8861084	1	6	1	2.28805542	42.03323746
	3719410511	297.9968262	11325.04541	0.007392897	2.95E-06	1	0.999253354	40.02988815	2.008155608	8.720000274	0.041293411	0.007608988	0.25	-2.33E-05	0.007391998	5.57E-06	297.9969482	297.9969482	11295.23047	11354.86035	59.09346094	21.11705862	26.47367859	0	0	0	40	297.8880615	1	6	1	2.288360596	41.54447937
	3719410513	297.9966278	11211.40771	0.007389609	2.88E-06	1	0.999253354	40.02988815	2.008140801	8.720000274	0.041275016	0.007604177	0.25	-2.35E-05	0.007388712	5.32E-06	297.9960022	297.9960022	11181.42871	11241.38672	59.31231692	21.11784344	26.4772644	0	0	0	40	297.8878174	1	6	1	2.290802002	42.03323746
	3719410515	297.9976959	11091.39746	0.007383935	3.01E-06	1	0.999253354	40.02988815	2.008158923	8.720000274	0.041241698	0.007608934	0.25	-2.16E-05	0.00738303	7.21E-06	297.9971924	297.9971924	11061.33691	11121.45801	59.32013321	21.11834197	26.47144318	0	0	0	40	297.8878784	1	6	1	2.28805542	42.52199554
	3719410517	297.9982147	10971.4292	0.007382595	2.92E-06	1	0.999253354	40.02988815	2.00806647	8.720000274	0.041232047	0.00760914	0.25	-2.13E-05	0.007381689	7.55E-06	297.9985046	297.9985046	10941.38574	11001.47266	59.39047978	21.11787499	26.47657776	0	0	0	40	297.887146	1	6	1	2.289123535	42.03323746
	3719410519	297.9972382	10848.52539	0.007377315	3.02E-06	1	0.999253354	40.02988815	2.008019438	8.720000274	0.041202962	0.007596487	0.25	-2.25E-05	0.007376415	6.28E-06	297.9976501	297.9976501	10815.67676	10881.37402	59.24509687	21.12150914	26.47662354	0	0	0	40	297.8850098	1	6	1	2.287902832	42.52199554
	3719410521	297.9958801	10731.94336	0.00737626	2.86E-06	1	0.999253354	40.02988815	2.00804039	8.720000274	0.041195886	0.007603965	0.25	-2.10E-05	0.007375354	7.80E-06	297.9963684	297.9963684	10701.98633	10761.90039	59.42487143	21.12042312	26.47320557	0	0	0	40	297.8859863	1	6	1	2.289733887	42.03323746
	3719410523	297.9968567	10611.93213	0.007372348	2.79E-06	1	0.999253354	40.02988815	2.008060034	8.720000274	0.041175468	0.007594416	0.25	-2.20E-05	0.007371446	6.80E-06	297.997406	297.997406	10582.12207	10641.74219	59.46942426	21.12088301	26.47719574	0	0	0	40	297.8857117	1	6	1	2.296905518	41.54447937
	3719410525	297.9964905	10492.021	0.007366188	2.50E-06	1	0.999253354	40.02988815	2.008055887	8.720000274	0.041140103	0.007592748	0.25	-2.11E-05	0.007365284	7.63E-06	297.9972229	297.9972229	10462.17871	10521.86328	59.53195454	21.12111469	26.48032761	0	0	0	40	297.8858032	1	6	1	2.288208008	42.03323746
	3719410527	297.996521	10372.40381	0.007365093	2.99E-06	1	0.999253354	40.02988815	2.008043494	8.720000274	0.041136038	0.00757934	0.25	-2.33E-05	0.007364197	5.44E-06	297.9964905	297.9964905	10342.43848	10402.36914	59.45848146	21.12153023	26.47247696	0	0	0	40	297.8839417	1	6	1	2.286529541	42.03323746
	3719410529	297.996109	10249.62939	0.007362236	2.75E-06	1	0.999253354	40.02988815	2.008054585	8.720000274	0.041119665	0.007579821	0.25	-2.27E-05	0.007361339	6.04E-06	297.9964294	297.9964294	10222.64844	10276.61035	59.39516955	21.12110351	26.47771835	0	0	0	40	297.8881226	1	6	1	2.289886475	42.03323746
	3719410531	297.996521	10129.69434	0.007355574	2.65E-06	1	0.999253354	40.02988815	2.008049378	8.720000274	0.04108342	0.007567269	0.25	-2.37E-05	0.007354682	5.02E-06	297.9959412	297.9959412	10096.82324	10162.56543	59.33029438	21.12170056	26.47618675	0	0	0	40	297.8856506	1	6	1	2.296447754	42.03323746
	3719410533	297.9958344	10009.89697	0.007354257	2.44E-06	1	0.999253354	40.02988815	2.00806591	8.720000274	0.041074997	0.007573377	0.25	-2.23E-05	0.007353359	6.35E-06	297.9957886	297.9957886	9976.99707	10042.79688	59.2787069	21.1208073	26.47493553	0	0	0	40	297.8877563	1	6	1	2.286834717	42.03323746
	3719410535	297.9947815	9893.252441	0.007347743	2.90E-06	1	0.999253354	40.02988815	2.007919567	8.720000274	0.04103563	0.007566895	0.25	-2.22E-05	0.007346847	6.48E-06	297.9951782	297.9951782	9863.289063	9923.21582	59.41158375	21.12168378	26.47793198	0	0	0	40	297.8892822	1	6	1	2.296447754	42.52199554
	3719410537	297.9963989	9773.229492	0.007345221	2.50E-06	1	0.999253354	40.02988815	2.007981176	8.720000274	0.041023259	0.007561749	0.25	-2.27E-05	0.007344326	5.98E-06	297.995636	297.995636	9743.270508	9803.188477	59.48271194	21.12125993	26.4782486	0	0	0	40	297.8890381	1	6	1	2.290496826	42.52199554
	3719410539	297.9967041	9653.277344	0.007338405	2.44E-06	1	0.999253354	40.02988815	2.008046013	8.720000274	0.040986269	0.007555952	0.25	-2.25E-05	0.00733751	6.15E-06	297.9953613	297.9953613	9623.430664	9683.124023	59.48036706	21.12116882	26.4745388	0	0	0	40	297.8891296	1	6	1	2.288970947	42.52199554
	3719410541	297.997879	9533.620605	0.007333802	2.43E-06	1	0.999253354	40.02988815	2.008069442	8.720000274	0.040961327	0.00754961	0.25	-2.28E-05	0.007332908	5.84E-06	297.9977417	297.9977417	9503.65625	9563.584961	59.51006894	21.12157787	26.48509789	0	0	0	40	297.8896179	1	6	1	2.288208008	42.03323746
	3719410543	297.9982758	9413.864258	0.007327187	2.62E-06	1	0.999253354	40.02988815	2.00808766	8.720000274	0.040922689	0.007553777	0.25	-2.08E-05	0.007326287	7.79E-06	297.9978333	297.9978333	9383.924805	9443.803711	59.40689398	21.11982739	26.47647095	0	0	0	40	297.8877258	1	6	1	2.296142578	41.54447937
	3719410545	297.9982147	9293.748047	0.007320393	2.70E-06	1	0.999253354	40.02988815	2.008113957	8.720000274	0.040886641	0.007539463	0.25	-2.21E-05	0.007319498	6.46E-06	297.9992676	297.9992676	9263.755859	9323.740234	59.22633779	21.11999518	26.47489166	0	0	0	40	297.887146	1	6	1	2.287902832	42.03323746
	3719410547	297.9966736	9174.03418	0.007315814	2.67E-06	1	0.999253354	40.02988815	2.008089605	8.720000274	0.040860015	0.007537743	0.25	-2.15E-05	0.007314918	7.01E-06	297.9975891	297.9975891	9144.148438	9203.919922	59.57494411	21.11893268	26.47914124	0	0	0	40	297.8836365	1	6	1	2.288665771	42.52199554
	3719410549	297.998291	9054.180664	0.007312726	2.37E-06	1	0.999253354	40.02988815	2.008089152	8.720000274	0.040844767	0.007523865	0.25	-2.34E-05	0.007311838	5.09E-06	297.9978027	297.9978027	9024.261719	9084.099609	59.28652318	21.11996592	26.47542763	0	0	0	40	297.8854065	1	6	1	2.287750244	42.52199554
	3719410551	297.9965668	8934.250977	0.007305475	2.63E-06	1	0.999253354	40.02988815	2.008118427	8.720000274	0.040801639	0.007533557	0.25	-2.04E-05	0.007304576	8.14E-06	297.9971924	297.9971924	8904.231445	8964.270508	59.51241383	21.11920208	26.47720337	0	0	0	40	297.884613	1	6	1	2.288665771	42.52199554
	3719410553	297.9955597	8814.432617	0.007298456	2.38E-06	1	0.999253354	40.02988815	2.008057876	8.720000274	0.040763167	0.007515953	0.25	-2.22E-05	0.007297565	6.31E-06	297.995575	297.995575	8784.446289	8844.418945	59.3060639	21.12000615	26.47224426	0	0	0	40	297.884552	1	6	1	2.291870117	42.52199554
	3719410555	297.9958954	8694.645508	0.007292692	2.51E-06	1	0.999253354	40.02988815	2.008087438	8.720000274	0.040732418	0.007505489	0.25	-2.30E-05	0.007291805	5.48E-06	297.9957886	297.9957886	8664.693359	8724.597656	59.40611235	21.12025463	26.47452927	0	0	0	40	297.8845215	1	6	1	2.289123535	42.03323746
	3719410557	297.9948273	8568.876465	0.007285029	2.12E-06	1	0.999253354	40.02988815	2.008092037	8.720000274	0.040689392	0.007499294	0.25	-2.27E-05	0.007284142	5.77E-06	297.9953918	297.9953918	8538.941406	8598.811523	59.38735326	21.12016018	26.47267151	0	0	0	40	297.8867493	1	6	1	2.28805542	42.03323746
	3719410559	297.9959106	8454.825195	0.007279867	2.28E-06	1	0.999253354	40.02988815	2.008158386	8.720000274	0.040662315	0.007491668	0.25	-2.31E-05	0.007278982	5.31E-06	297.9966125	297.9966125	8424.868164	8484.782227	59.45379169	21.11856665	26.47809982	0	0	0	40	297.8874817	1	6	1	2.287902832	42.52199554
	3719410561	297.9963531	8335.072754	0.007272454	2.33E-06	1	0.999253354	40.02988815	2.008108375	8.720000274	0.040619034	0.007488707	0.25	-2.22E-05	0.007271566	6.17E-06	297.9957581	297.9957581	8305.219727	8364.925781	59.51475871	21.11825182	26.47545433	0	0	0	40	297.8877563	1	6	1	2.288665771	42.52199554
	3719410563	297.9970856	8212.290771	0.007263922	2.22E-06	1	0.999253354	40.02988815	2.008060483	8.720000274	0.040570569	0.007479155	0.25	-2.23E-05	0.007263035	6.06E-06	297.997345	297.997345	8179.366699	8245.214844	59.56556457	21.11985891	26.48130608	0	0	0	40	297.8882141	1	6	1	2.290039063	42.52199554
	3719410565	297.9974823	8095.347168	0.007254591	2.17E-06	1	0.999253354	40.02988815	2.008177595	8.720000274	0.0405192	0.007477982	0.25	-2.08E-05	0.0072537	7.49E-06	297.9972534	297.9972534	8065.267578	8125.426758	59.43659586	21.11853181	26.47575378	0	0	0	40	297.8878784	1	6	1	2.289886475	41.54447937
	3719410567	297.9974213	7975.520752	0.007248484	2.65E-06	1	0.999253354	40.02988815	2.008127477	8.720000274	0.040485371	0.007464899	0.25	-2.20E-05	0.007247599	6.30E-06	297.9969788	297.9969788	7945.595703	8005.445801	59.24431524	21.11995555	26.48207283	0	0	0	40	297.8879395	1	6	1	2.289581299	42.52199554
	3719410569	297.9974518	7855.73877	0.007239431	1.77E-06	1	0.999253354	40.02988815	2.008063307	8.720000274	0.04043218	0.007462797	0.25	-2.06E-05	0.007238542	7.62E-06	297.9968567	297.9968567	7825.793457	7885.684082	59.34436369	21.12052059	26.48159409	0	0	0	40	297.8850403	1	6	1	2.289581299	42.52199554
	3719410571	297.9969635	7733.019531	0.007228124	2.22E-06	1	0.999253354	40.02988815	2.008031522	8.720000274	0.040369973	0.007442755	0.25	-2.21E-05	0.007227242	6.13E-06	297.9963989	297.9963989	7706.081543	7759.95752	59.46004471	21.12040053	26.48662567	0	0	0	40	297.8874207	1	6	1	2.289886475	43.01075363
	3719410573	297.9958191	7618.796387	0.007220576	2.08E-06	1	0.999253354	40.02988815	2.00803805	8.720000274	0.040327826	0.007435621	0.25	-2.19E-05	0.007219694	6.23E-06	297.9960022	297.9960022	7591.811523	7645.78125	59.20445219	21.1219494	26.48101807	0	0	0	40	297.8838501	1	6	1	2.285308838	42.52199554
	3719410575	297.9963379	7495.993896	0.007212395	1.90E-06	1	0.999253354	40.02988815	2.007949207	8.720000274	0.040280501	0.007426546	0.25	-2.20E-05	0.007211515	6.16E-06	297.9977722	297.9977722	7466.053711	7525.934082	59.45769983	21.12078638	26.48890305	0	0	0	40	297.8858643	1	6	1	2.289276123	43.01075363
	3719410577	297.9970703	7379.306152	0.007200959	1.94E-06	1	0.999253354	40.02988815	2.007972157	8.720000274	0.040217129	0.007414516	0.25	-2.20E-05	0.00720008	6.10E-06	297.9968262	297.9968262	7352.335449	7406.276855	59.35061672	21.12128277	26.48460197	0	0	0	40	297.884491	1	6	1	2.289733887	43.01075363
	3719410579	297.9963226	7256.499756	0.007190611	1.84E-06	1	0.999253354	40.02988815	2.008052378	8.720000274	0.040159701	0.007410355	0.25	-2.09E-05	0.007189729	7.20E-06	297.9970398	297.9970398	7226.445801	7286.553711	59.73048818	21.12028917	26.48602295	0	0	0	40	297.884613	1	6	1	2.286682129	43.01075363
	3719410581	297.9975128	7136.428223	0.007181868	1.92E-06	1	0.999253354	40.02988815	2.007975552	8.720000274	0.040111932	0.007387604	0.25	-2.33E-05	0.007180996	4.78E-06	297.9974976	297.9974976	7112.389648	7160.466797	59.40454909	21.12174127	26.49207687	0	0	0	40	297.8871155	1	6	1	2.295532227	43.01075363
	3719410583	297.9968872	7016.703125	0.007171238	1.83E-06	1	0.999253354	40.02988815	2.007952521	8.720000274	0.040049768	0.007389168	0.25	-2.10E-05	0.007170359	7.02E-06	297.9974365	297.9974365	6986.831543	7046.574707	59.19038288	21.12149374	26.50172997	0	0	0	40	297.8874512	1	6	1	2.289886475	42.52199554
	3719410585	297.9976501	6900.012695	0.007157588	1.67E-06	1	0.999253354	40.02988815	2.007922002	8.720000274	0.03997297	0.007374934	0.25	-2.09E-05	0.007156711	7.00E-06	297.9980164	297.9980164	6873.115723	6926.909668	59.38579001	21.12210912	26.48975945	0	0	0	40	297.8858337	1	6	1	2.290802002	42.52199554
	3719410587	297.9974365	6779.742676	0.00714758	1.97E-06	1	0.999253354	40.02988815	2.007944911	8.720000274	0.039918309	0.007360424	0.25	-2.17E-05	0.007146706	6.22E-06	297.9972229	297.9972229	6752.577637	6806.907715	59.55384014	21.12196052	26.49177361	0	0	0	40	297.8881226	1	6	1	2.297210693	43.49951172
	3719410589	297.9971008	6659.820068	0.007133907	1.85E-06	1	0.999253354	40.02988815	2.007868654	8.720000274	0.039841097	0.007342954	0.25	-2.22E-05	0.007133038	5.65E-06	297.9976196	297.9976196	6626.918457	6692.72168	59.20054405	21.12289778	26.48796463	0	0	0	40	297.8878784	1	6	1	2.290802002	43.49951172
	3719410591	297.9965515	6537.075684	0.007120231	1.73E-06	1	0.999253354	40.02988815	2.007898424	8.720000274	0.039765031	0.007330303	0.25	-2.19E-05	0.007119362	5.88E-06	297.9972229	297.9972229	6507.074219	6567.077148	59.43190609	21.12147195	26.48555565	0	0	0	40	297.8883362	1	6	1	2.288970947	43.01075363
	3719410593	297.9952393	6420.257324	0.00710657	1.89E-06	1	0.999253354	40.02988815	2.007913957	8.720000274	0.039687116	0.007326522	0.25	-2.00E-05	0.007105697	7.70E-06	297.9953308	297.9953308	6393.312012	6447.202637	59.38657163	21.1204292	26.48725128	0	0	0	40	297.8813477	1	6	1	2.290496826	42.52199554
	3719410595	297.9962616	6297.231445	0.007093095	1.82E-06	1	0.999253354	40.02988815	2.007904899	8.720000274	0.0396127	0.007307207	0.25	-2.10E-05	0.007092226	6.72E-06	297.9969482	297.9969482	6267.243164	6327.219727	59.39595118	21.12112891	26.48523903	0	0	0	40	297.8884888	1	6	1	2.287902832	43.01075363
	3719410597	297.9964905	6177.330322	0.007078936	1.48E-06	1	0.999253354	40.02988815	2.00784905	8.720000274	0.039533891	0.00728544	0.25	-2.22E-05	0.007078074	5.45E-06	297.9966431	297.9966431	6147.384277	6207.276367	59.38188186	21.12223321	26.48844337	0	0	0	40	297.8890991	1	6	1	2.288818359	43.01075363
	3719410599	297.9946747	6054.611084	0.007063591	1.62E-06	1	0.999253354	40.02988815	2.007895363	8.720000274	0.039448085	0.007275002	0.25	-2.12E-05	0.007062727	6.37E-06	297.9953003	297.9953003	6021.608887	6087.613281	59.58276039	21.12185942	26.4908638	0	0	0	40	297.8861694	1	6	1	2.288818359	42.52199554
	3719410601	297.994751	5943.431641	0.007046698	1.78E-06	1	0.999253354	40.02988815	2.007903867	8.720000274	0.039353597	0.007259254	0.25	-2.09E-05	0.007045835	6.65E-06	297.9950256	297.9950256	5913.274414	5973.588867	59.14035865	21.12153412	26.48602676	0	0	0	40	297.8893127	1	6	1	2.29095459	43.01075363
	3719410603	297.992569	5820.376709	0.007029335	1.58E-06	1	0.999253354	40.02988815	2.007817498	8.720000274	0.039254643	0.007243122	0.25	-2.04E-05	0.007028474	7.00E-06	297.9920654	297.9920654	5787.393066	5853.360352	59.46707937	21.12123354	26.49310684	0	0	0	40	297.8902893	1	6	1	2.290649414	47.89833832
	3719410605	297.9924469	5700.546143	0.00701152	1.83E-06	1	0.999253354	40.02988815	2.007947943	8.720000274	0.039156907	0.007228791	0.25	-1.97E-05	0.007010658	7.62E-06	297.9919739	297.9919739	5673.620117	5727.472168	59.43581423	21.12068361	26.4875412	0	0	0	40	297.8910522	1	6	1	2.295837402	43.01075363
	3719410607	297.992218	5577.76123	0.006993218	1.74E-06	1	0.999253354	40.02988815	2.007940802	8.720000274	0.039054978	0.007207686	0.25	-2.01E-05	0.00699236	7.21E-06	297.9924927	297.9924927	5547.771484	5607.750977	59.36624929	21.12028827	26.49575424	0	0	0	40	297.8937683	1	6	1	2.290802002	40.56695938
	3719410609	297.9940643	5457.61377	0.006974325	1.58E-06	1	0.999253354	40.02988815	2.007917108	8.720000274	0.038950375	0.00718095	0.25	-2.13E-05	0.006973474	5.90E-06	297.9943542	297.9943542	5427.621094	5487.606445	59.39751443	21.12030329	26.49157906	0	0	0	40	297.8945007	1	6	1	2.287445068	43.01075363
	3719410611	297.9950867	5340.740723	0.006953363	1.55E-06	1	0.999253354	40.02988815	2.007932344	8.720000274	0.038833733	0.007158626	0.25	-2.14E-05	0.006952515	5.74E-06	297.9944458	297.9944458	5307.78418	5373.697266	59.57494411	21.11922919	26.48682213	0	0	0	40	297.8943787	1	6	1	2.290039063	43.49951172
	3719410613	297.9957428	5220.875	0.006931312	1.41E-06	1	0.999253354	40.02988815	2.007993914	8.720000274	0.038712661	0.007131051	0.25	-2.22E-05	0.006930469	4.81E-06	297.9949036	297.9949036	5193.880859	5247.869141	59.50694243	21.1202845	26.49277878	0	0	0	40	297.895874	1	6	1	2.288208008	43.49951172
	3719410615	297.9970398	5103.841797	0.006910164	1.72E-06	1	0.999253354	40.02988815	2.008086344	8.720000274	0.038594389	0.007119465	0.25	-2.04E-05	0.006909317	6.56E-06	297.9966736	297.9966736	5073.755371	5133.928223	59.2951211	21.11841803	26.49355316	0	0	0	40	297.8963318	1	6	1	2.28805542	43.49951172
	3719410617	297.9968872	4983.840576	0.006887299	1.66E-06	1	0.999253354	40.02988815	2.008004626	8.720000274	0.038465332	0.007094891	0.25	-2.05E-05	0.006886455	6.41E-06	297.9959717	297.9959717	4953.879395	5013.801758	59.33342089	21.11997134	26.49484444	0	0	0	40	297.8929749	1	6	1	2.287902832	43.49951172
	3719410619	297.9962158	4858.033203	0.006863418	1.51E-06	1	0.999253354	40.02988815	2.008016605	8.720000274	0.038331853	0.007072066	0.25	-2.01E-05	0.006862577	6.70E-06	297.9962463	297.9962463	4834.073242	4881.993164	59.44519377	21.11948743	26.50021744	0	0	0	40	297.8943481	1	6	1	2.294158936	43.49951172
	3719410621	297.9968872	4744.249512	0.006835944	1.56E-06	1	0.999253354	40.02988815	2.008035483	8.720000274	0.038178796	0.007043583	0.25	-2.01E-05	0.006835106	6.63E-06	297.9960022	297.9960022	4714.304688	4774.194336	59.34592695	21.12003235	26.49852753	0	0	0	40	297.8935852	1	6	1	2.288970947	43.49951172
	3719410623	297.9985199	4621.005371	0.0068086	1.45E-06	1	0.999253354	40.02988815	2.008052442	8.720000274	0.038028008	0.007006799	0.25	-2.15E-05	0.006807771	5.05E-06	297.9981689	297.9981689	4594.006836	4648.003906	59.27948853	21.11976522	26.4969883	0	0	0	40	297.8916931	1	6	1	2.296905518	43.01075363
	3719410625	297.996994	4498.155518	0.006780511	1.48E-06	1	0.999253354	40.02988815	2.008003144	8.720000274	0.037869018	0.006984231	0.25	-2.03E-05	0.006779681	6.19E-06	297.9969788	297.9969788	4468.239746	4528.071289	59.65310696	21.11848354	26.49510002	0	0	0	40	297.8876953	1	6	1	2.289733887	43.49951172
	3719410627	297.9977417	4381.423096	0.006749563	1.76E-06	1	0.999253354	40.02988815	2.007977466	8.720000274	0.037694952	0.006956351	0.25	-1.95E-05	0.006748734	6.90E-06	297.9978333	297.9978333	4354.479492	4408.366699	59.23962547	21.12007014	26.49780846	0	0	0	40	297.886322	1	6	1	2.286682129	43.01075363
	3719410629	297.9979095	4264.375977	0.006718216	1.63E-06	1	0.999253354	40.02988815	2.008014329	8.720000274	0.037521827	0.006917308	0.25	-2.06E-05	0.006717396	5.64E-06	297.9979553	297.9979553	4234.208496	4294.543457	59.44988354	21.11889446	26.49699593	0	0	0	40	297.8890686	1	6	1	2.28729248	43.01075363
	3719410631	297.9977264	4141.145996	0.006684091	1.57E-06	1	0.999253354	40.02988815	2.007984022	8.720000274	0.037330488	0.006883177	0.25	-2.03E-05	0.006683273	5.80E-06	297.9980469	297.9980469	4114.172363	4168.119629	59.23728059	21.12059225	26.49808121	0	0	0	40	297.8884277	1	6	1	2.289733887	43.49951172
	3719410633	297.9970398	4018.380737	0.006648364	1.52E-06	1	0.999253354	40.02988815	2.007985265	8.720000274	0.037130524	0.006848805	0.25	-1.97E-05	0.006647549	6.21E-06	297.9972229	297.9972229	3988.456055	4048.30542	59.41549189	21.11909809	26.50372505	0	0	0	40	297.8876343	1	6	1	2.290802002	43.49951172
	3719410635	297.9987488	3904.525391	0.006609292	1.68E-06	1	0.999253354	40.02988815	2.008035882	8.720000274	0.036914147	0.006803638	0.25	-2.05E-05	0.006608485	5.26E-06	297.9981079	297.9981079	3874.51709	3934.533691	59.53664431	21.11918383	26.49788094	0	0	0	40	297.8867188	1	6	1	2.288970947	43.49951172
	3719410637	297.9990234	3784.373657	0.006569819	1.63E-06	1	0.999253354	40.02988815	2.008111124	8.720000274	0.036695215	0.006762073	0.25	-2.06E-05	0.006569018	5.02E-06	297.9996033	297.9996033	3754.368896	3814.378418	59.59526645	21.11940836	26.50230598	0	0	0	40	297.8867493	1	6	1	2.288513184	43.01075363
	3719410639	297.9988098	3661.443726	0.006528548	1.66E-06	1	0.999253354	40.02988815	2.008129995	8.720000274	0.036464161	0.006724246	0.25	-1.97E-05	0.006527748	5.81E-06	297.9985657	297.9985657	3628.489746	3694.397705	59.42565306	21.11853679	26.50205803	0	0	0	40	297.8865051	1	6	1	2.295227051	43.49951172
	3719410641	297.9983063	3541.698853	0.006482357	1.56E-06	1	0.999253354	40.02988815	2.008089392	8.720000274	0.036205637	0.006675686	0.25	-1.97E-05	0.006481565	5.61E-06	297.9989624	297.9989624	3508.776611	3574.621094	59.40845723	21.11843549	26.50178719	0	0	0	40	297.8807373	1	6	1	2.288665771	43.49951172
	3719410643	297.9980011	3421.728149	0.006433354	1.59E-06	1	0.999253354	40.02988815	2.008089754	8.720000274	0.03593189	0.006625541	0.25	-1.95E-05	0.006432568	5.63E-06	297.9972839	297.9972839	3394.670898	3448.7854	59.41627352	21.11942511	26.49827194	0	0	0	40	297.8811951	1	6	1	2.289428711	43.01075363
	3719410645	297.9981232	3301.727661	0.006381906	1.80E-06	1	0.999253354	40.02988815	2.008029026	8.720000274	0.03564342	0.006572845	0.25	-1.92E-05	0.006381125	5.67E-06	297.9981384	297.9981384	3268.823486	3334.631836	59.28339667	21.12012175	26.4977684	0	0	0	40	297.883667	1	6	1	2.28805542	43.98826981
	3719410647	297.9969635	3184.846802	0.0063272	1.72E-06	1	0.999253354	40.02988815	2.008084957	8.720000274	0.035338496	0.006518425	0.25	-1.88E-05	0.006326425	5.93E-06	297.9968262	297.9968262	3154.870117	3214.823486	59.75315541	21.11951444	26.49913979	0	0	0	40	297.8825989	1	6	1	2.292938232	43.49951172
	3719410649	297.9958038	3062.072388	0.006268412	1.79E-06	1	0.999253354	40.02988815	2.008091092	8.720000274	0.035008603	0.006466682	0.25	-1.70E-05	0.006267638	7.46E-06	297.9956665	297.9956665	3029.060791	3095.083984	59.35608812	21.11940124	26.49959373	0	0	0	40	297.8837891	1	6	1	2.290802002	43.49951172
	3719410651	297.9963684	2944.968018	0.006206315	1.81E-06	1	0.999253354	40.02988815	2.008080516	8.720000274	0.034663069	0.006394869	0.25	-1.82E-05	0.006205554	6.00E-06	297.9960327	297.9960327	2914.935303	2975.000732	59.65232533	21.11843121	26.50448227	0	0	0	40	297.8836975	1	6	1	2.289123535	43.49951172
	3719410653	297.994812	2821.907593	0.006137862	2.01E-06	1	0.999253354	40.02988815	2.008192474	8.720000274	0.034282699	0.006324009	0.25	-1.81E-05	0.00613711	5.81E-06	297.9957886	297.9957886	2794.98999	2848.825195	59.10440374	21.11921555	26.50564575	0	0	0	40	297.8822632	1	6	1	2.28729248	43.49951172
	3719410655	297.9950104	2705.161743	0.006063898	2.17E-06	1	0.999253354	40.02988815	2.008149718	8.720000274	0.033870212	0.006240612	0.25	-1.92E-05	0.00606316	4.48E-06	297.9955444	297.9955444	2675.219238	2735.104248	59.34045555	21.11843611	26.50660896	0	0	0	40	297.8868103	1	6	1	2.288513184	43.01075363
	3719410657	297.9945984	2585.273438	0.005985343	2.07E-06	1	0.999253354	40.02988815	2.008150224	8.720000274	0.033429888	0.006168078	0.25	-1.75E-05	0.005984608	5.91E-06	297.994751	297.994751	2555.324951	2615.221924	59.41158375	21.11802035	26.49849319	0	0	0	40	297.8876953	1	6	1	2.289733887	43.49951172
	3719410659	297.9945221	2462.047363	0.005898846	2.31E-06	1	0.999253354	40.02988815	2.008188362	8.720000274	0.032947407	0.006078875	0.25	-1.72E-05	0.005898122	5.79E-06	297.9931335	297.9931335	2435.085693	2489.009033	59.37641046	21.11845873	26.50506401	0	0	0	40	297.8862305	1	6	1	2.286071777	43.49951172
	3719410661	297.9956818	2345.117798	0.005806194	2.57E-06	1	0.999253354	40.02988815	2.008147492	8.720000274	0.032429522	0.005981989	0.25	-1.72E-05	0.005805482	5.47E-06	297.9950867	297.9950867	2315.218506	2375.01709	59.5280464	21.11995192	26.50648308	0	0	0	40	297.8899536	1	6	1	2.288208008	43.49951172
	3719410663	297.9956665	2219.344727	0.005704556	2.88E-06	1	0.999253354	40.02988815	2.008121224	8.720000274	0.031862682	0.005870598	0.25	-1.81E-05	0.005703862	4.19E-06	297.9956055	297.9956055	2195.387939	2243.301514	59.18022171	21.1186535	26.50508499	0	0	0	40	297.8924561	1	6	1	2.289581299	43.49951172
	3719410665	297.9969025	2102.227295	0.005595418	2.57E-06	1	0.999253354	40.02988815	2.008083683	8.720000274	0.031252723	0.005757184	0.25	-1.79E-05	0.005594737	3.93E-06	297.9973755	297.9973755	2069.150146	2135.304443	59.52335662	21.11938262	26.50790977	0	0	0	40	297.8923035	1	6	1	2.289276123	43.49951172
	3719410667	297.9986267	1985.275513	0.005474794	2.84E-06	1	0.999253354	40.02988815	2.008078966	8.720000274	0.030578426	0.005635685	0.25	-1.71E-05	0.005474126	4.32E-06	297.9981384	297.9981384	1955.287476	2015.26355	59.48818334	21.11753309	26.50614738	0	0	0	40	297.8912354	1	6	1	2.288818359	43.49951172
	3719410669	297.9980469	1862.453247	0.005341563	3.26E-06	1	0.999253354	40.02988815	2.008126951	8.720000274	0.029835177	0.005497555	0.25	-1.68E-05	0.005340912	4.02E-06	297.9980469	297.9980469	1835.444702	1889.461792	59.53820757	21.11935973	26.51550674	0	0	0	40	297.8869934	1	6	1	2.289123535	43.49951172
	3719410671	297.9990692	1742.571289	0.005197442	3.65E-06	1	0.999253354	40.02988815	2.008055437	8.720000274	0.029030849	0.005340287	0.25	-1.80E-05	0.005196815	2.34E-06	297.9991455	297.9991455	1715.584229	1769.55835	59.49209148	21.11916521	26.50811577	0	0	0	40	297.8902283	1	6	1	2.290802002	43.49951172
	3719410673	297.9995575	1622.411011	0.005036557	4.29E-06	1	0.999253354	40.02988815	2.008041123	8.720000274	0.028130896	0.005180936	0.25	-1.63E-05	0.005035945	3.34E-06	297.9992676	297.9992676	1589.390381	1655.431641	59.47567729	21.12009964	26.50736809	0	0	0	40	297.8866272	1	6	1	2.294769287	43.98826981
	3719410676	298.0040741	1448.859436	0.004761351	4.43E-06	1	0.999253354	40.02988815	2.008047446	8.720000274	0.026604316	0.004896267	2.5	-1.60E-05	0.004760774	2.55E-06	298.0078125	298.0078125	1366.77832	1530.940552	59.4295612	21.12049121	26.5092659	0	0	0	40	297.8822632	1	6	1	2.288513184	43.49951172
	3719410679	297.9987946	1288.869507	0.004438226	5.57E-06	1	0.999253354	40.02988815	2.008075076	8.720000274	0.024789107	0.004567145	0.25	-1.41E-05	0.004437685	3.23E-06	298.0003357	298.0003357	1210.960693	1366.77832	59.4350326	21.11995514	26.51414871	0	0	0	40	297.8822632	1	6	1	2.296142578	43.98826981
	3719410680	297.9972534	1193.047546	0.004317792	5.93E-06	1	0.999253354	40.02988815	2.008075076	8.720000274	0.024116451	0.004443156	0.25	-1.37E-05	0.004317266	3.13E-06	297.9972534	297.9972534	1175.134399	1210.960693	59.51788523	21.11995514	26.51408386	0	0	0	40	297.8783569	1	6	1	2.295227051	43.98826981
	3719410683	297.9977417	1022.421783	0.003911041	6.69E-06	1	0.999253354	40.02988815	2.008051434	8.720000274	0.021845601	0.004017899	0.25	-1.36E-05	0.00391057	1.65E-06	297.9989929	297.9989929	989.4909058	1055.352661	59.45769983	21.11894497	26.51087761	0	0	0	40	297.8813782	1	6	1	2.289733887	43.49951172
	3719410685	297.997467	905.5877991	0.003600332	7.64E-06	1	0.999253354	40.02988815	2.008015551	8.720000274	0.020110591	0.003694173	0.25	-1.33E-05	0.003599901	7.17E-07	297.9987793	297.9987793	875.5249023	935.6506958	59.2732355	21.12063673	26.51293755	0	0	0	40	297.8833313	1	6	1	2.28729248	43.49951172
	3719410687	297.9975891	785.3669739	0.003246898	8.62E-06	1	0.999253354	40.02988815	2.007953261	8.720000274	0.018134807	0.003337021	0.25	-1.10E-05	0.003246505	1.65E-06	297.9971008	297.9971008	755.4176636	815.3162842	59.42174492	21.12040621	26.51459503	0	0	0	40	297.8831482	1	6	1	2.288970947	43.49951172
	3719410689	297.9968414	665.3455505	0.002849895	9.65E-06	1	0.999253354	40.02988815	2.007938653	8.720000274	0.015918321	0.002923695	0.25	-1.06E-05	0.002849554	5.01E-07	297.9977112	297.9977112	635.3867798	695.3043213	59.40689398	21.12018616	26.513237	0	0	0	40	297.8824463	1	6	1	2.289733887	43.49951172
	3719410691	297.9958191	545.5627747	0.002405875	1.08E-05	1	0.999253354	40.02988815	2.007929728	8.720000274	0.013438191	0.002467958	0.25	-9.01E-06	0.002405587	3.85E-07	297.9961853	297.9961853	515.6186523	575.506897	59.2951211	21.12003657	26.51094818	0	0	0	40	297.8806763	1	6	1	2.288818359	43.98826981
	3719410693	297.9950562	425.5483398	0.00191032	1.19E-05	1	0.999253354	40.02988815	2.007934009	8.720000274	0.010670246	0.001959663	0.25	-7.15E-06	0.001910091	3.14E-07	297.9946899	297.9946899	395.408783	455.6878967	59.50928731	21.12006961	26.51543999	0	0	0	40	297.8843994	1	6	1	2.290039063	43.49951172
	3719410695	297.9958191	308.5429993	0.001363544	1.30E-05	1	0.999253354	40.02988815	2.007972043	8.720000274	0.007617417	0.001392961	0.25	-6.14E-06	0.001363385	-8.20E-07	297.9960022	297.9960022	281.5325623	335.5534363	59.7226719	21.12006609	26.51673126	0	0	0	40	297.8844299	1	6	1	2.28805542	43.49951172
	3719410697	297.9969788	185.6515045	0.000771074	1.41E-05	1	0.999253354	40.02988815	2.0079477	8.720000274	0.004309021	0.000779802	0.25	-4.89E-06	0.000770989	-1.88E-06	297.996521	297.996521	155.7437286	215.5592804	59.64216416	21.11924957	26.51454926	0	0	0	40	297.8852234	1	6	1	2.286682129	42.52199554
	3719410699	297.9973297	65.80114746	0.000140416	1.46E-05	1	0.999253354	40.02988815	2.007961799	8.720000274	0.000787225	0.000128515	0.25	-3.31E-06	0.00014041	-2.76E-06	297.9977112	297.9977112	35.81887054	95.78342438	59.56478294	21.11946977	26.5240612	0	0	0	40	297.8869934	1	6	1	2.288818359	43.49951172
	3719410701	297.9969788	-51.08319187	-0.000514755	1.49E-05	1	0.999253354	40.02988815	2.008017855	8.720000274	-0.002871392	-0.000549003	0.25	-1.82E-06	-0.000514678	-3.83E-06	297.9973145	297.9973145	-78.11334991	-24.05303383	59.53977082	21.11845633	26.52072906	0	0	0	40	297.8860168	1	6	1	2.287445068	44.47702789
	3719410703	297.996994	-173.9002609	-0.00113928	1.40E-05	1	0.999253354	40.02988815	2.007989582	8.720000274	-0.006359765	-0.001189775	0.25	4.92E-07	-0.001139129	-3.96E-06	297.9965515	297.9965515	-203.9178619	-143.8826599	59.51866685	21.11925653	26.52429199	0	0	0	40	297.8868103	1	6	1	2.289123535	43.98826981
	3719410705	297.9971313	-293.7104797	-0.00171961	1.25E-05	1	0.999253354	40.02988815	2.008034599	8.720000274	-0.009601001	-0.001788	0.25	2.15E-06	-0.001719388	-4.56E-06	297.9965515	297.9965515	-323.6510315	-263.769928	59.42643469	21.1192873	26.52207947	0	0	0	40	297.8875732	1	6	1	2.289276123	43.98826981
	3719410707	297.9970398	-413.6814117	-0.002252057	1.18E-05	1	0.999253354	40.02988815	2.008183251	8.720000274	-0.012576511	-0.002331964	0.25	4.58E-06	-0.002251773	-4.21E-06	297.9975891	297.9975891	-443.678833	-383.6839905	59.44128563	21.1168634	26.51953697	0	0	0	40	297.8848267	1	6	1	2.289276123	43.98826981
	3719410709	297.9976654	-533.67276	-0.00273325	1.04E-05	1	0.999253354	40.02988815	2.008036552	8.720000274	-0.015262121	-0.00283285	0.25	5.05E-06	-0.002732903	-5.62E-06	297.9972839	297.9972839	-563.6386108	-503.7069092	59.70234956	21.11948821	26.52058983	0	0	0	40	297.88797	1	6	1	2.290649414	43.98826981
	3719410711	297.9985504	-650.4403687	-0.003162971	9.52E-06	1	0.999253354	40.02988815	2.00800356	8.720000274	-0.017660862	-0.003280767	0.25	5.38E-06	-0.003162567	-6.97E-06	297.9986572	297.9986572	-677.3707886	-623.5099487	59.57728899	21.11944889	26.52004623	0	0	0	40	297.8850403	1	6	1	2.290344238	43.49951172
	3719410713	297.9973755	-782.2342529	-0.003542953	8.35E-06	1	0.999253354	40.02988815	2.008007158	8.720000274	-0.019783851	-0.003668107	0.25	7.25E-06	-0.003542506	-6.59E-06	297.9971619	297.9971619	-821.1846924	-743.2838135	59.37797372	21.11952592	26.52184105	0	0	0	40	297.8866882	1	6	1	2.297973633	43.98826981
	3719410714	297.9975739	-842.1778564	-0.00371766	7.63E-06	1	0.999253354	40.02988815	2.00800737	8.720000274	-0.020760144	-0.003845101	0.25	8.30E-06	-0.003717193	-6.21E-06	297.9975891	297.9975891	-863.1710205	-821.1846924	59.51085057	21.12007966	26.52019501	0	0	0	40	297.8862915	1	6	1	2.291107178	43.49951172
	3719410717	297.9984894	-1013.264557	-0.004182434	6.40E-06	1	0.999253354	40.02988815	2.007940646	8.720000274	-0.023355811	-0.004320248	0.25	1.03E-05	-0.004181913	-6.02E-06	297.99823	297.99823	-1043.192505	-983.3366089	59.48271194	21.12023895	26.53091812	0	0	0	40	297.8826904	1	6	1	2.29019165	43.98826981
	3719410719	297.9984589	-1135.985535	-0.004448417	5.90E-06	1	0.999253354	40.02988815	2.007977826	8.720000274	-0.024839409	-0.004606598	0.25	8.90E-06	-0.004447855	-8.47E-06	297.9984741	297.9984741	-1168.915283	-1103.055786	59.64685393	21.11957755	26.52474403	0	0	0	40	297.8843384	1	6	1	2.291107178	44.96578979
	3719410721	297.996994	-1249.796753	-0.004685149	5.45E-06	1	0.999253354	40.02988815	2.007940215	8.720000274	-0.026164379	-0.004832714	0.25	1.28E-05	-0.00468457	-5.52E-06	297.9974365	297.9974365	-1276.785645	-1222.807861	59.47958543	21.12026375	26.525774	0	0	0	40	297.884491	1	6	1	2.28729248	43.49951172
	3719410723	297.9967651	-1372.80072	-0.004896532	5.01E-06	1	0.999253354	40.02988815	2.008349879	8.720000274	-0.027347129	-0.00506796	0.25	1.04E-05	-0.004895916	-8.68E-06	297.9966125	297.9966125	-1402.688721	-1342.91272	59.39516955	21.11724956	26.52433395	0	0	0	40	297.8811951	1	6	1	2.305908203	42.52199554
	3719410725	297.9962006	-1495.653931	-0.005085594	4.15E-06	1	0.999253354	40.02988815	2.008314971	8.720000274	-0.02840248	-0.005264023	0.25	1.08E-05	-0.005084954	-9.10E-06	297.9961243	297.9961243	-1528.574463	-1462.733398	59.55696665	21.11888106	26.52758408	0	0	0	40	297.8840637	1	6	1	2.288970947	43.98826981
	3719410727	297.9962463	-1612.433716	-0.005253297	4.09E-06	1	0.999253354	40.02988815	2.008189394	8.720000274	-0.029339044	-0.005428172	0.25	1.27E-05	-0.005252642	-7.76E-06	297.9956665	297.9956665	-1642.431274	-1582.436157	59.47411403	21.11837444	26.52726364	0	0	0	40	297.8821716	1	6	1	2.288818359	43.98826981
	3719410729	297.996109	-1732.349243	-0.005404253	3.91E-06	1	0.999253354	40.02988815	2.008162973	8.720000274	-0.030181002	-0.005587997	0.25	1.24E-05	-0.005403576	-8.69E-06	297.9960938	297.9960938	-1762.41394	-1702.284546	59.43268772	21.11924532	26.52495956	0	0	0	40	297.8840637	1	6	1	2.290039063	44.47702789
	3719410731	297.9967957	-1852.365601	-0.005541179	3.49E-06	1	0.999253354	40.02988815	2.008135033	8.720000274	-0.03094582	-0.005726615	0.25	1.32E-05	-0.005540487	-8.39E-06	297.9971008	297.9971008	-1882.314453	-1822.416748	59.59839296	21.11829532	26.52774811	0	0	0	40	297.883728	1	6	1	2.288818359	43.98826981
	3719410733	297.9972534	-1969.09613	-0.005666029	3.02E-06	1	0.999253354	40.02988815	2.008126344	8.720000274	-0.031642561	-0.005857662	0.25	1.32E-05	-0.005665321	-8.95E-06	297.995575	297.995575	-2001.998657	-1936.193604	59.51475871	21.11869188	26.52750969	0	0	0	40	297.8858948	1	6	1	2.287750244	43.98826981
	3719410735	297.9970093	-2085.932373	-0.005776306	3.00E-06	1	0.999253354	40.02988815	2.008090712	8.720000274	-0.032256524	-0.005978741	0.25	1.21E-05	-0.005775579	-1.04E-05	297.9971313	297.9971313	-2115.869629	-2055.995117	59.41627352	21.11760784	26.53267097	0	0	0	40	297.8859558	1	6	1	2.28805542	43.98826981
	3719410737	297.9958191	-2208.895508	-0.005879016	2.65E-06	1	0.999253354	40.02988815	2.008046435	8.720000274	-0.032832627	-0.006067698	0.25	1.54E-05	-0.005878288	-7.50E-06	297.9960022	297.9960022	-2241.837402	-2175.953613	59.42643469	21.11877399	26.5261364	0	0	0	40	297.8841858	1	6	1	2.288665771	43.98826981
	3719410739	297.9956665	-2334.680298	-0.005971615	2.75E-06	1	0.999253354	40.02988815	2.008020858	8.720000274	-0.033351364	-0.006152494	0.25	1.76E-05	-0.005970882	-5.71E-06	297.9972534	297.9972534	-2361.626221	-2307.734375	59.48036706	21.11783799	26.5315094	0	0	0	40	297.8846741	1	6	1	2.297821045	44.96578979
	3719410741	297.9937744	-2448.499512	-0.006055294	2.64E-06	1	0.999253354	40.02988815	2.008069183	8.720000274	-0.033816057	-0.006257154	0.25	1.46E-05	-0.006054539	-9.06E-06	297.9941406	297.9941406	-2481.454834	-2415.544189	59.40454909	21.11821701	26.5304985	0	0	0	40	297.8882751	1	6	1	2.289886475	43.98826981
	3719410743	297.9951477	-2568.446289	-0.006131677	2.49E-06	1	0.999253354	40.02988815	2.008025518	8.720000274	-0.034241199	-0.006339758	0.25	1.41E-05	-0.00613091	-9.86E-06	297.9957275	297.9957275	-2595.537109	-2541.355469	59.5335178	21.11765354	26.53381729	0	0	0	40	297.8881836	1	6	1	2.288513184	43.98826981
	3719410745	297.9955597	-2685.476196	-0.00620357	2.17E-06	1	0.999253354	40.02988815	2.008012367	8.720000274	-0.034642185	-0.006415488	0.25	1.40E-05	-0.006202793	-1.02E-05	297.9954529	297.9954529	-2715.41748	-2655.534912	59.50147103	21.11807924	26.52950287	0	0	0	40	297.8911743	1	6	1	2.288818359	43.98826981
	3719410747	297.9953308	-2808.346191	-0.006268505	2.26E-06	1	0.999253354	40.02988815	2.008016064	8.720000274	-0.035004571	-0.006484196	0.25	1.39E-05	-0.006267719	-1.06E-05	297.9954834	297.9954834	-2841.306885	-2775.385498	59.57963388	21.11771033	26.53427696	0	0	0	40	297.8908081	1	6	1	2.290039063	43.98826981
	3719410749	297.9966125	-2928.302368	-0.006329106	2.05E-06	1	0.999253354	40.02988815	2.007934111	8.720000274	-0.035342857	-0.006539947	0.25	1.52E-05	-0.006328317	-9.52E-06	297.9961243	297.9961243	-2961.325928	-2895.278809	59.34358207	21.1186044	26.53216934	0	0	0	40	297.8911438	1	6	1	2.288818359	44.47702789
	3719410751	297.996521	-3051.511719	-0.006383198	2.46E-06	1	0.999253354	40.02988815	2.007932029	8.720000274	-0.035645626	-0.006591846	0.25	1.60E-05	-0.006382404	-8.89E-06	297.9961243	297.9961243	-3081.606445	-3021.416992	59.28339667	21.11786523	26.52974129	0	0	0	40	297.8916626	1	6	1	2.297210693	43.98826981
	3719410753	297.9972839	-3171.516968	-0.006435176	2.10E-06	1	0.999253354	40.02988815	2.007995441	8.720000274	-0.035936561	-0.006647893	0.25	1.58E-05	-0.006434374	-9.35E-06	297.9968262	297.9968262	-3201.493408	-3141.540527	59.53820757	21.11779175	26.53128052	0	0	0	40	297.888916	1	6	1	2.288970947	43.98826981
	3719410755	297.9975128	-3288.653687	-0.006483947	2.07E-06	1	0.999253354	40.02988815	2.007955793	8.720000274	-0.036209036	-0.006693876	0.25	1.67E-05	-0.006483142	-8.66E-06	297.9969177	297.9969177	-3321.651367	-3255.656006	59.41705515	21.11900722	26.53469658	0	0	0	40	297.8894043	1	6	1	2.290649414	43.98826981
	3719410757	297.9982452	-3408.706665	-0.006528621	1.98E-06	1	0.999253354	40.02988815	2.007918304	8.720000274	-0.036456212	-0.006748686	0.25	1.52E-05	-0.006527804	-1.03E-05	297.9981995	297.9981995	-3441.829346	-3375.583984	59.57807062	21.11871116	26.53043175	0	0	0	40	297.8912964	1	6	1	2.288665771	43.98826981
	3719410759	297.9984894	-3528.788208	-0.006570314	2.42E-06	1	0.999253354	40.02988815	2.007929195	8.720000274	-0.036691008	-0.006782299	0.25	1.70E-05	-0.006569499	-8.65E-06	297.9986267	297.9986267	-3561.836426	-3495.73999	59.65857836	21.11844891	26.53044891	0	0	0	40	297.8863831	1	6	1	2.289886475	43.98826981
	3719410761	297.999054	-3648.922119	-0.006606327	2.15E-06	1	0.999253354	40.02988815	2.007922122	8.720000274	-0.036891227	-0.006823526	0.25	1.64E-05	-0.006605505	-9.43E-06	297.9989014	297.9989014	-3675.910156	-3621.934082	59.38031861	21.11916318	26.53132248	0	0	0	40	297.8892822	1	6	1	2.289733887	43.98826981
	3719410763	297.9986115	-3768.900024	-0.006644426	2.41E-06	1	0.999253354	40.02988815	2.007928701	8.720000274	-0.037103604	-0.006865522	0.25	1.60E-05	-0.006643597	-9.96E-06	297.9987488	297.9987488	-3795.796631	-3742.003418	59.48271194	21.11952644	26.53588295	0	0	0	40	297.8876953	1	6	1	2.288970947	43.98826981
	3719410765	297.99823	-3892.121826	-0.006678852	2.14E-06	1	0.999253354	40.02988815	2.00797268	8.720000274	-0.037296218	-0.006903388	0.25	1.57E-05	-0.006678017	-1.04E-05	297.9981689	297.9981689	-3922.209473	-3862.03418	59.41080212	21.11928238	26.5404377	0	0	0	40	297.8859863	1	6	1	2.289733887	44.47702789
	3719410767	297.9990387	-4006.192383	-0.006710797	1.74E-06	1	0.999253354	40.02988815	2.007918837	8.720000274	-0.037472712	-0.00694124	0.25	1.49E-05	-0.006709955	-1.13E-05	297.9995117	297.9995117	-4036.21582	-3976.168945	59.47645891	21.119874	26.53990936	0	0	0	40	297.8865662	1	6	1	2.289428711	44.47702789
	3719410769	297.9981079	-4126.034912	-0.006741142	1.85E-06	1	0.999253354	40.02988815	2.007909888	8.720000274	-0.037643696	-0.006963551	0.25	1.65E-05	-0.006740303	-9.77E-06	297.9983826	297.9983826	-4156.01123	-4096.058594	59.47645891	21.11977936	26.53216934	0	0	0	40	297.8797607	1	6	1	2.289123535	43.98826981
	3719410771	297.9998169	-4246.187256	-0.006770027	1.95E-06	1	0.999253354	40.02988815	2.007935932	8.720000274	-0.037805771	-0.006991804	0.25	1.69E-05	-0.006769185	-9.51E-06	297.9998779	297.9998779	-4276.292969	-4216.081543	59.32013321	21.11986243	26.53670692	0	0	0	40	297.8821716	1	6	1	2.294464111	45.45454788
	3719410773	297.9993896	-4369.393555	-0.006798861	2.17E-06	1	0.999253354	40.02988815	2.007883537	8.720000274	-0.037965151	-0.007025103	0.25	1.63E-05	-0.006798012	-1.02E-05	298.0007324	298.0007324	-4396.398438	-4342.388672	59.39516955	21.12006069	26.5739975	0	0	0	40	297.8841553	1	6	1	2.287597656	43.98826981
	3719410777	297.9982605	-4597.309326	-0.006849218	1.55E-06	1	0.999253354	40.02988815	2.007911095	8.720000274	-0.038263337	-0.007067294	2.5	1.87E-05	-0.006848372	-8.04E-06	297.9985657	297.9985657	-4679.138184	-4515.480469	59.48505683	21.12012343	26.54042053	0	0	0	40	297.8795471	1	6	1	2.288208008	44.47702789
	3719410779	297.9982452	-4760.020752	-0.006888166	1.89E-06	1	0.999253354	40.02988815	2.007883207	8.720000274	-0.038463708	-0.007118021	0.25	1.64E-05	-0.006887306	-1.05E-05	297.9979553	297.9979553	-4840.90332	-4679.138184	59.61402553	21.11841242	26.53951263	0	0	0	40	297.8831482	1	6	1	2.289581299	43.98826981
	3719410781	297.9987946	-4858.868652	-0.006897531	2.30E-06	1	0.999253354	40.02988815	2.007883207	8.720000274	-0.038516466	-0.007125228	0.25	1.69E-05	-0.006896671	-1.00E-05	297.9985352	297.9985352	-4876.833984	-4840.90332	59.59995622	21.11841242	26.53547859	0	0	0	40	297.8806763	1	6	1	2.288818359	43.98826981
	3719410783	297.997757	-4969.649902	-0.006918685	2.10E-06	1	0.999253354	40.02988815	2.007929804	8.720000274	-0.038633773	-0.007156166	0.25	1.53E-05	-0.006917817	-1.17E-05	297.9976807	297.9976807	-5002.640625	-4936.65918	59.55305851	21.11857893	26.53961372	0	0	0	40	297.8825989	1	6	1	2.294006348	44.47702789
	3719410785	297.9958649	-5089.635742	-0.006941582	1.80E-06	1	0.999253354	40.02988815	2.007953885	8.720000274	-0.038762832	-0.007175918	0.25	1.61E-05	-0.006940715	-1.10E-05	297.9958191	297.9958191	-5122.607422	-5056.664063	59.56400131	21.11986695	26.53796577	0	0	0	40	297.8802185	1	6	1	2.290344238	44.47702789
	3719410787	297.9943237	-5206.752441	-0.006962925	2.30E-06	1	0.999253354	40.02988815	2.007945033	8.720000274	-0.038880948	-0.007202763	0.25	1.53E-05	-0.006962052	-1.19E-05	297.9938965	297.9938965	-5236.768555	-5176.736328	59.35217998	21.11863717	26.54033661	0	0	0	40	297.8817139	1	6	1	2.288818359	44.47702789
	3719410789	297.9946442	-5326.656738	-0.006982831	2.43E-06	1	0.999253354	40.02988815	2.007961179	8.720000274	-0.038994882	-0.007210195	0.25	1.77E-05	-0.006981965	-9.55E-06	297.9945068	297.9945068	-5356.603516	-5296.709961	59.25056827	21.11846105	26.53506851	0	0	0	40	297.8843689	1	6	1	2.290802002	43.98826981
	3719410791	297.993103	-5449.54126	-0.007001502	2.23E-06	1	0.999253354	40.02988815	2.007916284	8.720000274	-0.039098206	-0.007229888	0.25	1.77E-05	-0.007000633	-9.68E-06	297.9925842	297.9925842	-5482.509277	-5416.573242	59.39985932	21.1184581	26.53765106	0	0	0	40	297.8854675	1	6	1	2.290496826	44.47702789
	3719410792	297.9937439	-5509.56665	-0.00701104	1.86E-06	1	0.999253354	40.02988815	2.007951692	8.720000274	-0.039150425	-0.007248925	0.25	1.61E-05	-0.007010163	-1.13E-05	297.9936218	297.9936218	-5536.624023	-5482.509277	59.44284889	21.11838328	26.53851891	0	0	0	40	297.886261	1	6	1	2.291259766	43.98826981
	3719410795	297.9931183	-5686.684082	-0.007037267	1.94E-06	1	0.999253354	40.02988815	2.007935899	8.720000274	-0.039297065	-0.007273456	0.25	1.66E-05	-0.007036389	-1.09E-05	297.9934387	297.9934387	-5716.679199	-5656.688965	59.35921464	21.11782075	26.54274178	0	0	0	40	297.8920288	1	6	1	2.289123535	44.47702789
	3719410797	297.9964752	-5809.584473	-0.007053106	2.10E-06	1	0.999253354	40.02988815	2.008000859	8.720000274	-0.039386896	-0.00728911	0.25	1.68E-05	-0.007052226	-1.08E-05	297.996521	297.996521	-5842.569336	-5776.599609	59.34905347	21.11770105	26.54485703	0	0	0	40	297.8936462	1	6	1	2.288513184	44.47702789
	3719410798	297.9961395	-5869.56665	-0.007063954	2.32E-06	1	0.999253354	40.02988815	2.007911563	8.720000274	-0.03944708	-0.00729321	0.25	1.80E-05	-0.007063077	-9.56E-06	297.9964294	297.9964294	-5896.563965	-5842.569336	59.65310696	21.11852472	26.54191017	0	0	0	40	297.8946228	1	6	1	2.288665771	44.47702789
	3719410800	297.9966888	-5989.726807	-0.007076897	2.27E-06	1	0.999253354	40.02988815	2.007963354	8.720000274	-0.039519197	-0.007312784	0.25	1.70E-05	-0.007076015	-1.07E-05	297.997345	297.997345	-6016.953613	-5962.5	59.47645891	21.1174416	26.54133224	0	0	0	40	297.8952026	1	6	1	2.290802002	44.47702789
	3719410803	297.9952545	-6166.830322	-0.007098697	2.33E-06	1	0.999253354	40.02988815	2.007970753	8.720000274	-0.039639818	-0.00734203	0.25	1.58E-05	-0.007097807	-1.19E-05	297.9949341	297.9949341	-6196.80957	-6136.851074	59.38422675	21.11716681	26.5395298	0	0	0	40	297.8920288	1	6	1	2.290039063	44.47702789
	3719410804	297.995636	-6229.806396	-0.007107814	2.30E-06	1	0.999253354	40.02988815	2.007970622	8.720000274	-0.039693088	-0.007338868	0.25	1.81E-05	-0.007106932	-9.65E-06	297.995575	297.995575	-6262.803223	-6196.80957	59.69844141	21.11684555	26.53704262	0	0	0	40	297.8940125	1	6	1	2.288665771	44.47702789
	3719410807	297.9958496	-6406.841309	-0.007126829	2.70E-06	1	0.999253354	40.02988815	2.008017006	8.720000274	-0.039799119	-0.00736416	0.25	1.72E-05	-0.007125941	-1.07E-05	297.9951782	297.9951782	-6436.970215	-6376.712402	59.50225265	21.11641097	26.53823853	0	0	0	40	297.8915405	1	6	1	2.289886475	43.98826981
	3719410809	297.9953461	-6526.963135	-0.00713822	2.10E-06	1	0.999253354	40.02988815	2.008061677	8.720000274	-0.039862445	-0.007382134	0.25	1.61E-05	-0.007137326	-1.18E-05	297.9951172	297.9951172	-6557.012695	-6496.913574	59.5006894	21.11726601	26.54529381	0	0	0	40	297.8944092	1	6	1	2.287139893	43.98826981
	3719410810	297.9958496	-6586.914795	-0.00714536	2.38E-06	1	0.999253354	40.02988815	2.008051659	8.720000274	-0.039902267	-0.007388724	0.25	1.63E-05	-0.007144466	-1.16E-05	297.995575	297.995575	-6616.816895	-6557.012695	59.19272776	21.11628983	26.5409317	0	0	0	40	297.8941956	1	6	1	2.288818359	44.47702789
	3719410812	297.9975433	-6706.86792	-0.007160076	2.43E-06	1	0.999253354	40.02988815	2.008017569	8.720000274	-0.039985127	-0.007396737	0.25	1.76E-05	-0.007159184	-1.04E-05	297.9970703	297.9970703	-6736.867676	-6676.868164	59.31075367	21.11681133	26.54249573	0	0	0	40	297.8912659	1	6	1	2.289123535	44.47702789
	3719410814	297.9968414	-6827.024414	-0.007170132	2.37E-06	1	0.999253354	40.02988815	2.008072539	8.720000274	-0.040042002	-0.007409081	0.25	1.73E-05	-0.007169239	-1.07E-05	297.9960327	297.9960327	-6857.289551	-6796.759277	59.48818334	21.11585921	26.54714394	0	0	0	40	297.8925476	1	6	1	2.28729248	44.47702789
	3719410816	297.9979858	-6947.311035	-0.007181502	2.42E-06	1	0.999253354	40.02988815	2.00830615	8.720000274	-0.04010888	-0.007427318	0.25	1.63E-05	-0.007180603	-1.17E-05	297.9982605	297.9982605	-6977.286621	-6917.335449	59.41940003	21.11525589	26.54195976	0	0	0	40	297.8926392	1	6	1	2.288818359	44.47702789
	3719410818	297.9973755	-7067.234619	-0.007192787	2.52E-06	1	0.999253354	40.02988815	2.008252469	8.720000274	-0.040171385	-0.007436108	0.25	1.68E-05	-0.007191888	-1.13E-05	297.9979248	297.9979248	-7097.209473	-7037.259766	59.43268772	21.11577442	26.54295731	0	0	0	40	297.8887329	1	6	1	2.288818359	44.47702789
	3719410820	297.9985504	-7190.14624	-0.007203331	2.52E-06	1	0.999253354	40.02988815	2.008188761	8.720000274	-0.040229175	-0.007446155	0.25	1.69E-05	-0.007202431	-1.12E-05	297.9985352	297.9985352	-7223.101563	-7157.190918	59.37172069	21.11575993	26.54083061	0	0	0	40	297.8901672	1	6	1	2.287902832	44.47702789
	3719410822	297.9985657	-7310.359863	-0.007212579	2.74E-06	1	0.999253354	40.02988815	2.008160503	8.720000274	-0.040281179	-0.007450854	0.25	1.78E-05	-0.007211682	-1.04E-05	297.9982605	297.9982605	-7343.373535	-7277.346191	59.28886807	21.1165234	26.55136871	0	0	0	40	297.8893738	1	6	1	2.289581299	44.96578979
	3719410824	297.9991913	-7427.321289	-0.007222842	2.62E-06	1	0.999253354	40.02988815	2.008144246	8.720000274	-0.040338202	-0.007461302	0.25	1.78E-05	-0.007221943	-1.03E-05	297.9993591	297.9993591	-7457.312988	-7397.32959	59.36624929	21.11706896	26.545784	0	0	0	40	297.8858032	1	6	1	2.289276123	44.47702789
	3719410826	297.9989319	-7547.193359	-0.007232045	2.20E-06	1	0.999253354	40.02988815	2.008144114	8.720000274	-0.040388578	-0.007476235	0.25	1.69E-05	-0.007231141	-1.13E-05	297.9992371	297.9992371	-7577.202637	-7517.184082	59.4240898	21.11653992	26.54999161	0	0	0	40	297.8877563	1	6	1	2.289886475	44.47702789
	3719410828	297.9986877	-7667.292725	-0.00724306	2.61E-06	1	0.999253354	40.02988815	2.008087281	8.720000274	-0.040452152	-0.007470645	0.25	1.99E-05	-0.007242167	-8.35E-06	297.9981384	297.9981384	-7697.435547	-7637.149902	59.32638624	21.11771311	26.54115295	0	0	0	40	297.8840332	1	6	1	2.288665771	44.47702789
	3719410830	297.9979095	-7787.48877	-0.007248714	2.46E-06	1	0.999253354	40.02988815	2.008122672	8.720000274	-0.040482044	-0.007489196	0.25	1.77E-05	-0.007247811	-1.06E-05	297.9976196	297.9976196	-7817.543457	-7757.434082	59.55384014	21.11746713	26.54030418	0	0	0	40	297.8867493	1	6	1	2.288208008	43.98826981
	3719410832	297.9981079	-7907.527832	-0.007260484	2.43E-06	1	0.999253354	40.02988815	2.008096307	8.720000274	-0.040546307	-0.007506412	0.25	1.68E-05	-0.007259577	-1.15E-05	297.9982605	297.9982605	-7937.540527	-7877.515137	59.34749021	21.1171998	26.53993988	0	0	0	40	297.8862915	1	6	1	2.289581299	44.47702789
	3719410834	297.9987488	-8027.440918	-0.007265626	2.40E-06	1	0.999253354	40.02988815	2.008161514	8.720000274	-0.040576376	-0.007511439	0.25	1.69E-05	-0.007264718	-1.15E-05	297.9993286	297.9993286	-8057.401367	-7997.480469	59.14817494	21.11759879	26.54456902	0	0	0	40	297.8819275	1	6	1	2.289123535	44.47702789
	3719410836	297.9994507	-8147.545166	-0.007273663	2.75E-06	1	0.999253354	40.02988815	2.00816489	8.720000274	-0.040623007	-0.007510762	0.25	1.85E-05	-0.00727276	-9.86E-06	297.9992371	297.9992371	-8177.56543	-8117.524902	59.30293738	21.11529921	26.54214859	0	0	0	40	297.884613	1	6	1	2.294006348	43.01075363
	3719410838	297.9987488	-8267.555176	-0.007279568	2.57E-06	1	0.999253354	40.02988815	2.008175629	8.720000274	-0.040656319	-0.007516236	0.25	1.87E-05	-0.007278665	-9.75E-06	297.9984741	297.9984741	-8297.570313	-8237.540039	59.35296161	21.11746148	26.54776382	0	0	0	40	297.8857117	1	6	1	2.291412354	43.98826981
	3719410840	297.9994049	-8387.414063	-0.00728726	2.65E-06	1	0.999253354	40.02988815	2.00822529	8.720000274	-0.040700375	-0.007523614	0.25	1.88E-05	-0.007286356	-9.63E-06	297.9991455	297.9991455	-8417.422852	-8357.405273	59.49834451	21.11602284	26.55119896	0	0	0	40	297.8833008	1	6	1	2.294921875	44.47702789
	3719410842	297.998642	-8507.532715	-0.00729619	3.01E-06	1	0.999253354	40.02988815	2.008358421	8.720000274	-0.040751042	-0.007542839	0.25	1.71E-05	-0.007295279	-1.13E-05	297.9988098	297.9988098	-8537.598633	-8477.466797	59.43659586	21.1140384	26.54442406	0	0	0	40	297.883606	1	6	1	2.288665771	44.47702789
	3719410844	297.9979401	-8627.595703	-0.007303463	2.91E-06	1	0.999253354	40.02988815	2.008334345	8.720000274	-0.040791166	-0.007550448	0.25	1.71E-05	-0.007302552	-1.14E-05	297.9983521	297.9983521	-8657.552734	-8597.638672	59.43190609	21.11548847	26.54393196	0	0	0	40	297.8813477	1	6	1	2.287902832	44.47702789
	3719410846	297.9971619	-8747.511719	-0.00730875	2.65E-06	1	0.999253354	40.02988815	2.008361873	8.720000274	-0.040819672	-0.007564294	0.25	1.56E-05	-0.007307832	-1.29E-05	297.9966125	297.9966125	-8777.423828	-8717.599609	59.60308273	21.11409516	26.54269409	0	0	0	40	297.884552	1	6	1	2.286834717	44.47702789
	3719410848	297.9980164	-8870.481445	-0.00731396	2.85E-06	1	0.999253354	40.02988815	2.008381998	8.720000274	-0.040851326	-0.007558215	0.25	1.77E-05	-0.007313049	-1.08E-05	297.9984741	297.9984741	-8897.489258	-8843.473633	59.30371901	21.11472287	26.54196739	0	0	0	40	297.8838196	1	6	1	2.287750244	44.47702789
	3719410850	297.9970551	-8987.649902	-0.007317392	2.98E-06	1	0.999253354	40.02988815	2.00837347	8.720000274	-0.040872317	-0.00755115	0.25	1.96E-05	-0.007316489	-8.94E-06	297.9976501	297.9976501	-9017.689453	-8957.610352	59.36781255	21.1147348	26.54570007	0	0	0	40	297.8812866	1	6	1	2.28805542	44.47702789
	3719410852	297.9974976	-9107.666016	-0.007327338	2.94E-06	1	0.999253354	40.02988815	2.008301552	8.720000274	-0.040924163	-0.007573485	0.25	1.74E-05	-0.007326425	-1.12E-05	297.9976807	297.9976807	-9137.69043	-9077.641602	59.35296161	21.11645498	26.54711151	0	0	0	40	297.8838501	1	6	1	2.296295166	44.47702789
	3719410854	297.9971619	-9227.535156	-0.007331418	2.64E-06	1	0.999253354	40.02988815	2.008357301	8.720000274	-0.040948918	-0.007573184	0.25	1.83E-05	-0.007330508	-1.03E-05	297.9971008	297.9971008	-9257.599609	-9197.470703	59.34123718	21.11470148	26.54575157	0	0	0	40	297.8852234	1	6	1	2.286987305	43.98826981
	3719410856	297.9955597	-9347.513184	-0.00733627	2.91E-06	1	0.999253354	40.02988815	2.008331854	8.720000274	-0.040975189	-0.007579896	0.25	1.80E-05	-0.007335358	-1.06E-05	297.9963989	297.9963989	-9377.488281	-9317.538086	59.42330817	21.11393551	26.54524994	0	0	0	40	297.8869324	1	6	1	2.28729248	43.98826981
	3719410858	297.99617	-9467.905273	-0.007340458	3.06E-06	1	0.999253354	40.02988815	2.008374299	8.720000274	-0.040997933	-0.007592203	0.25	1.66E-05	-0.007339539	-1.21E-05	297.9961243	297.9961243	-9497.869141	-9437.941406	59.72658004	21.11624042	26.54318619	0	0	0	40	297.8872986	1	6	1	2.305603027	44.96578979
	3719410860	297.9956512	-9587.78125	-0.007345483	3.05E-06	1	0.999253354	40.02988815	2.008365083	8.720000274	-0.041028553	-0.007582798	0.25	1.92E-05	-0.007344574	-9.45E-06	297.9957275	297.9957275	-9617.791992	-9557.770508	59.44206726	21.11546518	26.54038048	0	0	0	40	297.8854065	1	6	1	2.290802002	44.47702789
	3719410862	297.9969788	-9707.722656	-0.007352647	2.82E-06	1	0.999253354	40.02988815	2.008391913	8.720000274	-0.041066564	-0.007603773	0.25	1.68E-05	-0.007351728	-1.19E-05	297.996582	297.996582	-9737.756836	-9677.688477	59.3224781	21.1155214	26.5433979	0	0	0	40	297.8896484	1	6	1	2.287597656	44.47702789
	3719410864	297.9976807	-9830.833008	-0.007357369	2.90E-06	1	0.999253354	40.02988815	2.008334725	8.720000274	-0.041092084	-0.007607053	0.25	1.71E-05	-0.00735645	-1.16E-05	297.9967346	297.9967346	-9863.900391	-9797.765625	59.39907769	21.11600745	26.54053497	0	0	0	40	297.8873291	1	6	1	2.287445068	44.47702789
	3719410866	297.9974976	-9950.917969	-0.007360267	3.18E-06	1	0.999253354	40.02988815	2.008356661	8.720000274	-0.041109695	-0.007604799	0.25	1.80E-05	-0.007359351	-1.07E-05	297.9983521	297.9983521	-9977.912109	-9923.923828	59.36312278	21.11554157	26.54951668	0	0	0	40	297.8891296	1	6	1	2.289581299	44.47702789
	3719410868	297.9968262	-10067.80713	-0.007364908	3.19E-06	1	0.999253354	40.02988815	2.008334552	8.720000274	-0.041135112	-0.007609911	0.25	1.80E-05	-0.007363992	-1.08E-05	297.9972229	297.9972229	-10097.83105	-10037.7832	59.5061608	21.11515444	26.54636192	0	0	0	40	297.8892212	1	6	1	2.28729248	44.96578979
	3719410870	297.9966888	-10187.80762	-0.007370587	3.19E-06	1	0.999253354	40.02988815	2.00828229	8.720000274	-0.041165832	-0.007615495	0.25	1.80E-05	-0.007369671	-1.08E-05	297.9961548	297.9961548	-10217.77148	-10157.84375	59.5006894	21.11608934	26.54318619	0	0	0	40	297.8868103	1	6	1	2.286682129	44.47702789
	3719410872	297.9966125	-10307.86182	-0.007371486	2.77E-06	1	0.999253354	40.02988815	2.008315971	8.720000274	-0.041172117	-0.007613299	0.25	1.86E-05	-0.007370571	-1.02E-05	297.9967041	297.9967041	-10337.85352	-10277.87012	59.47255077	21.11543388	26.54238701	0	0	0	40	297.8902588	1	6	1	2.288818359	44.47702789
	3719410874	297.9960632	-10430.85547	-0.007379394	3.44E-06	1	0.999253354	40.02988815	2.008376541	8.720000274	-0.041216076	-0.007629139	0.25	1.73E-05	-0.007378474	-1.15E-05	297.9960938	297.9960938	-10463.80664	-10397.9043	59.4022042	21.11469732	26.54700851	0	0	0	40	297.8868408	1	6	1	2.287139893	44.47702789
	3719410876	297.9958954	-10544.76953	-0.0073813	3.29E-06	1	0.999253354	40.02988815	2.00831361	8.720000274	-0.04122526	-0.0076321	0.25	1.71E-05	-0.007380378	-1.17E-05	297.9959717	297.9959717	-10571.83008	-10517.70898	59.37484721	21.11626014	26.54572487	0	0	0	40	297.8860779	1	6	1	2.287139893	43.98826981
	3719410878	297.9956512	-10667.83936	-0.007382594	2.85E-06	1	0.999253354	40.02988815	2.008380826	8.720000274	-0.04123675	-0.007617981	0.25	1.99E-05	-0.007381684	-8.93E-06	297.9960327	297.9960327	-10697.95605	-10637.72266	59.4022042	21.11535372	26.54618454	0	0	0	40	297.8912354	1	6	1	2.295074463	44.47702789
	3719410880	297.9953156	-10790.94043	-0.00738791	3.40E-06	1	0.999253354	40.02988815	2.008374892	8.720000274	-0.041266088	-0.007624719	0.25	1.97E-05	-0.007386998	-9.16E-06	297.995575	297.995575	-10823.90527	-10757.97559	59.23259082	21.11699219	26.5414753	0	0	0	40	297.8885498	1	6	1	2.288970947	44.47702789
	3719410882	297.994873	-10907.90039	-0.00739202	3.30E-06	1	0.999253354	40.02988815	2.008343234	8.720000274	-0.041285137	-0.007646379	0.25	1.65E-05	-0.007391095	-1.23E-05	297.995636	297.995636	-10937.84375	-10877.95703	59.17475031	21.11656993	26.54554749	0	0	0	40	297.8900757	1	6	1	2.29019165	44.47702789
	3719410884	297.9949188	-11021.75146	-0.007395706	3.33E-06	1	0.999253354	40.02988815	2.008310737	8.720000274	-0.041306316	-0.007643513	0.25	1.77E-05	-0.007394785	-1.11E-05	297.9949646	297.9949646	-11051.74609	-10991.75684	59.23806222	21.11640664	26.54536819	0	0	0	40	297.8919983	1	6	1	2.286682129	44.96578979
	3719410886	297.996109	-11145.07227	-0.007395911	2.94E-06	1	0.999253354	40.02988815	2.008338042	8.720000274	-0.041306742	-0.007650506	0.25	1.65E-05	-0.007394985	-1.23E-05	297.9963074	297.9963074	-11178.09375	-11112.05078	59.26698247	21.11680942	26.54890442	0	0	0	40	297.8932495	1	6	1	2.286834717	44.47702789
	3719410888	297.9960327	-11268.12354	-0.007399994	3.29E-06	1	0.999253354	40.02988815	2.008355322	8.720000274	-0.041330467	-0.007651678	0.25	1.71E-05	-0.00739907	-1.18E-05	297.9960022	297.9960022	-11298.09668	-11238.15039	59.51397708	21.11530111	26.54320908	0	0	0	40	297.8925476	1	6	1	2.29019165	43.49951172
	3719410890	297.9954071	-11384.96826	-0.007405661	3.61E-06	1	0.999253354	40.02988815	2.008354661	8.720000274	-0.041363959	-0.007647673	0.25	1.89E-05	-0.007404744	-1.00E-05	297.9949036	297.9949036	-11411.96094	-11357.97559	59.28105178	21.11650783	26.54320908	0	0	0	40	297.8937683	1	6	1	2.288665771	46.43206406
	3719410892	297.9963074	-11508.15967	-0.007407533	3.34E-06	1	0.999253354	40.02988815	2.008290932	8.720000274	-0.041373097	-0.00764971	0.25	1.88E-05	-0.007406614	-1.01E-05	297.9954224	297.9954224	-11538.24023	-11478.0791	59.53664431	21.11585923	26.53701782	0	0	0	40	297.8908386	1	6	1	2.286834717	44.47702789
	3719410894	297.9964752	-11625.19775	-0.007410075	3.38E-06	1	0.999253354	40.02988815	2.008308983	8.720000274	-0.041388292	-0.007648994	0.25	1.94E-05	-0.007409159	-9.49E-06	297.9958801	297.9958801	-11658.23633	-11592.15918	59.69844141	21.11631477	26.53930092	0	0	0	40	297.8927917	1	6	1	2.288208008	44.47702789
	3719410896	297.9977417	-11748.10059	-0.007413567	3.20E-06	1	0.999253354	40.02988815	2.008273134	8.720000274	-0.041405813	-0.00765928	0.25	1.82E-05	-0.007412646	-1.07E-05	297.9975891	297.9975891	-11778.05273	-11718.14844	59.3279495	21.1178108	26.54783249	0	0	0	40	297.889801	1	6	1	2.289123535	44.47702789
	3719410898	297.9975433	-11865.03027	-0.00741556	3.58E-06	1	0.999253354	40.02988815	2.008223771	8.720000274	-0.041415482	-0.007663768	0.25	1.77E-05	-0.007414636	-1.12E-05	297.9978638	297.9978638	-11892.03516	-11838.02539	59.42643469	21.11779874	26.54411697	0	0	0	40	297.8897095	1	6	1	2.288665771	44.96578979
	3719410900	297.9977722	-11988.22168	-0.007415866	3.36E-06	1	0.999253354	40.02988815	2.008201984	8.720000274	-0.041416325	-0.00766635	0.25	1.73E-05	-0.007414941	-1.16E-05	297.9973145	297.9973145	-12018.25977	-11958.18359	59.43190609	21.11680283	26.55313683	0	0	0	40	297.8914185	1	6	1	2.28805542	44.96578979
	3719410902	297.9980164	-12102.1709	-0.007418545	3.23E-06	1	0.999253354	40.02988815	2.008260727	8.720000274	-0.041431766	-0.007672938	0.25	1.67E-05	-0.007417617	-1.23E-05	297.9980469	297.9980469	-12132.14453	-12072.19727	59.50303428	21.11804596	26.54768753	0	0	0	40	297.8882141	1	6	1	2.292327881	41.54447937
	3719410904	297.9970093	-12225.09961	-0.007424566	3.37E-06	1	0.999253354	40.02988815	2.008297708	8.720000274	-0.04146857	-0.007666243	0.25	1.90E-05	-0.007423647	-9.92E-06	297.9967957	297.9967957	-12252.08203	-12198.11719	59.48193031	21.11564239	26.54441643	0	0	0	40	297.8894653	1	6	1	2.290039063	44.47702789
	3719410906	297.9978485	-12351.18115	-0.007422463	3.75E-06	1	0.999253354	40.02988815	2.008330551	8.720000274	-0.041457536	-0.007663837	0.25	1.91E-05	-0.007421544	-9.86E-06	297.9984131	297.9984131	-12378.24805	-12324.11426	59.12550771	21.11640708	26.54671097	0	0	0	40	297.887207	1	6	1	2.287445068	44.47702789
	3719410908	297.9966736	-12471.3335	-0.007423865	3.34E-06	1	0.999253354	40.02988815	2.008335711	8.720000274	-0.041463778	-0.007674309	0.25	1.75E-05	-0.007422939	-1.15E-05	297.9966431	297.9966431	-12504.375	-12438.29199	59.43581423	21.11692989	26.54327774	0	0	0	40	297.8872986	1	6	1	2.288513184	44.47702789
	3719410910	297.9977722	-12585.26514	-0.007428083	3.91E-06	1	0.999253354	40.02988815	2.008334385	8.720000274	-0.041488714	-0.007671175	0.25	1.88E-05	-0.007427162	-1.01E-05	297.9980469	297.9980469	-12612.22949	-12558.30078	59.68359047	21.11676586	26.54786491	0	0	0	40	297.8883667	1	6	1	2.292327881	44.96578979
	3719410912	297.9980774	-12705.14844	-0.007427512	3.68E-06	1	0.999253354	40.02988815	2.00840167	8.720000274	-0.041488007	-0.007664673	0.25	1.99E-05	-0.007426596	-9.03E-06	297.9987488	297.9987488	-12732.19531	-12678.10156	59.43581423	21.11712005	26.54633713	0	0	0	40	297.8882446	1	6	1	2.294464111	43.98826981
	3719410914	297.9981384	-12822.48828	-0.007431262	3.78E-06	1	0.999253354	40.02988815	2.008333544	8.720000274	-0.041506437	-0.007674549	0.25	1.88E-05	-0.007430341	-1.02E-05	297.99823	297.99823	-12852.64648	-12792.33008	59.62887648	21.11581631	26.54364204	0	0	0	40	297.8889465	1	6	1	2.287445068	44.96578979
	3719410916	297.997818	-12945.89014	-0.007433136	3.91E-06	1	0.999253354	40.02988815	2.008237577	8.720000274	-0.041514481	-0.007678987	0.25	1.83E-05	-0.007432213	-1.07E-05	297.9979858	297.9979858	-12973.00195	-12918.77832	59.30450064	21.11612809	26.54610443	0	0	0	40	297.8884277	1	6	1	2.28805542	44.47702789
	3719410918	297.9976044	-13068.88086	-0.007435073	3.82E-06	1	0.999253354	40.02988815	2.008232742	8.720000274	-0.041523938	-0.00768773	0.25	1.71E-05	-0.007434145	-1.19E-05	297.9977417	297.9977417	-13098.85254	-13038.90918	59.51866685	21.1166772	26.54547691	0	0	0	40	297.8853455	1	6	1	2.28805542	44.47702789
	3719410920	297.9990234	-13189.04834	-0.007437733	3.83E-06	1	0.999253354	40.02988815	2.008276907	8.720000274	-0.04154347	-0.007670333	0.25	2.08E-05	-0.007436819	-8.25E-06	297.9989929	297.9989929	-13219.0166	-13159.08008	59.63122136	21.11530464	26.54127312	0	0	0	40	297.888855	1	6	1	2.294464111	44.47702789
	3719410922	297.9973602	-13306.45361	-0.007437937	3.26E-06	1	0.999253354	40.02988815	2.00834726	8.720000274	-0.041544549	-0.007678531	0.25	1.94E-05	-0.007437018	-9.63E-06	297.9976501	297.9976501	-13339.48828	-13273.41895	59.40064095	21.1166313	26.54790878	0	0	0	40	297.8873901	1	6	1	2.28729248	44.96578979
	3719410924	297.9991302	-13429.56006	-0.007440497	4.16E-06	1	0.999253354	40.02988815	2.0083472	8.720000274	-0.041556745	-0.007692352	0.25	1.74E-05	-0.007439569	-1.16E-05	297.9985352	297.9985352	-13459.48926	-13399.63086	59.44753866	21.11645697	26.54116058	0	0	0	40	297.8849487	1	6	1	2.28805542	44.47702789
	3719410926	297.9998627	-13546.70654	-0.007440919	3.84E-06	1	0.999253354	40.02988815	2.008344883	8.720000274	-0.04156172	-0.007678565	0.25	1.99E-05	-0.00744	-9.10E-06	298.0004578	298.0004578	-13579.79004	-13513.62305	59.73752284	21.11686165	26.54263306	0	0	0	40	297.8866882	1	6	1	2.287597656	44.47702789
	3719410928	297.9997711	-13666.84473	-0.007444233	3.73E-06	1	0.999253354	40.02988815	2.008325957	8.720000274	-0.041579426	-0.007684224	0.25	1.95E-05	-0.007443312	-9.51E-06	297.9995422	297.9995422	-13699.84375	-13633.8457	59.31231692	21.11680404	26.54355049	0	0	0	40	297.8835449	1	6	1	2.28805542	44.47702789
	3719410930	297.9985046	-13792.97168	-0.007443382	4.18E-06	1	0.999253354	40.02988815	2.008392757	8.720000274	-0.041577211	-0.007677086	0.25	2.07E-05	-0.007442466	-8.35E-06	297.9980774	297.9980774	-13820.00488	-13765.93848	59.38110023	21.11731122	26.54554558	0	0	0	40	297.8829346	1	6	1	2.287750244	44.96578979
	3719410932	297.9983215	-13907.12793	-0.007446569	3.86E-06	1	0.999253354	40.02988815	2.008387921	8.720000274	-0.04159208	-0.007695499	0.25	1.80E-05	-0.007445643	-1.11E-05	297.9988098	297.9988098	-13934.12793	-13880.12793	59.49599963	21.11722778	26.54141426	0	0	0	40	297.8841248	1	6	1	2.294616699	44.47702789
	3719410934	297.9974365	-14027.23633	-0.007445852	4.06E-06	1	0.999253354	40.02988815	2.008453985	8.720000274	-0.041586894	-0.007708253	0.25	1.56E-05	-0.007444917	-1.34E-05	297.9972229	297.9972229	-14060.2627	-13994.20996	59.44753866	21.11764279	26.54020119	0	0	0	40	297.8816223	1	6	1	2.287750244	43.01075363
	3719410936	297.9981842	-14147.46631	-0.00744563	3.83E-06	1	0.999253354	40.02988815	2.008411091	8.720000274	-0.041588073	-0.007690458	0.25	1.87E-05	-0.007444707	-1.03E-05	297.9983826	297.9983826	-14180.54492	-14114.3877	59.49990777	21.11619235	26.54094315	0	0	0	40	297.8789368	1	6	1	2.294921875	44.47702789
	3719410938	297.9980011	-14267.65039	-0.007444555	3.83E-06	1	0.999253354	40.02988815	2.008478933	8.720000274	-0.041582397	-0.007694969	0.25	1.78E-05	-0.007443628	-1.13E-05	297.9987183	297.9987183	-14294.66602	-14240.63477	59.29355784	21.115691	26.54743958	0	0	0	40	297.8843384	1	6	1	2.288818359	44.47702789
	3719410940	297.9987183	-14384.77783	-0.007449828	4.05E-06	1	0.999253354	40.02988815	2.008411694	8.720000274	-0.041610921	-0.007698042	0.25	1.81E-05	-0.007448902	-1.09E-05	297.9989929	297.9989929	-14414.84961	-14354.70605	59.56087479	21.11591593	26.54064178	0	0	0	40	297.8825989	1	6	1	2.287902832	48.38709641
	3719410942	297.9972992	-14505.09668	-0.007450864	3.84E-06	1	0.999253354	40.02988815	2.008468135	8.720000274	-0.041617991	-0.007698442	0.25	1.83E-05	-0.007449939	-1.07E-05	297.99646	297.99646	-14535.39551	-14474.79785	59.33498415	21.1168945	26.5372715	0	0	0	40	297.8854675	1	6	1	2.288360596	44.96578979
	3719410944	297.9977417	-14625.43018	-0.007450724	4.08E-06	1	0.999253354	40.02988815	2.008458109	8.720000274	-0.04161805	-0.00769271	0.25	1.93E-05	-0.007449802	-9.75E-06	297.9978638	297.9978638	-14655.4707	-14595.38965	59.467861	21.11752263	26.53434181	0	0	0	40	297.8841553	1	6	1	2.28729248	44.47702789
	3719410946	297.9989319	-14754.57275	-0.007451006	4.07E-06	1	0.999253354	40.02988815	2.008458388	8.720000274	-0.041616531	-0.007709517	0.25	1.63E-05	-0.007450073	-1.27E-05	297.9987793	297.9987793	-14781.57813	-14727.56738	59.38500838	21.11754325	26.54162025	0	0	0	40	297.8865967	1	6	1	2.287597656	44.96578979
	3719410948	297.9976654	-14865.7085	-0.007452933	4.42E-06	1	0.999253354	40.02988815	2.008426239	8.720000274	-0.041627957	-0.007704504	0.25	1.76E-05	-0.007452005	-1.15E-05	297.9983521	297.9983521	-14895.70996	-14835.70703	59.12394445	21.11697148	26.53515625	0	0	0	40	297.8851318	1	6	1	2.286834717	44.96578979
	3719410950	297.9979858	-14985.9707	-0.007456429	4.26E-06	1	0.999253354	40.02988815	2.008473707	8.720000274	-0.041651202	-0.007693435	0.25	2.03E-05	-0.00745551	-8.83E-06	297.9977112	297.9977112	-15015.96875	-14955.97266	59.43268772	21.11733437	26.53643227	0	0	0	40	297.8828735	1	6	1	2.286834717	44.96578979
	3719410952	297.9983215	-15109.15186	-0.007453588	3.82E-06	1	0.999253354	40.02988815	2.00843723	8.720000274	-0.041633577	-0.007695901	0.25	1.93E-05	-0.007452666	-9.81E-06	297.9984741	297.9984741	-15136.17676	-15082.12695	59.46160797	21.11726416	26.53963852	0	0	0	40	297.8861084	1	6	1	2.288208008	44.96578979
	3719410954	297.9981995	-15226.15137	-0.00745135	4.17E-06	1	0.999253354	40.02988815	2.008431586	8.720000274	-0.041619198	-0.00770298	0.25	1.76E-05	-0.007450421	-1.15E-05	297.9975586	297.9975586	-15256.21387	-15196.08887	59.34749021	21.11752686	26.53467941	0	0	0	40	297.8846436	1	6	1	2.286987305	44.47702789
	3719410956	297.9984283	-15346.46436	-0.007453951	4.58E-06	1	0.999253354	40.02988815	2.00845598	8.720000274	-0.041635745	-0.007697576	0.25	1.90E-05	-0.007453028	-1.00E-05	297.9977417	297.9977417	-15376.60547	-15316.32324	59.42643469	21.11774294	26.54210472	0	0	0	40	297.8818359	1	6	1	2.295227051	45.45454788
	3719410958	297.9968262	-15472.78467	-0.00745679	4.07E-06	1	0.999253354	40.02988815	2.008551659	8.720000274	-0.041655464	-0.007690363	0.25	2.09E-05	-0.007455875	-8.16E-06	297.9969788	297.9969788	-15502.88086	-15442.68848	59.63122136	21.11758921	26.53884315	0	0	0	40	297.8839111	1	6	1	2.291107178	44.47702789
	3719410960	297.9966888	-15586.89551	-0.007456243	4.33E-06	1	0.999253354	40.02988815	2.008526652	8.720000274	-0.041651573	-0.007691502	0.25	2.06E-05	-0.007455326	-8.48E-06	297.9969788	297.9969788	-15616.9834	-15556.80762	59.37719209	21.11182439	26.533535	0	0	0	40	297.8850708	1	6	1	2.29309082	44.96578979
	3719410962	297.9961853	-15707.12695	-0.007457545	4.30E-06	1	0.999253354	40.02988815	2.008420742	8.720000274	-0.041653855	-0.007707951	0.25	1.78E-05	-0.007456618	-1.13E-05	297.9953613	297.9953613	-15737.19531	-15677.05859	59.4240898	21.11266652	26.53480148	0	0	0	40	297.8859863	1	6	1	2.28805542	44.47702789
	3719410964	297.9965973	-15827.35742	-0.007456722	4.22E-06	1	0.999253354	40.02988815	2.008420159	8.720000274	-0.041651189	-0.007696711	0.25	1.97E-05	-0.007455801	-9.39E-06	297.996521	297.996521	-15857.40918	-15797.30566	59.33342089	21.11420952	26.53404427	0	0	0	40	297.8881226	1	6	1	2.289276123	44.96578979
	3719410966	297.9969635	-15950.53223	-0.007454998	4.17E-06	1	0.999253354	40.02988815	2.0084181	8.720000274	-0.041640097	-0.007702505	0.25	1.83E-05	-0.007454072	-1.07E-05	297.9978027	297.9978027	-15983.63672	-15917.42773	59.42643469	21.11447281	26.53973389	0	0	0	40	297.8886719	1	6	1	2.287139893	44.96578979
	3719410968	297.9958038	-16067.75342	-0.007457191	4.45E-06	1	0.999253354	40.02988815	2.008471516	8.720000274	-0.041653804	-0.007702826	0.25	1.87E-05	-0.007456267	-1.04E-05	297.9959106	297.9959106	-16097.72852	-16037.77832	59.43581423	21.11421794	26.53569031	0	0	0	40	297.8886719	1	6	1	2.288360596	44.96578979
	3719410970	297.996933	-16187.93018	-0.007457374	4.14E-06	1	0.999253354	40.02988815	2.008426577	8.720000274	-0.041657085	-0.007686077	0.25	2.17E-05	-0.007456462	-7.37E-06	297.9971008	297.9971008	-16218.17676	-16157.68359	59.7172005	21.11526893	26.53097343	0	0	0	40	297.8868408	1	6	1	2.286834717	44.96578979
	3719410972	297.9961853	-16308.23975	-0.007460748	4.30E-06	1	0.999253354	40.02988815	2.008386664	8.720000274	-0.041674727	-0.007691631	0.25	2.13E-05	-0.007459834	-7.77E-06	297.9966125	297.9966125	-16338.31348	-16278.16602	59.42174492	21.1154735	26.53426552	0	0	0	40	297.8905945	1	6	1	2.28729248	44.96578979
	3719410974	297.9964142	-16428.33203	-0.007455482	4.47E-06	1	0.999253354	40.02988815	2.008414009	8.720000274	-0.041643875	-0.007696853	0.25	1.94E-05	-0.007454561	-9.65E-06	297.9958191	297.9958191	-16458.42773	-16398.23633	59.44832029	21.11519959	26.53582954	0	0	0	40	297.889801	1	6	1	2.287902832	45.45454788
	3719410976	297.9980316	-16548.55371	-0.007455502	4.52E-06	1	0.999253354	40.02988815	2.008346596	8.720000274	-0.041640442	-0.007708419	0.25	1.73E-05	-0.007454573	-1.18E-05	297.998291	297.998291	-16578.61328	-16518.49414	59.48114868	21.11510013	26.53448868	0	0	0	40	297.8888245	1	6	1	2.289428711	44.96578979
	3719410978	297.997757	-16668.83301	-0.007459101	4.84E-06	1	0.999253354	40.02988815	2.008329085	8.720000274	-0.041659914	-0.007713586	0.25	1.70E-05	-0.00745817	-1.20E-05	297.9968262	297.9968262	-16698.83984	-16638.82617	59.23962547	21.11599668	26.53754234	0	0	0	40	297.8905945	1	6	1	2.289123535	44.47702789
	3719410980	297.9973145	-16788.9707	-0.007455624	5.17E-06	1	0.999253354	40.02988815	2.008274869	8.720000274	-0.041642738	-0.007692114	0.25	2.02E-05	-0.007454706	-8.87E-06	297.997406	297.997406	-16819.13867	-16758.80273	59.59682971	21.11625861	26.52970695	0	0	0	40	297.8905945	1	6	1	2.288818359	44.96578979
	3719410982	297.9984283	-16909.20996	-0.007458649	4.60E-06	1	0.999253354	40.02988815	2.008298072	8.720000274	-0.041659056	-0.007700848	0.25	1.92E-05	-0.007457727	-9.86E-06	297.9985352	297.9985352	-16939.30078	-16879.11914	59.21148685	21.1159902	26.53615189	0	0	0	40	297.8886719	1	6	1	2.288665771	44.96578979
	3719410984	297.99823	-17029.45703	-0.007455329	4.44E-06	1	0.999253354	40.02988815	2.00829893	8.720000274	-0.041641757	-0.00769089	0.25	2.04E-05	-0.007454412	-8.69E-06	297.9975281	297.9975281	-17059.62305	-16999.29102	59.4295612	21.11478858	26.53292465	0	0	0	40	297.8908691	1	6	1	2.287597656	44.96578979
	3719410986	297.9982452	-17149.65137	-0.007458034	4.71E-06	1	0.999253354	40.02988815	2.008393393	8.720000274	-0.041660212	-0.007686118	0.25	2.18E-05	-0.007457122	-7.27E-06	297.9988708	297.9988708	-17179.5918	-17119.71094	59.4897466	21.11621599	26.52990341	0	0	0	40	297.888916	1	6	1	2.28805542	44.47702789
	3719410988	297.9969482	-17269.71289	-0.007455071	4.55E-06	1	0.999253354	40.02988815	2.008357965	8.720000274	-0.041637567	-0.007711716	0.25	1.66E-05	-0.007454139	-1.24E-05	297.9979553	297.9979553	-17299.70703	-17239.71875	59.24197036	21.11596833	26.53059578	0	0	0	40	297.8864136	1	6	1	2.289123535	44.96578979
	3719410990	297.9976196	-17389.70898	-0.007455037	4.67E-06	1	0.999253354	40.02988815	2.008278611	8.720000274	-0.041638842	-0.007695214	0.25	1.95E-05	-0.007454116	-9.53E-06	297.997345	297.997345	-17419.73828	-17359.67969	59.65779673	21.11594029	26.52746773	0	0	0	40	297.8874207	1	6	1	2.286834717	44.47702789
	3719410992	297.9991455	-17510.15723	-0.007458787	4.54E-06	1	0.999253354	40.02988815	2.008338279	8.720000274	-0.041659806	-0.007705478	0.25	1.84E-05	-0.007457861	-1.06E-05	297.9989929	297.9989929	-17540.28906	-17480.02539	59.60464599	21.11613782	26.53182983	0	0	0	40	297.8884277	1	6	1	2.289733887	43.98826981
	3719410994	297.9997559	-17630.32227	-0.007454591	4.78E-06	1	0.999253354	40.02988815	2.008290074	8.720000274	-0.041636	-0.007697867	0.25	1.90E-05	-0.007453668	-1.01E-05	297.9993896	297.9993896	-17660.32813	-17600.31641	59.47489566	21.11732519	26.52667046	0	0	0	40	297.8885193	1	6	1	2.290496826	44.47702789
	3719410996	297.9996185	-17756.41016	-0.007456565	5.13E-06	1	0.999253354	40.02988815	2.008395029	8.720000274	-0.041648961	-0.007701037	0.25	1.89E-05	-0.007455642	-1.02E-05	297.9996948	297.9996948	-17792.50781	-17720.3125	59.6843721	21.11426945	26.52675247	0	0	0	40	297.8874207	1	6	1	2.286834717	44.96578979
	3719410998	298.0005493	-17870.5459	-0.007453814	5.12E-06	1	0.999253354	40.02988815	2.008392243	8.720000274	-0.041633794	-0.00769681	0.25	1.91E-05	-0.007452891	-9.96E-06	298.0005798	298.0005798	-17900.57031	-17840.52148	59.29590273	21.11436575	26.52834892	0	0	0	40	297.8853149	1	6	1	2.289581299	44.96578979
	3719411000	297.9994659	-17991.01855	-0.007453716	4.71E-06	1	0.999253354	40.02988815	2.008357117	8.720000274	-0.041632186	-0.007698539	0.25	1.87E-05	-0.007452792	-1.03E-05	297.9992981	297.9992981	-18021.01953	-17961.01758	59.48505683	21.11498057	26.52839851	0	0	0	40	297.8832397	1	6	1	2.29019165	44.96578979
	3719411002	297.9991455	-18111.23926	-0.007455389	4.55E-06	1	0.999253354	40.02988815	2.008376575	8.720000274	-0.041641385	-0.007703187	0.25	1.82E-05	-0.007454464	-1.08E-05	297.9998169	297.9998169	-18141.30078	-18081.17773	59.23649896	21.11577605	26.53098297	0	0	0	40	297.8850708	1	6	1	2.28729248	44.96578979
	3719411004	298.0002289	-18234.38965	-0.007451381	5.17E-06	1	0.999253354	40.02988815	2.008376759	8.720000274	-0.041622576	-0.007679986	0.25	2.16E-05	-0.007450469	-7.41E-06	298.0005188	298.0005188	-18261.51367	-18207.26563	59.52648314	21.11586517	26.53272629	0	0	0	40	297.8814087	1	6	1	2.288818359	44.96578979
	3719411006	297.9981232	-18351.48242	-0.007448102	5.08E-06	1	0.999253354	40.02988815	2.008262613	8.720000274	-0.041602139	-0.00767548	0.25	2.18E-05	-0.007447191	-7.28E-06	297.9988403	297.9988403	-18381.59375	-18321.37109	59.39829606	21.11544755	26.52756691	0	0	0	40	297.8821411	1	6	1	2.288818359	44.96578979
	3719411008	297.9978485	-18471.70605	-0.007448162	5.22E-06	1	0.999253354	40.02988815	2.008331783	8.720000274	-0.041601181	-0.007689983	0.25	1.92E-05	-0.007447241	-9.82E-06	297.9982605	297.9982605	-18501.79102	-18441.62109	59.37719209	21.1150537	26.53037262	0	0	0	40	297.8815918	1	6	1	2.294769287	44.96578979
	3719411010	297.9976654	-18591.87988	-0.007444387	5.08E-06	1	0.999253354	40.02988815	2.008358775	8.720000274	-0.041580161	-0.007688696	0.25	1.88E-05	-0.007443466	-1.03E-05	297.9976501	297.9976501	-18622	-18561.75977	59.56869108	21.11582997	26.5257988	0	0	0	40	297.8831177	1	6	1	2.28805542	44.96578979
	3719411012	297.9985352	-18715.12402	-0.00745008	5.49E-06	1	0.999253354	40.02988815	2.008302109	8.720000274	-0.041614337	-0.0076757	0.25	2.21E-05	-0.007449171	-6.93E-06	297.9984436	297.9984436	-18742.17188	-18688.07617	59.44675703	21.11575979	26.52750969	0	0	0	40	297.8825989	1	6	1	2.287597656	44.96578979
	3719411014	297.9985962	-18838.45801	-0.007448799	5.07E-06	1	0.999253354	40.02988815	2.008318727	8.720000274	-0.041605342	-0.007685993	0.25	2.00E-05	-0.007447881	-9.00E-06	298.0002441	298.0002441	-18862.47656	-18814.43945	59.30840878	21.11614725	26.52911568	0	0	0	40	297.8817749	1	6	1	2.289428711	44.47702789
	3719411016	297.9975281	-18952.53711	-0.007451728	5.48E-06	1	0.999253354	40.02988815	2.008276582	8.720000274	-0.041618903	-0.007699372	0.25	1.82E-05	-0.007450803	-1.09E-05	297.9979248	297.9979248	-18982.60742	-18922.4668	59.4733324	21.1165551	26.52519035	0	0	0	40	297.8842468	1	6	1	2.286834717	44.47702789
	3719411018	297.9971008	-19072.67383	-0.007448524	4.75E-06	1	0.999253354	40.02988815	2.008309269	8.720000274	-0.041603004	-0.007688986	0.25	1.94E-05	-0.007447605	-9.59E-06	297.9973755	297.9973755	-19102.68945	-19042.6582	59.73439633	21.1165814	26.5306778	0	0	0	40	297.8859253	1	6	1	2.289733887	44.96578979
	3719411020	297.9960785	-19192.9248	-0.007445842	5.13E-06	1	0.999253354	40.02988815	2.008300138	8.720000274	-0.041589079	-0.007679592	0.25	2.06E-05	-0.007444928	-8.40E-06	297.9966431	297.9966431	-19223.0293	-19162.82031	59.33498415	21.11650155	26.52808571	0	0	0	40	297.8831177	1	6	1	2.287445068	44.96578979
	3719411022	297.9958649	-19313.20703	-0.007442949	5.44E-06	1	0.999253354	40.02988815	2.008267503	8.720000274	-0.041569704	-0.007690218	0.25	1.82E-05	-0.007442026	-1.09E-05	297.9957275	297.9957275	-19343.26758	-19283.14648	59.45301006	21.1167718	26.52970695	0	0	0	40	297.8862	1	6	1	2.288208008	44.47702789
	3719411024	297.9946136	-19433.24023	-0.007443568	5.59E-06	1	0.999253354	40.02988815	2.008240991	8.720000274	-0.041575636	-0.007674783	0.25	2.10E-05	-0.007442656	-8.00E-06	297.9953308	297.9953308	-19463.28906	-19403.19141	59.38813489	21.11638032	26.52752686	0	0	0	40	297.8857117	1	6	1	2.288970947	44.96578979
	3719411026	297.9942169	-19553.5	-0.00744215	5.46E-06	1	0.999253354	40.02988815	2.008186337	8.720000274	-0.041564416	-0.007684986	0.25	1.89E-05	-0.007441231	-1.01E-05	297.9939575	297.9939575	-19583.39063	-19523.60938	59.49365474	21.11774273	26.52731133	0	0	0	40	297.8899841	1	6	1	2.295532227	44.96578979
	3719411028	297.9945374	-19667.92871	-0.007440734	5.02E-06	1	0.999253354	40.02988815	2.008279158	8.720000274	-0.041559199	-0.007679263	0.25	1.97E-05	-0.007439818	-9.30E-06	297.994751	297.994751	-19698.01367	-19637.84375	59.52570151	21.11637723	26.52596283	0	0	0	40	297.890564	1	6	1	2.288513184	44.96578979
	3719411030	297.9964142	-19791.10742	-0.007440955	5.07E-06	1	0.999253354	40.02988815	2.008250819	8.720000274	-0.041558205	-0.007688256	0.25	1.81E-05	-0.007440031	-1.09E-05	297.9960022	297.9960022	-19824.17773	-19758.03711	59.45457332	21.11775773	26.52848816	0	0	0	40	297.8908997	1	6	1	2.285919189	44.96578979
	3719411032	297.9953308	-19914.16992	-0.007436038	5.58E-06	1	0.999253354	40.02988815	2.008198775	8.720000274	-0.041532746	-0.007666869	0.25	2.10E-05	-0.007435127	-7.99E-06	297.9955444	297.9955444	-19944.06836	-19884.27148	59.44910192	21.11796298	26.53080177	0	0	0	40	297.8946533	1	6	1	2.288970947	44.96578979
	3719411035	297.9963837	-20002.89453	-0.007440446	5.70E-06	1	0.999253354	40.02988815	2.008229895	8.720000274	-0.041560398	-0.007658631	0.25	2.33E-05	-0.007439544	-5.69E-06	297.9967651	297.9967651	-20005.35742	-20000.43164	59.51866685	21.11692004	26.53093147	0	0	0	40	297.8910522	1	4	1	2.288208008	44.96578979
	3719411043	297.9979401	-19992.91797	-0.007435552	5.84E-06	1	0.999253354	40.02988815	2.008303888	8.720000274	-0.041528115	-0.007687995	0.25	1.72E-05	-0.007434626	-1.18E-05	297.9972229	297.9972229	-20000.17578	-19985.66016	59.51554034	21.11373867	26.52445793	0	0	0	40	297.8924255	1	6	1	2.286529541	44.96578979
	3719411046	297.9997253	-19837.07129	-0.007437688	5.66E-06	1	0.999253354	40.02988815	2.008168365	8.720000274	-0.041540043	-0.007675446	0.25	1.97E-05	-0.007436771	-9.24E-06	297.9994812	297.9994812	-19866.91602	-19807.22656	59.34670858	21.11646229	26.52538681	0	0	0	40	297.8889465	1	6	1	2.288665771	44.47702789
	3719411048	298.0002441	-19717.49316	-0.007439046	4.95E-06	1	0.999253354	40.02988815	2.00822709	8.720000274	-0.041552974	-0.007654736	0.25	2.38E-05	-0.007438144	-5.25E-06	298.0000305	298.0000305	-19747.41211	-19687.57422	59.70860258	21.11722257	26.52747726	0	0	0	40	297.8899536	1	6	1	2.287902832	44.96578979
	3719411050	297.9998779	-19597.54883	-0.007438399	5.15E-06	1	0.999253354	40.02988815	2.008267093	8.720000274	-0.041546115	-0.007675734	0.25	1.99E-05	-0.007437483	-9.10E-06	297.9992981	297.9992981	-19621.56055	-19573.53711	59.42174492	21.11526876	26.52721405	0	0	0	40	297.8890076	1	6	1	2.28805542	43.49951172
	3719411052	298.0016327	-19480.94141	-0.007441946	5.31E-06	1	0.999253354	40.02988815	2.008286897	8.720000274	-0.041566384	-0.007679089	0.25	2.00E-05	-0.007441029	-9.04E-06	298.0021667	298.0021667	-19513.83398	-19448.04883	59.58197876	21.11650524	26.52729607	0	0	0	40	297.8861084	1	6	1	2.295379639	44.96578979
	3719411054	298.000061	-19361.46289	-0.007443066	5.33E-06	1	0.999253354	40.02988815	2.008213096	8.720000274	-0.041572427	-0.007673353	0.25	2.12E-05	-0.007442154	-7.85E-06	298.0001831	298.0001831	-19388.39648	-19334.5293	59.51319545	21.11669861	26.52352905	0	0	0	40	297.8859558	1	6	1	2.287445068	44.96578979
	3719411056	298.000824	-19241.75195	-0.007445898	5.05E-06	1	0.999253354	40.02988815	2.008235048	8.720000274	-0.041586658	-0.007687112	0.25	1.92E-05	-0.007444977	-9.78E-06	298.0013428	298.0013428	-19274.69141	-19208.8125	59.36781255	21.11587521	26.5267868	0	0	0	40	297.8842773	1	6	1	2.289276123	44.47702789
	3719411058	297.9994965	-19121.95605	-0.007441421	4.92E-06	1	0.999253354	40.02988815	2.00820806	8.720000274	-0.041561899	-0.007678243	0.25	2.00E-05	-0.007440504	-9.03E-06	297.9996948	297.9996948	-19154.80859	-19089.10352	59.44832029	21.11556187	26.53024101	0	0	0	40	297.8831787	1	6	1	2.290649414	44.96578979
	3719411060	297.999115	-18999.39746	-0.007443929	4.51E-06	1	0.999253354	40.02988815	2.008171762	8.720000274	-0.041576434	-0.0076741	0.25	2.12E-05	-0.007443017	-7.86E-06	297.9986877	297.9986877	-19029.31445	-18969.48047	59.55931154	21.11617511	26.5290966	0	0	0	40	297.8826904	1	6	1	2.287902832	44.96578979
	3719411062	297.9992065	-18882.88379	-0.007444139	5.02E-06	1	0.999253354	40.02988815	2.008124342	8.720000274	-0.041577422	-0.007670119	0.25	2.19E-05	-0.007443229	-7.13E-06	297.9991455	297.9991455	-18915.84766	-18849.91992	59.67264767	21.11527746	26.52486992	0	0	0	40	297.8802185	1	6	1	2.288208008	44.47702789
	3719411064	297.9972534	-18763.05957	-0.007444745	4.78E-06	1	0.999253354	40.02988815	2.008143766	8.720000274	-0.04157906	-0.007682184	0.25	1.99E-05	-0.007443827	-9.17E-06	297.99646	297.99646	-18790.12305	-18735.99609	59.20836033	21.11625935	26.53108025	0	0	0	40	297.8777161	1	6	1	2.289123535	44.96578979
	3719411066	297.9978485	-18640.2666	-0.007449284	4.98E-06	1	0.999253354	40.02988815	2.008253236	8.720000274	-0.041602989	-0.007706358	0.25	1.64E-05	-0.007448352	-1.26E-05	297.9977722	297.9977722	-18670.2207	-18610.3125	59.49365474	21.11695452	26.52451706	0	0	0	40	297.8801575	1	6	1	2.289733887	44.47702789
	3719411068	297.9975739	-18520.70215	-0.007444162	5.13E-06	1	0.999253354	40.02988815	2.008180525	8.720000274	-0.041577982	-0.007673982	0.25	2.12E-05	-0.00744325	-7.79E-06	297.9974976	297.9974976	-18550.54688	-18490.85742	59.17631356	21.11650149	26.52191734	0	0	0	40	297.8810425	1	6	1	2.289123535	43.98826981
	3719411070	297.9978027	-18401.06934	-0.007448039	4.80E-06	1	0.999253354	40.02988815	2.008191675	8.720000274	-0.041597338	-0.007691439	0.25	1.88E-05	-0.007447117	-1.02E-05	297.9987793	297.9987793	-18430.96875	-18371.16992	59.46551611	21.11715524	26.52579117	0	0	0	40	297.8843079	1	6	1	2.288970947	45.45454788
	3719411072	297.9978027	-18281.11816	-0.007446666	4.63E-06	1	0.999253354	40.02988815	2.008228104	8.720000274	-0.041590549	-0.007689288	0.25	1.90E-05	-0.007445745	-1.00E-05	297.9971313	297.9971313	-18311.08984	-18251.14648	59.56790945	21.11749577	26.52419472	0	0	0	40	297.8829956	1	6	1	2.287750244	44.96578979
	3719411074	297.9980621	-18161.49707	-0.007445665	4.38E-06	1	0.999253354	40.02988815	2.008229275	8.720000274	-0.041582626	-0.007700816	0.25	1.67E-05	-0.007444735	-1.23E-05	297.9980774	297.9980774	-18191.44922	-18131.54492	59.42096329	21.11676097	26.52467155	0	0	0	40	297.8851013	1	6	1	2.289581299	44.96578979
	3719411076	297.9989777	-18044.875	-0.007446643	4.63E-06	1	0.999253354	40.02988815	2.008256425	8.720000274	-0.041588955	-0.007700167	0.25	1.71E-05	-0.007445714	-1.20E-05	297.999054	297.999054	-18071.81445	-18017.93555	59.25291316	21.11589672	26.52541161	0	0	0	40	297.8864136	1	6	1	2.287445068	44.96578979
	3719411078	297.999054	-17927.99023	-0.007448786	4.40E-06	1	0.999253354	40.02988815	2.00819084	8.720000274	-0.041602807	-0.007685204	0.25	2.01E-05	-0.007447869	-8.94E-06	297.9988708	297.9988708	-17958.09375	-17897.88672	59.440504	21.11555473	26.53181267	0	0	0	40	297.8835449	1	6	1	2.289733887	44.47702789
	3719411080	297.9986725	-17802.15039	-0.007450483	4.59E-06	1	0.999253354	40.02988815	2.008126877	8.720000274	-0.041612908	-0.007676665	0.25	2.19E-05	-0.007449573	-7.14E-06	297.9980469	297.9980469	-17832.08398	-17772.2168	59.36077789	21.11593682	26.52706528	0	0	0	40	297.8874207	1	6	1	2.29675293	44.96578979
	3719411082	297.9981689	-17685.3877	-0.007445892	4.37E-06	1	0.999253354	40.02988815	2.008031548	8.720000274	-0.041582752	-0.007685615	0.25	1.94E-05	-0.007444972	-9.65E-06	297.9989319	297.9989319	-17718.29492	-17652.48047	59.39829606	21.11678673	26.52802086	0	0	0	40	297.8865967	1	6	1	2.288513184	44.96578979
	3719411084	297.9967804	-17565.80469	-0.007450645	4.37E-06	1	0.999253354	40.02988815	2.008100043	8.720000274	-0.041609833	-0.007695139	0.25	1.86E-05	-0.007449722	-1.04E-05	297.9967651	297.9967651	-17598.73242	-17532.87695	59.54602385	21.1166828	26.52138329	0	0	0	40	297.8839417	1	6	1	2.289276123	44.96578979
	3719411086	297.9970093	-17445.8457	-0.007449343	4.72E-06	1	0.999253354	40.02988815	2.008047313	8.720000274	-0.041603584	-0.007682602	0.25	2.06E-05	-0.007448428	-8.47E-06	297.9971619	297.9971619	-17478.76758	-17412.92383	59.11300165	21.11614811	26.52701569	0	0	0	40	297.8870239	1	6	1	2.291107178	44.96578979
	3719411088	297.9967041	-17326.14355	-0.007451905	4.36E-06	1	0.999253354	40.02988815	2.008072986	8.720000274	-0.041619412	-0.007679918	0.25	2.16E-05	-0.007450993	-7.50E-06	297.9966431	297.9966431	-17353.06836	-17299.21875	59.35765138	21.11706299	26.52754211	0	0	0	40	297.8864136	1	6	1	2.289123535	44.96578979
	3719411090	297.9966431	-17209.40723	-0.007447265	4.12E-06	1	0.999253354	40.02988815	2.008084999	8.720000274	-0.041592084	-0.007683999	0.25	2.00E-05	-0.007446348	-9.07E-06	297.9970398	297.9970398	-17239.32227	-17179.49219	59.46004471	21.11592063	26.53022385	0	0	0	40	297.8887329	1	6	1	2.288665771	44.96578979
	3719411092	297.9974976	-17086.55957	-0.007450207	4.50E-06	1	0.999253354	40.02988815	2.00811779	8.720000274	-0.041608431	-0.007691029	0.25	1.93E-05	-0.007449286	-9.77E-06	297.9975281	297.9975281	-17113.55078	-17059.56836	59.16068099	21.11553925	26.5251255	0	0	0	40	297.8840027	1	6	1	2.288513184	45.45454788
	3719411094	297.9966278	-16969.72754	-0.007447484	4.27E-06	1	0.999253354	40.02988815	2.008156118	8.720000274	-0.041593181	-0.007692635	0.25	1.85E-05	-0.007446561	-1.05E-05	297.9957886	297.9957886	-16999.61914	-16939.83594	59.4350326	21.11467942	26.52621078	0	0	0	40	297.886322	1	6	1	2.288208008	44.96578979
	3719411096	297.9970856	-16846.97461	-0.007450151	4.13E-06	1	0.999253354	40.02988815	2.008141003	8.720000274	-0.041609682	-0.007685151	0.25	2.03E-05	-0.007449234	-8.71E-06	297.9969482	297.9969482	-16873.96094	-16819.98828	59.44441214	21.11609292	26.52593994	0	0	0	40	297.8903809	1	6	1	2.28729248	44.96578979
	3719411098	297.9970093	-16727.25391	-0.007446843	4.06E-06	1	0.999253354	40.02988815	2.008127961	8.720000274	-0.041589536	-0.007689232	0.25	1.90E-05	-0.007445921	-1.01E-05	297.9960022	297.9960022	-16754.19531	-16700.3125	59.44988354	21.11578086	26.52308655	0	0	0	40	297.8903809	1	6	1	2.288513184	44.96578979
	3719411100	297.9973602	-16610.30859	-0.007446438	4.36E-06	1	0.999253354	40.02988815	2.008156633	8.720000274	-0.041590013	-0.007677322	0.25	2.11E-05	-0.007445524	-7.98E-06	297.9970398	297.9970398	-16640.29688	-16580.32031	59.30528227	21.11720046	26.53074265	0	0	0	40	297.8884277	1	6	1	2.289428711	44.96578979
	3719411102	297.9992828	-16490.52734	-0.007449341	4.46E-06	1	0.999253354	40.02988815	2.008124708	8.720000274	-0.041603044	-0.007693799	0.25	1.86E-05	-0.007448417	-1.04E-05	297.9986267	297.9986267	-16520.48438	-16460.57031	59.54836874	21.11567268	26.52243614	0	0	0	40	297.8917847	1	6	1	2.294311523	44.96578979
	3719411104	297.9980469	-16364.7666	-0.007449619	4.13E-06	1	0.999253354	40.02988815	2.008072153	8.720000274	-0.041606608	-0.007677667	0.25	2.15E-05	-0.007448707	-7.51E-06	297.9983521	297.9983521	-16394.67188	-16334.86133	59.5389892	21.11778502	26.52301979	0	0	0	40	297.8876343	1	6	1	2.289581299	45.45454788
	3719411106	297.998642	-16250.89014	-0.007449329	4.44E-06	1	0.999253354	40.02988815	2.007993795	8.720000274	-0.041602672	-0.007681182	0.25	2.08E-05	-0.007448414	-8.25E-06	297.9980469	297.9980469	-16280.9082	-16220.87207	59.37641046	21.11765127	26.52039528	0	0	0	40	297.8870544	1	6	1	2.287902832	44.96578979
	3719411108	297.9993286	-16130.89551	-0.007447779	4.02E-06	1	0.999253354	40.02988815	2.008072778	8.720000274	-0.041598129	-0.007666218	0.25	2.32E-05	-0.007446873	-5.80E-06	297.9996338	297.9996338	-16160.87598	-16100.91504	59.35296161	21.11761405	26.52640915	0	0	0	40	297.8835144	1	6	1	2.287750244	43.49951172
	3719411110	297.9988861	-16008.14258	-0.007446193	4.30E-06	1	0.999253354	40.02988815	2.008008592	8.720000274	-0.041585434	-0.007678087	0.25	2.08E-05	-0.007445278	-8.26E-06	298.0001221	298.0001221	-16041.02441	-15975.26074	59.63903765	21.11594034	26.52775764	0	0	0	40	297.8872986	1	6	1	2.290496826	44.96578979
	3719411112	297.9988098	-15888.40869	-0.007446335	3.97E-06	1	0.999253354	40.02988815	2.008033468	8.720000274	-0.041585208	-0.007686366	0.25	1.93E-05	-0.007445414	-9.70E-06	297.9980774	297.9980774	-15921.36914	-15855.44824	59.67030279	21.11754223	26.52868652	0	0	0	40	297.888916	1	6	1	2.293548584	44.96578979
	3719411114	297.9993896	-15771.48193	-0.007448965	3.74E-06	1	0.999253354	40.02988815	2.008066392	8.720000274	-0.041602449	-0.007679033	0.25	2.12E-05	-0.007448051	-7.88E-06	297.9996033	297.9996033	-15801.44824	-15741.51563	59.64216416	21.11583942	26.5271225	0	0	0	40	297.88797	1	6	1	2.288360596	44.47702789
	3719411116	297.9977722	-15651.63037	-0.007448084	3.94E-06	1	0.999253354	40.02988815	2.008349861	8.720000274	-0.041600813	-0.007691489	0.25	1.90E-05	-0.007447162	-1.01E-05	297.9971924	297.9971924	-15681.60059	-15621.66016	59.32169647	21.11581335	26.52453232	0	0	0	40	297.8846741	1	6	1	2.288818359	44.96578979
	3719411118	297.9968872	-15531.91113	-0.007445916	3.72E-06	1	0.999253354	40.02988815	2.008183298	8.720000274	-0.041585627	-0.00768754	0.25	1.91E-05	-0.007444995	-9.89E-06	297.9968872	297.9968872	-15561.875	-15501.94727	59.39516955	21.11379844	26.5254631	0	0	0	40	297.8856812	1	6	1	2.288970947	44.96578979
	3719411120	297.9975586	-15412.12402	-0.007448948	3.87E-06	1	0.999253354	40.02988815	2.008091168	8.720000274	-0.041597987	-0.007705028	0.25	1.65E-05	-0.007448016	-1.25E-05	297.9970093	297.9970093	-15442.07031	-15382.17773	59.35452486	21.11525286	26.52588272	0	0	0	40	297.8859253	1	6	1	2.289276123	44.96578979
	3719411122	297.9979248	-15292.02002	-0.007444971	3.77E-06	1	0.999253354	40.02988815	2.007994188	8.720000274	-0.041577227	-0.00768261	0.25	1.97E-05	-0.007444052	-9.30E-06	297.9971313	297.9971313	-15321.98242	-15262.05762	59.43581423	21.11729324	26.52185249	0	0	0	40	297.887207	1	6	1	2.289276123	44.96578979
	3719411124	297.9986267	-15172.354	-0.007446826	4.03E-06	1	0.999253354	40.02988815	2.007997806	8.720000274	-0.0415892	-0.00767632	0.25	2.12E-05	-0.007445912	-7.83E-06	297.9990234	297.9990234	-15202.22363	-15142.48438	59.37406558	21.11653139	26.52059364	0	0	0	40	297.8866882	1	6	1	2.289581299	44.96578979
	3719411126	297.9983673	-15049.58594	-0.00744431	3.99E-06	1	0.999253354	40.02988815	2.008008743	8.720000274	-0.041573913	-0.007681515	0.25	1.98E-05	-0.007443392	-9.22E-06	297.9979858	297.9979858	-15082.50586	-15016.66602	59.65467022	21.11642363	26.52927971	0	0	0	40	297.8873901	1	6	1	2.290039063	44.96578979
	3719411128	297.9990692	-14932.58984	-0.007443636	3.86E-06	1	0.999253354	40.02988815	2.007996168	8.720000274	-0.041569076	-0.007685152	0.25	1.90E-05	-0.007442714	-1.00E-05	297.9986877	297.9986877	-14962.6377	-14902.54199	59.49756288	21.11637259	26.5246315	0	0	0	40	297.8864746	1	6	1	2.287902832	44.96578979
	3719411130	297.9995575	-14812.78418	-0.007443812	3.59E-06	1	0.999253354	40.02988815	2.007959138	8.720000274	-0.041568885	-0.007687573	0.25	1.86E-05	-0.007442889	-1.04E-05	297.999115	297.999115	-14842.73535	-14782.83301	59.37875535	21.11662022	26.52634239	0	0	0	40	297.8883057	1	6	1	2.287902832	44.96578979
	3719411132	297.998764	-14693.06885	-0.007442707	3.99E-06	1	0.999253354	40.02988815	2.008016864	8.720000274	-0.041566227	-0.007673992	0.25	2.09E-05	-0.007441793	-8.16E-06	297.9983826	297.9983826	-14723.02051	-14663.11719	59.6132439	21.11849642	26.5213604	0	0	0	40	297.8847351	1	6	1	2.288970947	44.47702789
	3719411134	297.9988708	-14570.26025	-0.007439789	3.89E-06	1	0.999253354	40.02988815	2.00817972	8.720000274	-0.041553499	-0.007669637	0.25	2.12E-05	-0.007438876	-7.81E-06	297.9991455	297.9991455	-14603.32422	-14537.19629	59.65310696	21.11514858	26.52607918	0	0	0	40	297.885437	1	6	1	2.289123535	44.96578979
	3719411136	297.998291	-14450.11865	-0.007439456	3.76E-06	1	0.999253354	40.02988815	2.008171967	8.720000274	-0.041550227	-0.007676007	0.25	2.00E-05	-0.007438539	-9.02E-06	297.9984436	297.9984436	-14483.15625	-14417.08105	59.51554034	21.11489675	26.52685165	0	0	0	40	297.8831787	1	6	1	2.294921875	44.96578979
	3719411138	298.0003662	-14333.40967	-0.007441542	3.79E-06	1	0.999253354	40.02988815	2.008135564	8.720000274	-0.041563932	-0.007663207	0.25	2.27E-05	-0.007440634	-6.37E-06	298.0007324	298.0007324	-14363.30078	-14303.51855	59.50459754	21.11707895	26.52805328	0	0	0	40	297.8861389	1	6	1	2.287445068	44.96578979
	3719411140	297.9989471	-14207.58203	-0.007439236	3.79E-06	1	0.999253354	40.02988815	2.008232717	8.720000274	-0.041549141	-0.007681588	0.25	1.90E-05	-0.007438314	-1.00E-05	297.9995728	297.9995728	-14237.55273	-14177.61133	59.495218	21.11336154	26.52740288	0	0	0	40	297.886261	1	6	1	2.296142578	44.96578979
	3719411142	298.000061	-14093.72412	-0.007439202	3.69E-06	1	0.999253354	40.02988815	2.008261278	8.720000274	-0.041550094	-0.007678563	0.25	1.95E-05	-0.007438282	-9.46E-06	297.9997253	297.9997253	-14123.73926	-14063.70898	59.37250232	21.11409325	26.5284481	0	0	0	40	297.8833923	1	6	1	2.289733887	44.96578979
	3719411144	297.9993286	-13973.87744	-0.007437235	4.08E-06	1	0.999253354	40.02988815	2.008124582	8.720000274	-0.041539166	-0.007661386	0.25	2.22E-05	-0.007436326	-6.84E-06	297.9992981	297.9992981	-14003.89746	-13943.85742	59.47176914	21.11687182	26.52787971	0	0	0	40	297.8857117	1	6	1	2.296142578	44.96578979
	3719411146	297.9986267	-13854.11426	-0.007435064	3.60E-06	1	0.999253354	40.02988815	2.008149079	8.720000274	-0.04152312	-0.00768271	0.25	1.80E-05	-0.007434139	-1.10E-05	297.999176	297.999176	-13884.0332	-13824.19531	59.33732904	21.11726547	26.52502632	0	0	0	40	297.8829346	1	6	1	2.295379639	44.96578979
	3719411148	297.997757	-13734.36035	-0.007434044	3.62E-06	1	0.999253354	40.02988815	2.008158607	8.720000274	-0.041519406	-0.007672131	0.25	1.97E-05	-0.007433126	-9.33E-06	297.9980164	297.9980164	-13764.25293	-13704.46777	59.20288893	21.11608124	26.52819252	0	0	0	40	297.8825684	1	6	1	2.288360596	44.96578979
	3719411150	297.9966736	-13608.64551	-0.007434881	3.32E-06	1	0.999253354	40.02988815	2.008264468	8.720000274	-0.041523142	-0.007689516	0.25	1.68E-05	-0.007433952	-1.22E-05	297.9961548	297.9961548	-13638.63379	-13578.65723	59.56478294	21.11603779	26.52655602	0	0	0	40	297.8841248	1	6	1	2.28729248	45.45454788
	3719411152	297.9967041	-13494.76563	-0.007433274	3.65E-06	1	0.999253354	40.02988815	2.008199873	8.720000274	-0.041516172	-0.007670137	0.25	1.99E-05	-0.007432357	-9.08E-06	297.9961853	297.9961853	-13524.71582	-13464.81543	59.34436369	21.11634482	26.52686119	0	0	0	40	297.8865356	1	6	1	2.288665771	44.47702789
	3719411154	297.9967957	-13375.15234	-0.007431814	3.05E-06	1	0.999253354	40.02988815	2.008181327	8.720000274	-0.041505768	-0.007678593	0.25	1.81E-05	-0.00743089	-1.09E-05	297.9978638	297.9978638	-13405.14355	-13345.16113	59.56634619	21.11775965	26.5293026	0	0	0	40	297.8852234	1	6	1	2.289886475	44.96578979
	3719411156	297.9983215	-13255.24951	-0.007429468	3.54E-06	1	0.999253354	40.02988815	2.008170417	8.720000274	-0.041494051	-0.007667605	0.25	1.96E-05	-0.00742855	-9.35E-06	297.9978638	297.9978638	-13285.30078	-13225.19824	59.45301006	21.11764288	26.52823257	0	0	0	40	297.8878174	1	6	1	2.28729248	44.96578979
	3719411158	297.9980927	-13135.26807	-0.007429176	3.45E-06	1	0.999253354	40.02988815	2.008153577	8.720000274	-0.041490022	-0.007678265	0.25	1.77E-05	-0.007428251	-1.13E-05	297.9974976	297.9974976	-13165.25	-13105.28613	59.45769983	21.11736175	26.53425598	0	0	0	40	297.888916	1	6	1	2.288970947	44.96578979
	3719411160	297.9979095	-13015.65381	-0.00742516	3.33E-06	1	0.999253354	40.02988815	2.008132062	8.720000274	-0.041468734	-0.007665701	0.25	1.91E-05	-0.007424241	-9.82E-06	297.9978027	297.9978027	-13045.51563	-12985.79199	59.46317123	21.11740558	26.52903175	0	0	0	40	297.8887939	1	6	1	2.289733887	44.96578979
	3719411162	297.9973755	-12895.83789	-0.007425481	3.05E-06	1	0.999253354	40.02988815	2.008226382	8.720000274	-0.041472157	-0.007667575	0.25	1.89E-05	-0.007424561	-1.00E-05	297.9978943	297.9978943	-12925.73633	-12865.93945	59.3005925	21.11700979	26.53043938	0	0	0	40	297.8901062	1	6	1	2.290039063	44.96578979
	3719411164	297.9980927	-12775.72607	-0.00742145	3.27E-06	1	0.999253354	40.02988815	2.008210775	8.720000274	-0.041449739	-0.007661192	0.25	1.93E-05	-0.007420532	-9.65E-06	297.9970093	297.9970093	-12805.76953	-12745.68262	59.42096329	21.11727291	26.52997017	0	0	0	40	297.8894043	1	6	1	2.289886475	44.96578979
	3719411166	297.997879	-12655.82129	-0.007421252	3.26E-06	1	0.999253354	40.02988815	2.008230573	8.720000274	-0.041447921	-0.007666936	0.25	1.82E-05	-0.00742033	-1.07E-05	297.9982605	297.9982605	-12685.81543	-12625.82715	59.53820757	21.11704564	26.52954102	0	0	0	40	297.8895264	1	6	1	2.289276123	44.96578979
	3719411168	297.9971924	-12539.16504	-0.007419138	3.29E-06	1	0.999253354	40.02988815	2.008147871	8.720000274	-0.041436602	-0.007653191	0.25	2.03E-05	-0.007418224	-8.68E-06	297.9972229	297.9972229	-12566.10352	-12512.22656	59.48036706	21.11803534	26.53260994	0	0	0	40	297.8870544	1	6	1	2.295074463	44.96578979
	3719411170	297.9973755	-12416.38184	-0.007417745	2.78E-06	1	0.999253354	40.02988815	2.008219872	8.720000274	-0.041430241	-0.007652005	0.25	2.03E-05	-0.007416832	-8.67E-06	297.9963379	297.9963379	-12446.41211	-12386.35156	59.52023011	21.11865293	26.53531837	0	0	0	40	297.8889771	1	6	1	2.288208008	45.45454788
	3719411172	297.9971466	-12296.3125	-0.007416605	3.10E-06	1	0.999253354	40.02988815	2.008199984	8.720000274	-0.041421601	-0.007660792	0.25	1.85E-05	-0.007415685	-1.05E-05	297.9978943	297.9978943	-12326.3252	-12266.2998	59.37797372	21.11809003	26.53527641	0	0	0	40	297.888855	1	6	1	2.288818359	44.96578979
	3719411174	297.9962921	-12173.63379	-0.007412696	3.18E-06	1	0.999253354	40.02988815	2.008255044	8.720000274	-0.041399984	-0.00766155	0.25	1.76E-05	-0.007411772	-1.13E-05	297.9949341	297.9949341	-12206.53711	-12140.73047	59.495218	21.11707861	26.5320015	0	0	0	40	297.8897705	1	6	1	2.294311523	44.96578979
	3719411176	297.9967041	-12059.88574	-0.007409149	3.21E-06	1	0.999253354	40.02988815	2.008203368	8.720000274	-0.041382065	-0.007642221	0.25	2.04E-05	-0.007408237	-8.51E-06	297.9970093	297.9970093	-12086.92188	-12032.84961	59.4459754	21.11799075	26.53353882	0	0	0	40	297.8904419	1	6	1	2.288818359	44.96578979
	3719411178	297.9970093	-11936.95605	-0.007408837	2.79E-06	1	0.999253354	40.02988815	2.008172759	8.720000274	-0.041377932	-0.007651324	0.25	1.87E-05	-0.007407918	-1.02E-05	297.9960022	297.9960022	-11967.0498	-11906.8623	59.56243805	21.1180236	26.54198456	0	0	0	40	297.8898926	1	6	1	2.286071777	44.96578979
	3719411180	297.9965668	-11817.02588	-0.007407233	2.98E-06	1	0.999253354	40.02988815	2.008180591	8.720000274	-0.041367493	-0.007658403	0.25	1.71E-05	-0.007406308	-1.18E-05	297.9968262	297.9968262	-11846.92188	-11787.12988	59.36624929	21.1177714	26.53507042	0	0	0	40	297.8854675	1	6	1	2.287597656	45.45454788
	3719411182	297.9973755	-11697.30811	-0.007404811	2.72E-06	1	0.999253354	40.02988815	2.008187312	8.720000274	-0.04135708	-0.007640037	0.25	2.00E-05	-0.007403898	-8.93E-06	297.9967346	297.9967346	-11727.25391	-11667.3623	59.51554034	21.11763537	26.53960609	0	0	0	40	297.8910217	1	6	1	2.28805542	45.45454788
	3719411184	297.9975586	-11580.5625	-0.007402701	3.13E-06	1	0.999253354	40.02988815	2.008345407	8.720000274	-0.041347165	-0.007644972	0.25	1.88E-05	-0.007401783	-1.01E-05	297.9977112	297.9977112	-11613.48828	-11547.63672	59.54133408	21.11777825	26.53617477	0	0	0	40	297.8894348	1	6	1	2.287597656	45.45454788
	3719411186	297.9975128	-11457.5166	-0.007397203	2.91E-06	1	0.999253354	40.02988815	2.00819663	8.720000274	-0.041313725	-0.007637776	0.25	1.89E-05	-0.007396286	-9.91E-06	297.9971008	297.9971008	-11487.42773	-11427.60547	59.64919882	21.11705871	26.53496361	0	0	0	40	297.8910217	1	6	1	2.29019165	45.45454788
	3719411188	297.9966278	-11334.70068	-0.007395963	2.89E-06	1	0.999253354	40.02988815	2.008201843	8.720000274	-0.041305112	-0.007646064	0.25	1.72E-05	-0.00739504	-1.16E-05	297.9972534	297.9972534	-11367.55859	-11301.84277	59.30371901	21.11761379	26.53974724	0	0	0	40	297.8910217	1	6	1	2.28805542	44.96578979
	3719411190	297.9967499	-11218.10205	-0.007393439	2.93E-06	1	0.999253354	40.02988815	2.008167992	8.720000274	-0.041291471	-0.007637384	0.25	1.83E-05	-0.007392521	-1.06E-05	297.9969177	297.9969177	-11248.03906	-11188.16504	59.50225265	21.1182001	26.53726768	0	0	0	40	297.885437	1	6	1	2.287597656	44.96578979
	3719411192	297.9973145	-11101.02344	-0.007391314	3.02E-06	1	0.999253354	40.02988815	2.008120551	8.720000274	-0.041279814	-0.007628934	0.25	1.94E-05	-0.0073904	-9.46E-06	297.9977112	297.9977112	-11134.18555	-11067.86133	59.64294579	21.12058611	26.54344177	0	0	0	40	297.8920593	1	6	1	2.288665771	44.96578979
	3719411194	297.9984894	-10978.04932	-0.007385118	2.65E-06	1	0.999253354	40.02988815	2.008181042	8.720000274	-0.041246699	-0.007621119	0.25	1.97E-05	-0.007384206	-9.16E-06	297.9979248	297.9979248	-11008.02832	-10948.07031	59.47958543	21.11944727	26.54269409	0	0	0	40	297.8894958	1	6	1	2.290802002	45.45454788
	3719411196	297.9980164	-10861.38965	-0.007383738	2.52E-06	1	0.999253354	40.02988815	2.008165898	8.720000274	-0.041238667	-0.007619776	0.25	1.96E-05	-0.007382825	-9.18E-06	297.9974365	297.9974365	-10894.2998	-10828.47949	59.50459754	21.11945191	26.53893089	0	0	0	40	297.892334	1	6	1	2.292633057	45.45454788
	3719411198	297.9991455	-10741.55322	-0.007380348	2.88E-06	1	0.999253354	40.02988815	2.008180784	8.720000274	-0.041219906	-0.007616982	0.25	1.95E-05	-0.007379436	-9.29E-06	297.9988708	297.9988708	-10774.56738	-10708.53906	59.36312278	21.11821045	26.53863525	0	0	0	40	297.8901367	1	6	1	2.29385376	45.45454788
	3719411200	297.9993439	-10621.62305	-0.00737542	2.85E-06	1	0.999253354	40.02988815	2.008266656	8.720000274	-0.041195379	-0.007605151	0.25	2.08E-05	-0.007374513	-8.02E-06	297.9997559	297.9997559	-10654.51563	-10588.73047	59.55696665	21.11747385	26.54411125	0	0	0	40	297.8880615	1	6	1	2.290802002	44.47702789
	3719411202	297.9980774	-10498.85693	-0.007370435	2.67E-06	1	0.999253354	40.02988815	2.00815458	8.720000274	-0.041162447	-0.007615072	0.25	1.80E-05	-0.007369518	-1.08E-05	297.9972534	297.9972534	-10528.71875	-10468.99512	59.55852991	21.11861589	26.53849602	0	0	0	40	297.8881836	1	6	1	2.289581299	44.96578979
	3719411204	297.999176	-10379.13037	-0.007368163	2.73E-06	1	0.999253354	40.02988815	2.008090456	8.720000274	-0.041149489	-0.007607272	0.25	1.89E-05	-0.00736725	-9.85E-06	297.9995117	297.9995117	-10409.11035	-10349.15039	59.62106019	21.11917489	26.54123116	0	0	0	40	297.8827209	1	6	1	2.289886475	45.94330597
	3719411206	297.9991913	-10262.23779	-0.007363912	2.73E-06	1	0.999253354	40.02988815	2.008047235	8.720000274	-0.041125085	-0.007601772	0.25	1.91E-05	-0.007363	-9.67E-06	297.9994202	297.9994202	-10289.33203	-10235.14355	59.52413825	21.11876699	26.54198647	0	0	0	40	297.8851624	1	6	1	2.289276123	44.96578979
	3719411208	297.9981384	-10139.37988	-0.007359946	2.71E-06	1	0.999253354	40.02988815	2.008115915	8.720000274	-0.041103465	-0.007602231	0.25	1.83E-05	-0.007359031	-1.04E-05	297.9984131	297.9984131	-10169.39355	-10109.36621	59.58119714	21.1181669	26.54278564	0	0	0	40	297.8859863	1	6	1	2.288818359	44.96578979
	3719411210	297.9983368	-10019.55859	-0.007353337	2.62E-06	1	0.999253354	40.02988815	2.007955277	8.720000274	-0.041064005	-0.007591735	0.25	1.88E-05	-0.007352425	-9.88E-06	297.9986572	297.9986572	-10049.41895	-9989.698242	59.50850568	21.11896914	26.54306602	0	0	0	40	297.8872986	1	6	1	2.289581299	44.96578979
	3719411212	297.9976807	-9902.817871	-0.007350111	2.26E-06	1	0.999253354	40.02988815	2.007931336	8.720000274	-0.041044811	-0.007592143	0.25	1.81E-05	-0.007349198	-1.06E-05	297.9971313	297.9971313	-9929.780273	-9875.855469	59.4076756	21.11856935	26.54201126	0	0	0	40	297.8841858	1	6	1	2.291107178	45.45454788
	3719411214	297.9985962	-9782.717773	-0.00734604	2.65E-06	1	0.999253354	40.02988815	2.007929572	8.720000274	-0.041022375	-0.007586144	0.25	1.84E-05	-0.007345128	-1.02E-05	297.9979553	297.9979553	-9809.739258	-9755.696289	59.39047978	21.11950588	26.54969025	0	0	0	40	297.8864746	1	6	1	2.288818359	44.96578979
	3719411216	297.9981537	-9662.918945	-0.007339925	2.61E-06	1	0.999253354	40.02988815	2.007967337	8.720000274	-0.04098946	-0.00757732	0.25	1.89E-05	-0.007339016	-9.75E-06	297.9984741	297.9984741	-9695.863281	-9629.974609	59.77113287	21.11914254	26.54890823	0	0	0	40	297.8851929	1	6	1	2.28805542	44.96578979
	3719411218	297.9984741	-9543.269043	-0.007336016	2.38E-06	1	0.999253354	40.02988815	2.007990134	8.720000274	-0.040968207	-0.007572636	0.25	1.90E-05	-0.007335107	-9.61E-06	297.9976807	297.9976807	-9570.227539	-9516.310547	59.78832869	21.11846648	26.54190254	0	0	0	40	297.8880615	1	6	1	2.288970947	44.96578979
	3719411220	297.9981537	-9420.331543	-0.007332027	2.24E-06	1	0.999253354	40.02988815	2.008018064	8.720000274	-0.04094666	-0.007567637	0.25	1.92E-05	-0.00733112	-9.43E-06	297.9988098	297.9988098	-9450.486328	-9390.176758	59.62574996	21.11869833	26.53880882	0	0	0	40	297.8855591	1	6	1	2.298126221	45.45454788
	3719411222	297.9987946	-9300.344238	-0.007327951	2.81E-06	1	0.999253354	40.02988815	2.007946643	8.720000274	-0.040919561	-0.007578896	0.25	1.63E-05	-0.007327033	-1.22E-05	297.9992371	297.9992371	-9330.313477	-9270.375	59.44441214	21.11934144	26.54305649	0	0	0	40	297.8851929	1	6	1	2.290802002	44.96578979
	3719411224	297.997757	-9186.476074	-0.007320013	2.41E-06	1	0.999253354	40.02988815	2.007897653	8.720000274	-0.040878253	-0.00754933	0.25	2.01E-05	-0.00731911	-8.43E-06	297.9986877	297.9986877	-9216.398438	-9156.553711	59.42721632	21.11891323	26.54477119	0	0	0	40	297.8871765	1	6	1	2.289428711	44.96578979
	3719411226	297.998291	-9063.817383	-0.007314502	2.34E-06	1	0.999253354	40.02988815	2.00789173	8.720000274	-0.040846912	-0.007546037	0.25	1.97E-05	-0.007313599	-8.86E-06	297.998291	297.998291	-9090.729492	-9036.905273	59.53742594	21.11941975	26.54467773	0	0	0	40	297.8836365	1	6	1	2.291870117	44.96578979
	3719411228	297.9980621	-8943.875977	-0.007309225	2.14E-06	1	0.999253354	40.02988815	2.00781604	8.720000274	-0.040814171	-0.007549966	0.25	1.79E-05	-0.007308316	-1.06E-05	297.99823	297.99823	-8970.850586	-8916.901367	59.59526645	21.12143742	26.54800797	0	0	0	40	297.8851929	1	6	1	2.290039063	44.96578979
	3719411230	297.9993591	-8820.996582	-0.007302043	2.27E-06	1	0.999253354	40.02988815	2.007856708	8.720000274	-0.040776922	-0.007531638	0.25	1.99E-05	-0.007301142	-8.59E-06	298.0001221	298.0001221	-8850.961914	-8791.03125	59.47567729	21.12127904	26.54818726	0	0	0	40	297.8877258	1	6	1	2.289886475	44.96578979
	3719411232	297.9971161	-8704.27002	-0.007295222	2.17E-06	1	0.999253354	40.02988815	2.007789268	8.720000274	-0.040736651	-0.007529046	0.25	1.90E-05	-0.007294319	-9.42E-06	297.997406	297.997406	-8731.194336	-8677.345703	59.53664431	21.12108341	26.54816818	0	0	0	40	297.8884583	1	6	1	2.290039063	44.96578979
	3719411234	297.9972839	-8587.500977	-0.007288563	2.05E-06	1	0.999253354	40.02988815	2.007774515	8.720000274	-0.040697648	-0.007530317	0.25	1.76E-05	-0.007287655	-1.09E-05	297.9980469	297.9980469	-8617.435547	-8557.566406	59.62340508	21.12020122	26.54311562	0	0	0	40	297.8812561	1	6	1	2.290344238	44.96578979
	3719411236	297.9968719	-8461.444824	-0.007283051	2.21E-06	1	0.999253354	40.02988815	2.007744803	8.720000274	-0.040666346	-0.007524258	0.25	1.76E-05	-0.007282144	-1.08E-05	297.9961243	297.9961243	-8491.408203	-8431.481445	59.52960965	21.12196198	26.53925133	0	0	0	40	297.8874817	1	6	1	2.290039063	45.45454788
	3719411238	297.9971771	-8341.72168	-0.00727547	2.32E-06	1	0.999253354	40.02988815	2.00769004	8.720000274	-0.04062294	-0.007516352	0.25	1.76E-05	-0.007274564	-1.08E-05	297.9970398	297.9970398	-8371.650391	-8311.792969	59.68749861	21.12311824	26.54606247	0	0	0	40	297.8857727	1	6	1	2.288208008	44.96578979
	3719411240	297.9971466	-8221.915039	-0.007268079	2.07E-06	1	0.999253354	40.02988815	2.007714163	8.720000274	-0.040583127	-0.00750351	0.25	1.85E-05	-0.007267178	-9.88E-06	297.9978333	297.9978333	-8251.921875	-8191.908203	59.33967392	21.12212471	26.54286003	0	0	0	40	297.8878174	1	6	1	2.290496826	44.96578979
	3719411242	297.9982605	-8108.055664	-0.007259095	2.18E-06	1	0.999253354	40.02988815	2.007760266	8.720000274	-0.040533456	-0.007496482	0.25	1.81E-05	-0.007258193	-1.02E-05	297.9976196	297.9976196	-8138.109863	-8078.001465	59.57650736	21.12199027	26.54255295	0	0	0	40	297.8884888	1	6	1	2.288970947	45.45454788
	3719411244	297.9985046	-7988.033203	-0.007249633	2.34E-06	1	0.999253354	40.02988815	2.007839661	8.720000274	-0.040481766	-0.007489007	0.25	1.77E-05	-0.00724873	-1.06E-05	297.9981384	297.9981384	-8018.006348	-7958.060059	59.83366315	21.12106764	26.54802132	0	0	0	40	297.8865356	1	6	1	2.288970947	44.96578979
	3719411246	297.9987488	-7868.459229	-0.007243269	2.06E-06	1	0.999253354	40.02988815	2.007752781	8.720000274	-0.040445609	-0.007476557	0.25	1.87E-05	-0.007242371	-9.58E-06	297.9996033	297.9996033	-7898.434082	-7838.484375	59.3967328	21.12114465	26.54258728	0	0	0	40	297.8887634	1	6	1	2.290649414	45.45454788
	3719411248	297.9982605	-7745.602295	-0.007234387	1.94E-06	1	0.999253354	40.02988815	2.007732885	8.720000274	-0.040394974	-0.007470812	0.25	1.80E-05	-0.007233487	-1.02E-05	297.9986267	297.9986267	-7778.457031	-7712.747559	59.87665272	21.12027902	26.54340172	0	0	0	40	297.8860168	1	6	1	2.290802002	44.96578979
	3719411250	297.996933	-7625.418701	-0.007224619	2.08E-06	1	0.999253354	40.02988815	2.007770952	8.720000274	-0.040342715	-0.007452591	0.25	1.95E-05	-0.007223727	-8.70E-06	297.9967957	297.9967957	-7658.37207	-7592.465332	59.69453327	21.1202496	26.54237366	0	0	0	40	297.8886108	1	6	1	2.291412354	44.96578979
	3719411252	297.9975128	-7505.644043	-0.007214595	1.89E-06	1	0.999253354	40.02988815	2.007740276	8.720000274	-0.040283876	-0.007454278	0.25	1.73E-05	-0.007213696	-1.09E-05	297.9985962	297.9985962	-7538.530762	-7472.757324	59.48818334	21.12097615	26.54455566	0	0	0	40	297.8886414	1	6	1	2.289886475	44.96578979
	3719411254	297.9964752	-7389.043945	-0.00720758	2.21E-06	1	0.999253354	40.02988815	2.007686605	8.720000274	-0.040243813	-0.007446168	0.25	1.74E-05	-0.007206683	-1.07E-05	297.9965515	297.9965515	-7418.990723	-7359.097168	59.5389892	21.12248688	26.54100609	0	0	0	40	297.8866577	1	6	1	2.290039063	44.96578979
	3719411256	297.9974518	-7266.106689	-0.007196088	1.98E-06	1	0.999253354	40.02988815	2.007723971	8.720000274	-0.040181494	-0.007428343	0.25	1.85E-05	-0.007195195	-9.62E-06	297.9972229	297.9972229	-7299.218262	-7232.995117	59.56869108	21.12212235	26.54401207	0	0	0	40	297.8885193	1	6	1	2.290802002	44.96578979
	3719411258	297.9977875	-7149.151367	-0.007185327	1.98E-06	1	0.999253354	40.02988815	2.007711938	8.720000274	-0.040122415	-0.007410593	0.25	1.96E-05	-0.00718444	-8.43E-06	297.997345	297.997345	-7179.11377	-7119.188965	59.56243805	21.12156389	26.5479126	0	0	0	40	297.8898315	1	6	1	2.29019165	45.45454788
	3719411260	297.9984436	-7029.527832	-0.007176062	1.83E-06	1	0.999253354	40.02988815	2.007696092	8.720000274	-0.040069365	-0.007406378	0.25	1.86E-05	-0.007175172	-9.38E-06	297.9986572	297.9986572	-7059.409668	-6999.645996	59.40298583	21.12213976	26.54813194	0	0	0	40	297.8874512	1	6	1	2.291259766	44.96578979
	3719411262	297.9981995	-6909.710938	-0.007163636	1.72E-06	1	0.999253354	40.02988815	2.007706338	8.720000274	-0.040000373	-0.007392552	0.25	1.88E-05	-0.007162749	-9.18E-06	297.9967651	297.9967651	-6939.70166	-6879.720215	59.49834451	21.12182987	26.54939842	0	0	0	40	297.8893738	1	6	1	2.290649414	45.45454788
	3719411264	297.9971313	-6789.347656	-0.007151879	1.99E-06	1	0.999253354	40.02988815	2.007695577	8.720000274	-0.039932822	-0.007389437	0.25	1.71E-05	-0.007150987	-1.08E-05	297.9980164	297.9980164	-6819.304688	-6759.390625	59.84929572	21.12236608	26.54690933	0	0	0	40	297.8863525	1	6	1	2.290802002	44.47702789
	3719411266	297.9971161	-6669.519775	-0.007138783	1.68E-06	1	0.999253354	40.02988815	2.007704559	8.720000274	-0.039860274	-0.007373789	0.25	1.75E-05	-0.007137894	-1.04E-05	297.9974365	297.9974365	-6699.457031	-6639.58252	59.34436369	21.12195341	26.5454998	0	0	0	40	297.8888245	1	6	1	2.289428711	45.45454788
	3719411268	297.9962616	-6546.845703	-0.007126319	1.83E-06	1	0.999253354	40.02988815	2.007736855	8.720000274	-0.039792361	-0.007355308	0.25	1.85E-05	-0.007125436	-9.34E-06	297.9971924	297.9971924	-6579.800293	-6513.891113	59.64763556	21.12143144	26.54698372	0	0	0	40	297.889679	1	6	1	2.288208008	44.96578979
	3719411270	297.9972076	-6426.9375	-0.007111013	1.96E-06	1	0.999253354	40.02988815	2.007687116	8.720000274	-0.039704064	-0.007349451	0.25	1.66E-05	-0.007110125	-1.11E-05	297.9971924	297.9971924	-6453.936035	-6399.938965	59.67968233	21.12210924	26.54917717	0	0	0	40	297.8870544	1	6	1	2.290649414	44.96578979
	3719411272	297.9978333	-6307.021973	-0.007098729	1.74E-06	1	0.999253354	40.02988815	2.00767851	8.720000274	-0.039635397	-0.007336259	0.25	1.67E-05	-0.007097842	-1.10E-05	297.9991455	297.9991455	-6334.041016	-6280.00293	59.46160797	21.12119024	26.55480957	0	0	0	40	297.8914185	1	6	1	2.290802002	44.96578979
	3719411274	297.9974823	-6190.128906	-0.007082574	2.04E-06	1	0.999253354	40.02988815	2.007702952	8.720000274	-0.039546832	-0.007313395	0.25	1.78E-05	-0.007081694	-9.88E-06	297.9977722	297.9977722	-6220.101074	-6160.156738	59.54758711	21.12156085	26.5486393	0	0	0	40	297.8898926	1	6	1	2.291870117	44.96578979
	3719411276	297.9968872	-6067.263672	-0.007068374	1.43E-06	1	0.999253354	40.02988815	2.007635556	8.720000274	-0.039465093	-0.007304821	0.25	1.66E-05	-0.007067491	-1.10E-05	297.9971313	297.9971313	-6094.195801	-6040.331543	59.70860258	21.12115136	26.54615974	0	0	0	40	297.8885193	1	6	1	2.289276123	44.96578979
	3719411278	297.9975433	-5947.119385	-0.007049525	1.53E-06	1	0.999253354	40.02988815	2.007818462	8.720000274	-0.039365294	-0.007275183	0.25	1.85E-05	-0.007048652	-9.03E-06	297.9975586	297.9975586	-5974.099609	-5920.13916	59.37484721	21.1202474	26.54899025	0	0	0	40	297.8916626	1	6	1	2.290649414	45.45454788
	3719411280	297.9980927	-5830.144775	-0.007033817	1.61E-06	1	0.999253354	40.02988815	2.007797712	8.720000274	-0.03927657	-0.007262209	0.25	1.78E-05	-0.007032944	-9.61E-06	297.9979858	297.9979858	-5860.066895	-5800.222656	59.59526645	21.11967747	26.54796982	0	0	0	40	297.8890991	1	6	1	2.290039063	44.96578979
	3719411282	297.9990997	-5710.404541	-0.007016536	1.57E-06	1	0.999253354	40.02988815	2.007825722	8.720000274	-0.039179865	-0.007248357	0.25	1.71E-05	-0.007015662	-1.03E-05	297.9988098	297.9988098	-5740.355957	-5680.453125	59.59057668	21.11945261	26.54875183	0	0	0	40	297.8916321	1	6	1	2.288513184	44.96578979
	3719411284	297.9994507	-5587.459717	-0.00699733	1.65E-06	1	0.999253354	40.02988815	2.00778301	8.720000274	-0.039072952	-0.007222352	0.25	1.81E-05	-0.006996462	-9.17E-06	297.9995422	297.9995422	-5620.515625	-5554.403809	59.42096329	21.12080048	26.54975319	0	0	0	40	297.8884583	1	6	1	2.287902832	45.45454788
	3719411286	298.0007324	-5470.399658	-0.006978874	1.65E-06	1	0.999253354	40.02988815	2.007758743	8.720000274	-0.038969868	-0.00720096	0.25	1.85E-05	-0.00697801	-8.75E-06	298.000946	298.000946	-5500.324707	-5440.474609	59.80005312	21.12006509	26.54409027	0	0	0	40	297.8874207	1	6	1	2.289276123	44.96578979
	3719411288	297.9998474	-5350.467773	-0.006959073	1.47E-06	1	0.999253354	40.02988815	2.007698635	8.720000274	-0.038857662	-0.007183158	0.25	1.79E-05	-0.006958209	-9.23E-06	298	298	-5380.458984	-5320.476563	59.58666854	21.12092097	26.54939651	0	0	0	40	297.8882751	1	6	1	2.291107178	50.34213257
	3719411290	297.999176	-5227.716553	-0.006937324	1.70E-06	1	0.999253354	40.02988815	2.007753828	8.720000274	-0.038735934	-0.007167843	0.25	1.66E-05	-0.006936458	-1.04E-05	297.999054	297.999054	-5254.692871	-5200.740234	59.47176914	21.12027791	26.54803658	0	0	0	40	297.883667	1	6	1	2.291564941	44.96578979
	3719411292	298.0003967	-5110.560303	-0.006915683	1.45E-06	1	0.999253354	40.02988815	2.007805587	8.720000274	-0.038618355	-0.007133325	0.25	1.88E-05	-0.006914828	-8.20E-06	297.9998169	297.9998169	-5140.640137	-5080.480469	59.79536335	21.1202781	26.54677963	0	0	0	40	297.8858643	1	6	1	2.290649414	45.45454788
	3719411294	297.9990845	-4990.829346	-0.006890979	1.35E-06	1	0.999253354	40.02988815	2.007771949	8.720000274	-0.038477533	-0.007119776	0.25	1.66E-05	-0.006890119	-1.03E-05	297.9984741	297.9984741	-5020.783203	-4960.875488	59.53039128	21.12056866	26.54961395	0	0	0	40	297.8861084	1	6	1	2.289276123	44.96578979
	3719411296	297.998291	-4870.769531	-0.006867469	1.56E-06	1	0.999253354	40.02988815	2.007747177	8.720000274	-0.038346262	-0.007092979	0.25	1.69E-05	-0.006866614	-9.86E-06	297.9976501	297.9976501	-4900.698242	-4840.84082	59.29902924	21.12051351	26.54969978	0	0	0	40	297.883728	1	6	1	2.292480469	44.96578979
	3719411298	297.9992371	-4750.885742	-0.006839779	1.52E-06	1	0.999253354	40.02988815	2.007769522	8.720000274	-0.038191161	-0.007069216	0.25	1.60E-05	-0.006838924	-1.07E-05	297.9994507	297.9994507	-4780.906738	-4720.864746	59.57963388	21.12006844	26.54704857	0	0	0	40	297.8795776	1	6	1	2.288818359	44.96578979
	3719411300	297.9967041	-4630.859131	-0.006813303	1.50E-06	1	0.999253354	40.02988815	2.007817512	8.720000274	-0.038043739	-0.007044431	0.25	1.55E-05	-0.00681245	-1.11E-05	297.9969177	297.9969177	-4660.819336	-4600.898926	59.5006894	21.11896875	26.55219841	0	0	0	40	297.8863525	1	6	1	2.290802002	45.45454788
	3719411302	297.9969788	-4510.986572	-0.006785408	1.47E-06	1	0.999253354	40.02988815	2.007848837	8.720000274	-0.037890155	-0.007007128	0.25	1.70E-05	-0.006784565	-9.49E-06	297.9968262	297.9968262	-4540.937012	-4481.036133	59.64763556	21.12008398	26.54975891	0	0	0	40	297.8847046	1	6	1	2.290039063	45.45454788
	3719411304	297.9962463	-4391.073975	-0.00675598	1.77E-06	1	0.999253354	40.02988815	2.007804005	8.720000274	-0.037725617	-0.006973434	0.25	1.75E-05	-0.006755143	-8.88E-06	297.9967041	297.9967041	-4421.07666	-4361.071289	59.48505683	21.12131299	26.55574226	0	0	0	40	297.8859253	1	6	1	2.292633057	44.47702789
	3719411306	297.9960785	-4271.027588	-0.006723022	1.43E-06	1	0.999253354	40.02988815	2.007817926	8.720000274	-0.037540222	-0.006947992	0.25	1.59E-05	-0.006722182	-1.04E-05	297.9963379	297.9963379	-4301.230957	-4240.824219	59.69765978	21.1207365	26.55016899	0	0	0	40	297.8876953	1	6	1	2.289123535	44.96578979
	3719411308	297.9956818	-4151.011475	-0.006688262	1.42E-06	1	0.999253354	40.02988815	2.007866005	8.720000274	-0.037347705	-0.006908382	0.25	1.65E-05	-0.00668743	-9.62E-06	297.9950256	297.9950256	-4180.987305	-4121.035645	59.50772405	21.11947356	26.55290413	0	0	0	40	297.8899536	1	6	1	2.292938232	44.96578979
	3719411310	297.996521	-4031.255371	-0.006654487	1.76E-06	1	0.999253354	40.02988815	2.007860609	8.720000274	-0.037159714	-0.006869685	0.25	1.71E-05	-0.006653661	-8.89E-06	297.9967041	297.9967041	-4061.332031	-4001.178711	59.4897466	21.11972631	26.55614281	0	0	0	40	297.8912354	1	6	1	2.290496826	45.45454788
	3719411312	297.997879	-3911.372925	-0.006616417	1.53E-06	1	0.999253354	40.02988815	2.007840531	8.720000274	-0.036946127	-0.006833751	0.25	1.64E-05	-0.006615593	-9.46E-06	297.9981995	297.9981995	-3941.347412	-3881.398438	59.66483139	21.11871503	26.55003929	0	0	0	40	297.8886719	1	6	1	2.288513184	44.96578979
	3719411314	297.9976349	-3788.139038	-0.006577944	1.70E-06	1	0.999253354	40.02988815	2.007764375	8.720000274	-0.036730694	-0.006789909	0.25	1.70E-05	-0.006577128	-8.71E-06	297.9976196	297.9976196	-3821.168213	-3755.109863	59.80239801	21.11982978	26.55141449	0	0	0	40	297.8906555	1	6	1	2.291412354	44.96578979
	3719411316	297.9983521	-3668.358521	-0.006533281	1.73E-06	1	0.999253354	40.02988815	2.007853458	8.720000274	-0.036482072	-0.006748172	0.25	1.61E-05	-0.006532467	-9.38E-06	297.9988403	297.9988403	-3695.362793	-3641.354248	59.54524222	21.12073686	26.55295372	0	0	0	40	297.8916626	1	6	1	2.29019165	45.45454788
	3719411318	297.9973297	-3548.664673	-0.006488628	1.68E-06	1	0.999253354	40.02988815	2.007778933	8.720000274	-0.036231034	-0.006704026	0.25	1.56E-05	-0.006487818	-9.72E-06	297.9968262	297.9968262	-3581.686035	-3515.643311	59.51944848	21.12107517	26.55076981	0	0	0	40	297.8912048	1	6	1	2.288970947	45.45454788
	3719411320	297.9990234	-3431.503906	-0.006442131	1.72E-06	1	0.999253354	40.02988815	2.007842455	8.720000274	-0.035972289	-0.00665727	0.25	1.53E-05	-0.006441327	-9.84E-06	297.9981384	297.9981384	-3461.424561	-3401.583252	59.5116322	21.12132128	26.54831314	0	0	0	40	297.8914795	1	6	1	2.291107178	44.96578979
	3719411322	298.0001221	-3311.595093	-0.006389279	1.52E-06	1	0.999253354	40.02988815	2.007812798	8.720000274	-0.03567723	-0.006599526	0.25	1.57E-05	-0.006388483	-9.22E-06	298.0001831	298.0001831	-3341.654785	-3281.5354	59.77425938	21.12130176	26.55114365	0	0	0	40	297.8901672	1	6	1	2.29019165	45.45454788
	3719411324	298.0008087	-3191.720093	-0.006334198	1.72E-06	1	0.999253354	40.02988815	2.007819303	8.720000274	-0.03536708	-0.006557014	0.25	1.30E-05	-0.006333399	-1.17E-05	298.0002747	298.0002747	-3221.727295	-3161.712891	59.34514532	21.1216312	26.55111694	0	0	0	40	297.8898926	1	6	1	2.288208008	45.45454788
	3719411326	297.9999847	-3072.047119	-0.006275029	1.78E-06	1	0.999253354	40.02988815	2.007888374	8.720000274	-0.035039407	-0.006487721	0.25	1.44E-05	-0.006274243	-1.01E-05	298.0001221	298.0001221	-3101.907227	-3042.187012	59.58432365	21.11982323	26.55275536	0	0	0	40	297.8887024	1	6	1	2.290344238	43.98826981
	3719411328	298.0006714	-2951.691528	-0.006212316	1.80E-06	1	0.999253354	40.02988815	2.007870686	8.720000274	-0.034691122	-0.006411108	0.25	1.63E-05	-0.006211545	-7.92E-06	298.0009155	298.0009155	-2981.807861	-2921.575195	59.31231692	21.12072565	26.55144882	0	0	0	40	297.8880005	1	6	1	2.290039063	44.96578979
	3719411330	297.9995117	-2829.016724	-0.006145967	1.92E-06	1	0.999253354	40.02988815	2.007911426	8.720000274	-0.034319466	-0.006352426	0.25	1.44E-05	-0.006145198	-9.57E-06	297.999115	297.999115	-2862.11377	-2795.919678	59.69375164	21.11996845	26.55225563	0	0	0	40	297.8861389	1	6	1	2.286834717	45.45454788
	3719411332	298.0007324	-2715.186523	-0.006073574	2.15E-06	1	0.999253354	40.02988815	2.007889745	8.720000274	-0.033914639	-0.006278753	0.25	1.40E-05	-0.006072813	-9.67E-06	297.9999695	297.9999695	-2748.279785	-2682.093262	59.46707937	21.12062314	26.54533005	0	0	0	40	297.8857117	1	6	1	2.291412354	44.47702789
	3719411334	298.0001984	-2595.082275	-0.005994711	2.08E-06	1	0.999253354	40.02988815	2.007900337	8.720000274	-0.033474344	-0.006197762	0.25	1.38E-05	-0.00599396	-9.64E-06	298.0000916	298.0000916	-2622.275879	-2567.888672	59.43112446	21.11969684	26.55063248	0	0	0	40	297.8821411	1	6	1	2.287445068	45.45454788
	3719411336	297.9994202	-2468.921265	-0.005909415	2.30E-06	1	0.999253354	40.02988815	2.007932965	8.720000274	-0.032998744	-0.006108719	0.25	1.37E-05	-0.005908675	-9.33E-06	297.9994812	297.9994812	-2501.767334	-2436.075195	59.37875535	21.12066274	26.54961205	0	0	0	40	297.8836975	1	6	1	2.288513184	44.96578979
	3719411338	298.000412	-2352.161011	-0.005816411	2.54E-06	1	0.999253354	40.02988815	2.00785855	8.720000274	-0.0324784	-0.006011594	0.25	1.37E-05	-0.005815684	-9.05E-06	298.000946	298.000946	-2382.080566	-2322.241455	59.884469	21.12073543	26.54814339	0	0	0	40	297.8834839	1	6	1	2.288513184	44.96578979
	3719411340	297.9995728	-2232.164307	-0.005715901	2.83E-06	1	0.999253354	40.02988815	2.007900635	8.720000274	-0.031917498	-0.005909425	0.25	1.31E-05	-0.005715185	-9.17E-06	297.9988403	297.9988403	-2262.164551	-2202.164063	59.64216416	21.1200965	26.55196571	0	0	0	40	297.8807983	1	6	1	2.288665771	45.45454788
	3719411342	297.9988861	-2115.097778	-0.005608427	2.77E-06	1	0.999253354	40.02988815	2.007921032	8.720000274	-0.031318984	-0.005791351	0.25	1.41E-05	-0.005607729	-7.75E-06	297.9994202	297.9994202	-2142.124512	-2088.071045	59.61089902	21.11944139	26.54758263	0	0	0	40	297.8832397	1	6	1	2.288970947	44.96578979
	3719411344	297.9981079	-1935.084961	-0.005420125	2.85E-06	1	0.999253354	40.02988815	2.007935919	8.720000274	-0.030280211	-0.005591771	2.5	1.50E-05	-0.005419456	-6.19E-06	297.9993286	297.9993286	-2016.391235	-1853.778687	59.5389892	21.11899288	26.5513382	0	0	0	40	297.8823853	1	6	1	2.290649414	45.45454788
	3719411347	297.9972839	-1778.799133	-0.005212555	3.49E-06	1	0.999253354	40.02988815	2.007956142	8.720000274	-0.029108172	-0.005386066	0.25	1.25E-05	-0.005211904	-7.81E-06	297.9968872	297.9968872	-1853.778687	-1703.81958	59.45613657	21.11896691	26.54942322	0	0	0	40	297.8823853	1	6	1	2.289428711	45.45454788
	3719411350	297.999527	-1631.940125	-0.005051658	3.93E-06	1	0.999253354	40.02988815	2.007969174	8.720000274	-0.028210486	-0.005216503	0.25	1.28E-05	-0.00505103	-6.97E-06	297.9992981	297.9992981	-1662.002686	-1601.877563	59.50225265	21.11924992	26.55263519	0	0	0	40	297.8869934	1	6	1	2.291564941	44.96578979
	3719411352	297.998764	-1515.317749	-0.004875714	4.19E-06	1	0.999253354	40.02988815	2.007933424	8.720000274	-0.027226197	-0.005041575	0.25	1.11E-05	-0.004875103	-7.95E-06	297.9981689	297.9981689	-1548.242432	-1482.393066	59.47724054	21.118818	26.55057144	0	0	0	40	297.887207	1	6	1	2.289733887	44.96578979
	3719411354	297.9987946	-1392.554871	-0.00467804	4.61E-06	1	0.999253354	40.02988815	2.007929828	8.720000274	-0.026121942	-0.004839264	0.25	1.03E-05	-0.004677452	-8.01E-06	297.9995422	297.9995422	-1422.507813	-1362.601929	59.58666854	21.11931709	26.55767632	0	0	0	40	297.8847351	1	6	1	2.289123535	44.96578979
	3719411356	297.9981232	-1275.35199	-0.004457818	5.45E-06	1	0.999253354	40.02988815	2.008052337	8.720000274	-0.024893463	-0.004612881	0.25	9.57E-06	-0.004457257	-7.84E-06	297.9982605	297.9982605	-1308.493042	-1242.210938	59.50772405	21.11747286	26.55394363	0	0	0	40	297.8864136	1	6	1	2.289733887	44.96578979
	3719411357	297.9981537	-1158.547546	-0.004211509	5.74E-06	1	0.999253354	40.02988815	2.007966556	8.720000274	-0.023518879	-0.004348121	0.25	1.08E-05	-0.004210986	-5.67E-06	297.9979858	297.9979858	-1188.431519	-1128.663574	59.5444606	21.11883937	26.55901718	0	0	0	40	297.8869019	1	6	1	2.288513184	44.96578979
	3719411360	297.9968872	-1029.599487	-0.003936806	6.60E-06	1	0.999253354	40.02988815	2.007988711	8.720000274	-0.021983094	-0.004074981	0.25	8.21E-06	-0.003936309	-7.16E-06	297.9969788	297.9969788	-1062.425415	-996.7735596	59.42487143	21.11885227	26.55402946	0	0	0	40	297.8861389	1	6	1	2.28805542	45.45454788
	3719411361	297.9972687	-915.6445923	-0.003625063	7.60E-06	1	0.999253354	40.02988815	2.007988268	8.720000274	-0.020242305	-0.003752367	0.25	7.54E-06	-0.003624606	-6.61E-06	297.9981079	297.9981079	-942.6618042	-888.6273804	59.7281433	21.11837583	26.55372047	0	0	0	40	297.8880615	1	6	1	2.288360596	44.96578979
	3719411364	297.9966431	-798.5311584	-0.003274371	8.40E-06	1	0.999253354	40.02988815	2.00802261	8.720000274	-0.018284517	-0.003388485	0.25	6.98E-06	-0.003273959	-5.80E-06	297.9965515	297.9965515	-828.4525146	-768.6098022	59.54758711	21.11846773	26.55118942	0	0	0	40	297.8880615	1	6	1	2.288970947	45.45454788
	3719411366	297.9966431	-678.6171875	-0.002881768	9.29E-06	1	0.999253354	40.02988815	2.007970603	8.720000274	-0.016092868	-0.002976316	0.25	7.18E-06	-0.00288141	-4.07E-06	297.9960022	297.9960022	-708.642395	-648.59198	59.45301006	21.11863797	26.55122375	0	0	0	40	297.8875732	1	6	1	2.288818359	45.45454788
	3719411368	297.9964142	-555.6656189	-0.002440318	1.07E-05	1	0.999253354	40.02988815	2.008008191	8.720000274	-0.013627336	-0.002523361	0.25	5.56E-06	-0.002440012	-3.97E-06	297.9960022	297.9960022	-588.6097412	-522.7214966	59.7117291	21.11938509	26.5591259	0	0	0	40	297.8901367	1	6	1	2.288970947	44.96578979
	3719411370	297.9966736	-435.7870483	-0.001949903	1.18E-05	1	0.999253354	40.02988815	2.007976855	8.720000274	-0.010886345	-0.00202814	0.25	2.31E-06	-0.001949651	-5.31E-06	297.996521	297.996521	-468.7913208	-402.7827759	59.53742594	21.11829741	26.55399323	0	0	0	40	297.8875427	1	6	1	2.288818359	45.45454788
	3719411372	297.9958801	-309.6915283	-0.001407065	1.30E-05	1	0.999253354	40.02988815	2.007954728	8.720000274	-0.007855709	-0.001462845	0.25	1.78E-06	-0.001406883	-3.71E-06	297.9960022	297.9960022	-342.594696	-276.7883606	59.39204303	21.11832431	26.55480957	0	0	0	40	297.8921204	1	6	1	2.289733887	44.96578979
	3719411374	297.9968414	-195.6764755	-0.000816836	1.41E-05	1	0.999253354	40.02988815	2.007920712	8.720000274	-0.004559352	-0.000854579	0.25	7.21E-08	-0.000816727	-3.12E-06	297.99646	297.99646	-222.6479797	-168.7049713	59.44988354	21.11946497	26.55645752	0	0	0	40	297.8921204	1	6	1	2.289886475	45.45454788
	3719411375	297.9961548	-75.93256569	-0.000187522	1.49E-05	1	0.999253354	40.02988815	2.007931384	8.720000274	-0.001046695	-0.000196225	0.25	9.92E-09	-0.000187497	-7.22E-07	297.995575	297.995575	-108.9266663	-42.93846512	59.413147	21.11935647	26.55105209	0	0	0	40	297.8903503	1	6	1	2.290039063	45.45454788
	3719411377	297.9966583	43.95091534	0.000465789	1.47E-05	1	0.999253354	40.02988815	2.007959823	8.720000274	0.002602501	0.000473746	0.25	-2.47E-06	0.000465737	-6.54E-07	297.997406	297.997406	17.01701927	70.8848114	59.78754706	21.11889899	26.55176735	0	0	0	40	297.8934937	1	6	1	2.288513184	45.45454788
	3719411380	297.9965363	163.7956924	0.001094705	1.37E-05	1	0.999253354	40.02988815	2.007933106	8.720000274	0.006114911	0.00112112	0.25	-4.43E-06	0.001094576	-1.54E-07	297.9970093	297.9970093	130.9071198	196.6842651	59.47802217	21.11973861	26.55919456	0	0	0	40	297.8925171	1	6	1	2.288208008	44.96578979
	3719411382	297.9963684	283.6464005	0.001677981	1.27E-05	1	0.999253354	40.02988815	2.007909989	8.720000274	0.009373785	0.001713871	0.25	-7.61E-06	0.001677785	-1.06E-06	297.9961853	297.9961853	250.6942902	316.5985107	59.35765138	21.12049481	26.55892944	0	0	0	40	297.8954468	1	6	1	2.289886475	45.45454788
	3719411384	297.9971313	406.6208038	0.002213985	1.16E-05	1	0.999253354	40.02988815	2.00792295	8.720000274	0.012367013	0.00226751	0.25	-8.93E-06	0.002213723	-2.90E-07	297.9967041	297.9967041	376.5049744	436.7366333	59.73439633	21.12014956	26.54963303	0	0	0	40	297.8942261	1	6	1	2.289123535	45.45454788
	3719411385	297.9976959	520.6550903	0.002699266	1.07E-05	1	0.999253354	40.02988815	2.008022512	8.720000274	0.015075813	0.002778647	0.25	-8.39E-06	0.002698937	2.15E-06	297.9969788	297.9969788	490.6808472	550.6293335	59.72032701	21.11907411	26.55110168	0	0	0	40	297.8938599	1	6	1	2.28805542	44.96578979
	3719411388	297.9985199	646.4489136	0.003131539	9.50E-06	1	0.999253354	40.02988815	2.007978201	8.720000274	0.01749199	0.003211634	0.25	-1.19E-05	0.003131165	3.60E-07	297.9983826	297.9983826	616.5789795	676.3188477	59.29433947	21.11936921	26.55514526	0	0	0	40	297.8946838	1	6	1	2.289123535	45.45454788
	3719411390	297.9986725	763.3224792	0.003515224	8.50E-06	1	0.999253354	40.02988815	2.008015761	8.720000274	0.019632828	0.003619491	0.25	-1.08E-05	0.003514794	2.97E-06	297.9987793	297.9987793	730.3772583	796.2677002	59.46551611	21.11885863	26.55644608	0	0	0	40	297.8947449	1	6	1	2.288970947	44.47702789
	3719411392	297.9987793	883.5219727	0.003857176	7.42E-06	1	0.999253354	40.02988815	2.007980977	8.720000274	0.021543778	0.003963665	0.25	-1.32E-05	0.00385671	1.85E-06	297.9989624	297.9989624	850.602478	916.4414673	59.64216416	21.11865856	26.55307388	0	0	0	40	297.8929443	1	6	1	2.288513184	44.47702789
	3719411393	297.9992981	1000.276001	0.00416009	6.51E-06	1	0.999253354	40.02988815	2.00796455	8.720000274	0.023235137	0.004276759	0.25	-1.39E-05	0.004159586	2.32E-06	297.9988403	297.9988403	970.2584229	1030.293579	59.75393704	21.11818141	26.55699921	0	0	0	40	297.8921814	1	6	1	2.286682129	45.45454788
	3719411395	298.000061	1122.969849	0.004426903	6.12E-06	1	0.999253354	40.02988815	2.008015757	8.720000274	0.024726371	0.004548935	0.25	-1.52E-05	0.004426368	2.07E-06	297.9996033	297.9996033	1089.998535	1155.941162	59.4788038	21.11860342	26.55540276	0	0	0	40	297.8899231	1	6	1	2.28805542	45.45454788
	3719411397	297.9995422	1242.918457	0.004667029	5.56E-06	1	0.999253354	40.02988815	2.007982772	8.720000274	0.026067563	0.004793577	0.25	-1.64E-05	0.004666466	1.82E-06	297.9992371	297.9992371	1209.730591	1276.106323	59.60386436	21.11982022	26.55358315	0	0	0	40	297.8864441	1	6	1	2.287902832	44.47702789
	3719411399	297.999588	1359.874023	0.004877373	4.75E-06	1	0.999253354	40.02988815	2.008023368	8.720000274	0.027240341	0.005023681	0.25	-1.46E-05	0.004876775	4.40E-06	297.9999695	297.9999695	1330.009766	1389.738281	59.40298583	21.11813668	26.55197525	0	0	0	40	297.8872986	1	6	1	2.288665771	45.45454788
	3719411402	298.0004883	1482.687622	0.005067987	4.24E-06	1	0.999253354	40.02988815	2.007929301	8.720000274	0.028303297	0.005221756	0.25	-1.49E-05	0.005067365	4.93E-06	298.0003662	298.0003662	1449.81665	1515.558594	59.60699088	21.11973131	26.55361557	0	0	0	40	297.8855896	1	6	1	2.296600342	45.45454788
	3719411404	297.9992523	1605.315796	0.005239266	3.88E-06	1	0.999253354	40.02988815	2.008015598	8.720000274	0.029261986	0.005393391	0.25	-1.63E-05	0.005238626	4.19E-06	297.9999084	297.9999084	1581.348145	1629.283447	59.79770824	21.12030986	26.55629158	0	0	0	40	297.8865051	1	6	1	2.289886475	45.45454788
	3719411405	297.9992371	1722.493958	0.005389995	3.51E-06	1	0.999253354	40.02988815	2.008002127	8.720000274	0.030103606	0.005548679	0.25	-1.67E-05	0.005389336	4.34E-06	297.9989319	297.9989319	1695.587402	1749.400513	59.48818334	21.11911646	26.55262947	0	0	0	40	297.8858643	1	6	1	2.290344238	45.45454788
	3719411407	297.999115	1839.414917	0.005527995	3.50E-06	1	0.999253354	40.02988815	2.007976135	8.720000274	0.030875298	0.005683602	0.25	-1.84E-05	0.005527325	3.18E-06	297.9985352	297.9985352	1809.439575	1869.390259	59.61011739	21.11981133	26.54979134	0	0	0	40	297.8822632	1	6	1	2.289276123	45.45454788
	3719411410	297.9985962	1962.119202	0.005653058	3.52E-06	1	0.999253354	40.02988815	2.007950339	8.720000274	0.031573149	0.005813557	0.25	-1.86E-05	0.005652372	3.51E-06	297.9985352	297.9985352	1935.085693	1989.15271	59.59213993	21.11939734	26.55109978	0	0	0	40	297.8847351	1	6	1	2.290039063	45.45454788
	3719411411	298.0008087	2078.984009	0.00576563	2.97E-06	1	0.999253354	40.02988815	2.007949647	8.720000274	0.032200513	0.005936545	0.25	-1.76E-05	0.005764925	4.88E-06	298.0004272	298.0004272	2048.968262	2108.999756	59.59448482	21.11856262	26.55441284	0	0	0	40	297.8834229	1	6	1	2.29019165	45.45454788
	3719411413	298.0010529	2199.036743	0.005866936	2.53E-06	1	0.999253354	40.02988815	2.007910731	8.720000274	0.032766836	0.006034637	0.25	-1.90E-05	0.005866222	3.87E-06	298.0007629	298.0007629	2169.041748	2229.031738	59.53664431	21.12020037	26.55129433	0	0	0	40	297.8818054	1	6	1	2.288970947	45.45454788
	3719411415	298.0001373	2318.702515	0.005960695	2.48E-06	1	0.999253354	40.02988815	2.007975942	8.720000274	0.033291192	0.006132982	0.25	-1.90E-05	0.00595997	4.24E-06	297.9997559	297.9997559	2288.810791	2348.594238	59.43268772	21.11947615	26.55240822	0	0	0	40	297.8842468	1	6	1	2.289276123	45.45454788
	3719411417	298.000473	2438.471558	0.006046529	2.24E-06	1	0.999253354	40.02988815	2.00797972	8.720000274	0.033771124	0.006218745	0.25	-1.98E-05	0.006045795	3.84E-06	298.0004883	298.0004883	2408.47583	2468.467285	59.59292156	21.11859401	26.55539894	0	0	0	40	297.8811646	1	6	1	2.289733887	45.45454788
	3719411420	297.9999237	2602.092163	0.006153764	2.45E-06	1	0.999253354	40.02988815	2.007986517	8.720000274	0.03438488	0.006320663	2.5	-2.20E-05	0.006153024	1.99E-06	298.0010376	298.0010376	2517.332275	2686.852051	59.7555003	21.12007795	26.55482864	0	0	0	40	297.8801575	1	6	1	2.29675293	44.96578979
	3719411423	297.9986877	2761.335083	0.006258793	2.27E-06	1	0.999253354	40.02988815	2.008006812	8.720000274	0.034954586	0.00645063	0.25	-1.80E-05	0.006258024	6.39E-06	297.9988098	297.9988098	2686.852051	2835.818115	59.36937581	21.11876399	26.55341721	0	0	0	40	297.8829041	1	6	1	2.289276123	44.96578979
	3719411425	297.9985352	2922.702759	0.006318133	2.71E-06	1	0.999253354	40.02988815	2.007999756	8.720000274	0.035287679	0.006502138	0.25	-1.99E-05	0.006317363	4.73E-06	297.9988098	297.9988098	2889.746582	2955.658936	59.60230111	21.11928115	26.55452347	0	0	0	40	297.8825073	1	6	1	2.287902832	45.45454788
	3719411427	297.9965515	3039.382935	0.006374987	2.08E-06	1	0.999253354	40.02988815	2.008008999	8.720000274	0.035603372	0.006571367	0.25	-1.82E-05	0.006374204	6.69E-06	297.9973145	297.9973145	3009.600098	3069.165771	59.83991618	21.11851016	26.55176926	0	0	0	40	297.883606	1	6	1	2.286529541	44.96578979
	3719411429	297.9960022	3158.844727	0.006426709	2.02E-06	1	0.999253354	40.02988815	2.008007013	8.720000274	0.035895721	0.006605862	0.25	-2.17E-05	0.006425931	3.37E-06	297.9950562	297.9950562	3128.94165	3188.747803	59.65388859	21.11960957	26.5543766	0	0	0	40	297.8828125	1	6	1	2.288818359	44.96578979
	3719411432	297.9966888	3284.720215	0.006476045	2.27E-06	1	0.999253354	40.02988815	2.007938649	8.720000274	0.036169196	0.00666125	0.25	-2.10E-05	0.006475259	4.27E-06	297.9968872	297.9968872	3260.639893	3308.800537	59.5444606	21.1190813	26.55707932	0	0	0	40	297.8846436	1	6	1	2.289733887	44.96578979
	3719411433	297.9962311	3398.812866	0.006519959	2.38E-06	1	0.999253354	40.02988815	2.00798137	8.720000274	0.036415037	0.006707408	0.25	-2.10E-05	0.006519167	4.45E-06	297.9967346	297.9967346	3368.667725	3428.958008	59.66952116	21.11872533	26.55741119	0	0	0	40	297.885376	1	6	1	2.287750244	45.45454788
	3719411435	297.9968262	3518.992676	0.006561467	2.24E-06	1	0.999253354	40.02988815	2.007986807	8.720000274	0.036645521	0.00675778	0.25	-1.98E-05	0.006560664	5.85E-06	297.9969177	297.9969177	3488.975098	3549.010254	59.41392863	21.11869276	26.55037308	0	0	0	40	297.8890686	1	6	1	2.288818359	44.47702789
	3719411437	297.9982605	3638.973511	0.006602164	2.33E-06	1	0.999253354	40.02988815	2.008054544	8.720000274	0.036874488	0.006797304	0.25	-2.03E-05	0.006601358	5.42E-06	297.9989319	297.9989319	3608.817383	3669.129639	59.467861	21.11849502	26.5520134	0	0	0	40	297.8916321	1	6	1	2.288665771	44.96578979
	3719411439	297.9978638	3758.992065	0.006639349	2.27E-06	1	0.999253354	40.02988815	2.00804353	8.720000274	0.037082051	0.00683519	0.25	-2.05E-05	0.006638539	5.39E-06	297.9971619	297.9971619	3728.980713	3789.003418	59.64372742	21.11730373	26.54957581	0	0	0	40	297.8888855	1	6	1	2.296600342	44.96578979
	3719411441	297.9988251	3879.296265	0.006670156	2.25E-06	1	0.999253354	40.02988815	2.008039719	8.720000274	0.037254746	0.006863155	0.25	-2.13E-05	0.006669345	4.74E-06	298.000061	298.000061	3849.360352	3909.232178	59.63747439	21.11778692	26.5487175	0	0	0	40	297.8924561	1	6	1	2.289733887	45.45454788
	3719411443	297.9993439	3999.171875	0.006702903	1.93E-06	1	0.999253354	40.02988815	2.008000566	8.720000274	0.037434523	0.006909673	0.25	-1.91E-05	0.006702078	7.09E-06	297.9996338	297.9996338	3969.120605	4029.223145	59.6515437	21.11871796	26.55666161	0	0	0	40	297.8918152	1	6	1	2.288208008	45.45454788
	3719411445	297.9991302	4119.227905	0.006735986	1.93E-06	1	0.999253354	40.02988815	2.008034636	8.720000274	0.037619851	0.006944094	0.25	-1.91E-05	0.006735157	7.16E-06	297.9997253	297.9997253	4089.153564	4149.302246	59.69062513	21.11744914	26.55353546	0	0	0	40	297.8876343	1	6	1	2.289276123	45.45454788
	3719411447	297.9986572	4239.38501	0.00676437	2.14E-06	1	0.999253354	40.02988815	2.008058792	8.720000274	0.037779733	0.006968504	0.25	-2.01E-05	0.006763541	6.31E-06	297.9995728	297.9995728	4209.174316	4269.595703	59.52960965	21.1178648	26.55448532	0	0	0	40	297.8908386	1	6	1	2.290649414	45.45454788
	3719411450	297.9979706	4362.73291	0.006792227	1.82E-06	1	0.999253354	40.02988815	2.008104715	8.720000274	0.037936943	0.006993101	0.25	-2.09E-05	0.006791398	5.57E-06	297.9980164	297.9980164	4329.644043	4395.821777	59.78520218	21.11752828	26.55463791	0	0	0	40	297.8886719	1	6	1	2.290039063	45.45454788
	3719411451	297.9987488	4479.644775	0.006819001	2.02E-06	1	0.999253354	40.02988815	2.008094571	8.720000274	0.038087992	0.007011626	0.25	-2.26E-05	0.006818175	3.98E-06	297.9983826	297.9983826	4449.681641	4509.60791	59.54211571	21.11759084	26.5538311	0	0	0	40	297.8884583	1	6	1	2.289428711	45.45454788
	3719411453	297.9980469	4599.353027	0.006846018	1.86E-06	1	0.999253354	40.02988815	2.008089387	8.720000274	0.038237249	0.007047667	0.25	-2.12E-05	0.006845183	5.48E-06	297.9978333	297.9978333	4569.426758	4629.279297	59.7007863	21.11728335	26.5514679	0	0	0	40	297.8875732	1	6	1	2.288665771	45.45454788
	3719411455	297.9973602	4722.696045	0.006869429	2.32E-06	1	0.999253354	40.02988815	2.008076547	8.720000274	0.038367381	0.007073835	0.25	-2.09E-05	0.00686859	5.87E-06	297.9977417	297.9977417	4695.720703	4749.671387	59.35217998	21.11786421	26.55168152	0	0	0	40	297.8862915	1	6	1	2.29019165	45.45454788
	3719411457	297.9968872	4839.582764	0.006892264	1.94E-06	1	0.999253354	40.02988815	2.008046716	8.720000274	0.038495775	0.00708977	0.25	-2.23E-05	0.006891427	4.55E-06	297.9968262	297.9968262	4809.636719	4869.528809	59.34436369	21.11672715	26.55019188	0	0	0	40	297.8898621	1	6	1	2.289123535	45.45454788
	3719411459	297.9959106	4959.488525	0.006915164	2.11E-06	1	0.999253354	40.02988815	2.008069691	8.720000274	0.038624252	0.007112623	0.25	-2.26E-05	0.006914325	4.43E-06	297.9962463	297.9962463	4929.390137	4989.586914	59.50772405	21.11837731	26.54922676	0	0	0	40	297.8873291	1	6	1	2.288970947	45.45454788
	3719411461	297.996109	5082.628174	0.006936861	2.01E-06	1	0.999253354	40.02988815	2.00805231	8.720000274	0.038745997	0.007130176	0.25	-2.35E-05	0.006936022	3.60E-06	297.9962158	297.9962158	5055.640137	5109.616211	59.6898435	21.11849047	26.55396652	0	0	0	40	297.8912048	1	6	1	2.28805542	45.45454788
	3719411463	297.9983215	5199.816406	0.006956489	2.42E-06	1	0.999253354	40.02988815	2.008031684	8.720000274	0.038853347	0.007160443	0.25	-2.17E-05	0.006955641	5.43E-06	297.9987183	297.9987183	5169.743652	5229.88916	59.52882802	21.11773144	26.55220795	0	0	0	40	297.8923035	1	6	1	2.286529541	44.96578979
	3719411465	297.9971619	5316.773682	0.006978287	2.29E-06	1	0.999253354	40.02988815	2.008067773	8.720000274	0.038976061	0.007181388	0.25	-2.21E-05	0.006977437	5.16E-06	297.9971313	297.9971313	5289.95166	5343.595703	59.42018166	21.1176692	26.55086517	0	0	0	40	297.8908691	1	6	1	2.288513184	44.96578979
	3719411467	297.9979401	5439.565674	0.006995152	2.25E-06	1	0.999253354	40.02988815	2.00802793	8.720000274	0.039070698	0.007192336	0.25	-2.33E-05	0.006994305	4.05E-06	297.9986267	297.9986267	5409.538574	5469.592773	59.43737749	21.11797336	26.54656792	0	0	0	40	297.8933105	1	6	1	2.287902832	44.96578979
	3719411469	297.9967804	5559.858398	0.007011654	2.11E-06	1	0.999253354	40.02988815	2.00805431	8.720000274	0.039162902	0.007211827	0.25	-2.29E-05	0.007010803	4.49E-06	297.9959412	297.9959412	5529.812988	5589.903809	59.49834451	21.11799624	26.5485611	0	0	0	40	297.8919983	1	6	1	2.289886475	45.45454788
	3719411471	297.9982147	5679.808594	0.007030599	2.12E-06	1	0.999253354	40.02988815	2.008021576	8.720000274	0.039266112	0.007241822	0.25	-2.10E-05	0.007029738	6.41E-06	297.9981995	297.9981995	5649.926758	5709.69043	59.49599963	21.11755113	26.54802704	0	0	0	40	297.8900757	1	6	1	2.290344238	45.94330597
	3719411473	297.9988403	5799.873779	0.007048143	2.44E-06	1	0.999253354	40.02988815	2.00801932	8.720000274	0.039364751	0.007256169	0.25	-2.18E-05	0.007047283	5.76E-06	297.9985657	297.9985657	5769.879883	5829.867676	59.30762715	21.11892332	26.54668236	0	0	0	40	297.8920593	1	6	1	2.288208008	45.45454788
	3719411475	297.999176	5919.845459	0.007062726	2.17E-06	1	0.999253354	40.02988815	2.008002571	8.720000274	0.039445776	0.007271713	0.25	-2.17E-05	0.007061864	5.88E-06	297.9995728	297.9995728	5889.731445	5949.959473	59.58745016	21.11805411	26.55189896	0	0	0	40	297.8879395	1	6	1	2.295074463	45.45454788
	3719411478	297.9995117	6043.00293	0.007079024	2.21E-06	1	0.999253354	40.02988815	2.008060292	8.720000274	0.039538642	0.007284653	0.25	-2.25E-05	0.007078163	5.17E-06	297.9992371	297.9992371	6016.037109	6069.96875	59.76800635	21.11756021	26.5488739	0	0	0	40	297.8894958	1	6	1	2.289123535	45.45454788
	3719411479	297.9975128	6157.004639	0.007092698	2.31E-06	1	0.999253354	40.02988815	2.008047326	8.720000274	0.039612972	0.007308296	0.25	-2.08E-05	0.007091829	6.90E-06	297.9968262	297.9968262	6124.07666	6189.932617	59.46707937	21.11722543	26.54624939	0	0	0	40	297.8894958	1	6	1	2.287902832	45.45454788
	3719411482	297.9990082	6282.914795	0.007108554	2.35E-06	1	0.999253354	40.02988815	2.008024025	8.720000274	0.039700352	0.007328469	0.25	-2.01E-05	0.00710768	7.61E-06	297.999176	297.999176	6249.962891	6315.866699	59.57416248	21.11826071	26.55173874	0	0	0	40	297.8880615	1	6	1	2.289428711	45.45454788
	3719411483	297.9993439	6399.872803	0.007120794	2.50E-06	1	0.999253354	40.02988815	2.008008648	8.720000274	0.039770962	0.007327468	0.25	-2.26E-05	0.007119927	5.20E-06	297.9997864	297.9997864	6369.827637	6429.917969	59.48740171	21.11781393	26.55174637	0	0	0	40	297.8893738	1	6	1	2.288818359	44.96578979
	3719411485	297.9987793	6519.923828	0.007132925	2.26E-06	1	0.999253354	40.02988815	2.008016852	8.720000274	0.039839354	0.007337418	0.25	-2.31E-05	0.007132059	4.75E-06	297.9987183	297.9987183	6489.95459	6549.893066	59.58276039	21.11868434	26.54595184	0	0	0	40	297.8855591	1	6	1	2.287750244	45.45454788
	3719411487	297.9977264	6639.824951	0.007147021	2.66E-06	1	0.999253354	40.02988815	2.008054271	8.720000274	0.039918745	0.007352322	0.25	-2.31E-05	0.007146154	4.81E-06	297.9992065	297.9992065	6609.839844	6669.810059	59.67030279	21.11808782	26.55242538	0	0	0	40	297.8878174	1	6	1	2.287902832	45.45454788
	3719411489	297.9987183	6759.944092	0.007157796	2.61E-06	1	0.999253354	40.02988815	2.008054142	8.720000274	0.039977263	0.00737226	0.25	-2.15E-05	0.007156921	6.40E-06	297.9985657	297.9985657	6729.970703	6789.91748	59.64450905	21.11797439	26.54445076	0	0	0	40	297.8863525	1	6	1	2.289581299	45.45454788
	3719411491	297.9992065	6880.49292	0.007171869	2.75E-06	1	0.999253354	40.02988815	2.008003676	8.720000274	0.04005469	0.007387706	0.25	-2.14E-05	0.007170991	6.61E-06	297.9993896	297.9993896	6850.527832	6910.458008	59.67264767	21.11885325	26.54680824	0	0	0	40	297.8859863	1	6	1	2.289428711	45.45454788
	3719411493	297.9994202	7000.434326	0.007180117	2.54E-06	1	0.999253354	40.02988815	2.008106017	8.720000274	0.040104278	0.007388139	0.25	-2.29E-05	0.007179243	5.11E-06	297.9994507	297.9994507	6970.449219	7030.419434	59.61168065	21.11790772	26.55239105	0	0	0	40	297.8874512	1	6	1	2.288665771	45.45454788
	3719411495	297.9992371	7120.331055	0.007192845	2.45E-06	1	0.999253354	40.02988815	2.008038969	8.720000274	0.040172639	0.007408778	0.25	-2.16E-05	0.007191965	6.51E-06	297.9996338	297.9996338	7090.291504	7150.370605	59.47020589	21.11741051	26.54792023	0	0	0	40	297.8872986	1	6	1	2.28805542	45.45454788
	3719411497	297.9974823	7240.428955	0.007202473	2.47E-06	1	0.999253354	40.02988815	2.008096125	8.720000274	0.040227045	0.007421329	0.25	-2.11E-05	0.00720159	6.96E-06	297.997406	297.997406	7210.317871	7270.540039	59.54915037	21.11662935	26.54664803	0	0	0	40	297.8845215	1	6	1	2.290039063	45.45454788
	3719411499	297.9984436	7360.508301	0.007212065	2.40E-06	1	0.999253354	40.02988815	2.008092769	8.720000274	0.040282907	0.007418671	0.25	-2.34E-05	0.00721119	4.72E-06	297.9977417	297.9977417	7330.536621	7390.47998	59.29355784	21.11713669	26.54702187	0	0	0	40	297.8882751	1	6	1	2.288818359	45.45454788
	3719411501	297.9981995	7480.456543	0.007223811	2.34E-06	1	0.999253354	40.02988815	2.008096682	8.720000274	0.040346897	0.007439767	0.25	-2.18E-05	0.007222928	6.34E-06	297.9981079	297.9981079	7450.448242	7510.464844	59.48583846	21.11804887	26.54710579	0	0	0	40	297.8853455	1	6	1	2.28805542	43.49951172
	3719411503	297.9985809	7600.380127	0.00723083	2.61E-06	1	0.999253354	40.02988815	2.008062016	8.720000274	0.040386613	0.007440601	0.25	-2.30E-05	0.00722995	5.23E-06	297.9986267	297.9986267	7570.398438	7630.361816	59.49365474	21.11815014	26.54616356	0	0	0	40	297.8888245	1	6	1	2.289581299	45.45454788
	3719411505	297.9980927	7717.735596	0.007238592	2.58E-06	1	0.999253354	40.02988815	2.008091812	8.720000274	0.040429393	0.007454808	0.25	-2.19E-05	0.007237707	6.33E-06	297.9983826	297.9983826	7684.779785	7750.691406	59.48271194	21.11804785	26.54729271	0	0	0	40	297.8886108	1	6	1	2.287902832	44.96578979
	3719411507	297.9972534	7843.694824	0.007247563	2.84E-06	1	0.999253354	40.02988815	2.008091067	8.720000274	0.040479045	0.007466375	0.25	-2.15E-05	0.007246675	6.75E-06	297.9971924	297.9971924	7810.750977	7876.638672	59.82115709	21.11803054	26.54351425	0	0	0	40	297.8868408	1	6	1	2.291259766	45.45454788
	3719411509	297.9986115	7960.638428	0.007257026	2.75E-06	1	0.999253354	40.02988815	2.008145995	8.720000274	0.040531252	0.007485412	0.25	-1.99E-05	0.007256132	8.39E-06	297.9981079	297.9981079	7930.589844	7990.687012	59.60855413	21.11738696	26.54713821	0	0	0	40	297.8897095	1	6	1	2.288665771	45.94330597
	3719411511	297.9992065	8077.67041	0.007263233	2.81E-06	1	0.999253354	40.02988815	2.008091691	8.720000274	0.040569707	0.00746584	0.25	-2.46E-05	0.007262356	3.78E-06	297.9995422	297.9995422	8050.58252	8104.758301	59.64841719	21.11706653	26.5492878	0	0	0	40	297.8892822	1	6	1	2.290802002	46.43206406
	3719411513	297.9985504	8197.697754	0.007271607	2.62E-06	1	0.999253354	40.02988815	2.008082893	8.720000274	0.040615851	0.007476877	0.25	-2.42E-05	0.007270727	4.22E-06	297.9981079	297.9981079	8170.643555	8224.751953	59.50225265	21.11751169	26.54506874	0	0	0	40	297.8892212	1	6	1	2.289123535	45.45454788
	3719411515	297.9985046	8317.699219	0.007280629	2.73E-06	1	0.999253354	40.02988815	2.008040229	8.720000274	0.04066569	0.007484552	0.25	-2.44E-05	0.007279748	3.97E-06	297.9983215	297.9983215	8290.704102	8344.694336	59.41705515	21.11736198	26.54816628	0	0	0	40	297.8883362	1	6	1	2.286529541	44.96578979
	3719411519	297.9975128	8551.916016	0.007290737	3.03E-06	1	0.999253354	40.02988815	2.008161707	8.720000274	0.040741121	0.007489746	2.5	-2.60E-05	0.007289861	2.47E-06	297.9970093	297.9970093	8470.524414	8633.307617	59.39907769	21.11682005	26.54239273	0	0	0	40	297.8861084	1	6	1	2.28729248	45.45454788
	3719411522	297.9982452	8711.169434	0.007303514	2.64E-06	1	0.999253354	40.02988815	2.008196828	8.720000274	0.040793896	0.00752276	0.25	-2.20E-05	0.007302621	6.51E-06	297.9980164	297.9980164	8633.307617	8789.03125	59.67108442	21.11611039	26.54380989	0	0	0	40	297.8861084	1	6	1	2.290496826	45.45454788
	3719411524	297.9984894	8810.015625	0.007306581	3.05E-06	1	0.999253354	40.02988815	2.008101544	8.720000274	0.040810898	0.007516439	0.25	-2.36E-05	0.007305694	4.88E-06	297.9984741	297.9984741	8789.03125	8831	59.46707937	21.11648213	26.5424099	0	0	0	40	297.8871155	1	6	1	2.289123535	44.96578979
	3719411525	297.9981079	8918.150879	0.007312409	3.24E-06	1	0.999253354	40.02988815	2.008122996	8.720000274	0.040842897	0.007527675	0.25	-2.27E-05	0.007311518	5.81E-06	297.9980469	297.9980469	8885.048828	8951.25293	59.68046396	21.11743439	26.53736496	0	0	0	40	297.8899231	1	6	1	2.289886475	45.45454788
	3719411527	297.9981995	9038.092285	0.007318204	2.99E-06	1	0.999253354	40.02988815	2.008104492	8.720000274	0.040875685	0.007529426	0.25	-2.35E-05	0.007317315	5.07E-06	297.9977722	297.9977722	9005.083008	9071.101563	59.56165642	21.11753073	26.5468235	0	0	0	40	297.8877869	1	6	1	2.289886475	44.96578979
	3719411529	297.9984894	9158.030762	0.007325435	2.94E-06	1	0.999253354	40.02988815	2.008139886	8.720000274	0.040915471	0.00754387	0.25	-2.23E-05	0.007324541	6.31E-06	297.9986877	297.9986877	9125.040039	9191.021484	59.522575	21.11574608	26.54193306	0	0	0	40	297.8871765	1	6	1	2.287445068	45.45454788
	3719411531	297.9992065	9277.912109	0.007327697	2.77E-06	1	0.999253354	40.02988815	2.008045309	8.720000274	0.040927787	0.00753777	0.25	-2.37E-05	0.007326808	4.86E-06	297.9990234	297.9990234	9250.856445	9304.967773	59.66326813	21.11701977	26.54166985	0	0	0	40	297.8879395	1	6	1	2.28805542	45.45454788
	3719411533	297.9979858	9401.245605	0.007335716	2.96E-06	1	0.999253354	40.02988815	2.008125049	8.720000274	0.040971541	0.007560082	0.25	-2.13E-05	0.007334816	7.33E-06	297.9976501	297.9976501	9371.209961	9431.28125	59.61637042	21.11723675	26.54559898	0	0	0	40	297.8859558	1	6	1	2.288360596	44.96578979
	3719411535	297.9971771	9518.229004	0.007339081	2.99E-06	1	0.999253354	40.02988815	2.008086216	8.720000274	0.040990439	0.007558851	0.25	-2.21E-05	0.007338185	6.52E-06	297.9970703	297.9970703	9485.273438	9551.18457	59.62340508	21.11755893	26.54205704	0	0	0	40	297.8890381	1	6	1	2.289276123	45.45454788
	3719411537	297.9983978	9635.05957	0.007345067	3.13E-06	1	0.999253354	40.02988815	2.008102262	8.720000274	0.041027675	0.007546438	0.25	-2.55E-05	0.007344182	3.19E-06	297.9986267	297.9986267	9605.131836	9664.987305	59.56243805	21.11778137	26.54040337	0	0	0	40	297.88797	1	6	1	2.290649414	45.45454788
	3719411539	297.9987793	9758.118164	0.007350516	3.22E-06	1	0.999253354	40.02988815	2.008092863	8.720000274	0.041055753	0.007563619	0.25	-2.34E-05	0.007349623	5.27E-06	297.9986572	297.9986572	9731.027344	9785.208984	59.46707937	21.11722863	26.538517	0	0	0	40	297.8882446	1	6	1	2.289886475	45.45454788
	3719411541	297.9971619	9875.259766	0.007352619	3.08E-06	1	0.999253354	40.02988815	2.008111644	8.720000274	0.041066667	0.007572222	0.25	-2.23E-05	0.007351721	6.41E-06	297.9977112	297.9977112	9845.331055	9905.188477	59.38969815	21.11657685	26.540205	0	0	0	40	297.8896484	1	6	1	2.288360596	45.45454788
	3719411543	297.9975739	9998.183594	0.007360364	3.07E-06	1	0.999253354	40.02988815	2.008034654	8.720000274	0.04111024	0.007570236	0.25	-2.40E-05	0.007359472	4.68E-06	297.9971924	297.9971924	9971.188477	10025.17871	59.50459754	21.1184134	26.53334236	0	0	0	40	297.8893127	1	6	1	2.288665771	45.45454788
	3719411545	297.9977112	10115.12109	0.007362985	2.91E-06	1	0.999253354	40.02988815	2.008018844	8.720000274	0.041123268	0.007579834	0.25	-2.28E-05	0.007362088	5.93E-06	297.9990234	297.9990234	10085.10156	10145.14063	59.49834451	21.1176797	26.54249954	0	0	0	40	297.8861389	1	6	1	2.28805542	45.45454788
	3719411547	297.996994	10238.2168	0.007370192	2.97E-06	1	0.999253354	40.02988815	2.007998883	8.720000274	0.041164386	0.007580491	0.25	-2.40E-05	0.007369299	4.74E-06	297.9964294	297.9964294	10211.17383	10265.25977	59.45769983	21.11834817	26.53734016	0	0	0	40	297.8882751	1	6	1	2.289886475	46.92082214
	3719411549	297.9969788	10355.14844	0.007368626	3.47E-06	1	0.999253354	40.02988815	2.008028871	8.720000274	0.041155764	0.007581449	0.25	-2.36E-05	0.007367731	5.18E-06	297.9962158	297.9962158	10325.20215	10385.09473	59.60073785	21.11874148	26.53748894	0	0	0	40	297.8910217	1	6	1	2.295532227	45.45454788
	3719411551	297.9972076	10481.03516	0.007375049	3.09E-06	1	0.999253354	40.02988815	2.008051829	8.720000274	0.041192432	0.007586286	0.25	-2.39E-05	0.007374154	4.85E-06	297.9980164	297.9980164	10451.08691	10510.9834	59.51085057	21.11794517	26.53372955	0	0	0	40	297.8905029	1	6	1	2.288665771	44.96578979
	3719411553	297.9972534	10594.97266	0.007378578	3.33E-06	1	0.999253354	40.02988815	2.008004867	8.720000274	0.041209656	0.007598138	0.25	-2.24E-05	0.007377678	6.36E-06	297.99646	297.99646	10564.98633	10624.95898	59.52491988	21.11870521	26.53666496	0	0	0	40	297.8910828	1	6	1	2.289886475	45.45454788
	3719411555	297.9979706	10718.15527	0.007381314	3.54E-06	1	0.999253354	40.02988815	2.008042714	8.720000274	0.041227719	0.007590175	0.25	-2.44E-05	0.00738042	4.40E-06	297.9970703	297.9970703	10685.17969	10751.13086	59.44206726	21.11724344	26.54182625	0	0	0	40	297.8894043	1	6	1	2.289428711	45.45454788
	3719411557	297.9970856	10835.1626	0.007384149	3.11E-06	1	0.999253354	40.02988815	2.007966263	8.720000274	0.041240153	0.007602997	0.25	-2.26E-05	0.007383249	6.23E-06	297.9962158	297.9962158	10805.13965	10865.18555	59.4514468	21.1178453	26.53309631	0	0	0	40	297.8929443	1	6	1	2.289123535	45.45454788
	3719411559	297.9981537	10955.08252	0.007389782	3.20E-06	1	0.999253354	40.02988815	2.00800988	8.720000274	0.041271395	0.007614664	0.25	-2.16E-05	0.007388877	7.26E-06	297.9975586	297.9975586	10925.12305	10985.04199	59.56790945	21.11719688	26.53309441	0	0	0	40	297.8929138	1	6	1	2.289123535	44.96578979
	3719411561	297.9977875	11075.19189	0.007392534	3.48E-06	1	0.999253354	40.02988815	2.008036274	8.720000274	0.041289535	0.007605587	0.25	-2.37E-05	0.007391637	5.11E-06	297.9972229	297.9972229	11044.99219	11105.3916	59.40689398	21.11734358	26.53809929	0	0	0	40	297.8904724	1	6	1	2.290802002	44.96578979
	3719411563	297.9988556	11195.38037	0.007394354	3.32E-06	1	0.999253354	40.02988815	2.007999345	8.720000274	0.041299315	0.007605493	0.25	-2.41E-05	0.007393457	4.78E-06	297.9992981	297.9992981	11165.38379	11225.37695	59.71641887	21.11745702	26.53423882	0	0	0	40	297.8915405	1	6	1	2.290649414	45.45454788
	3719411565	297.9992523	11315.32764	0.00739704	3.34E-06	1	0.999253354	40.02988815	2.00801594	8.720000274	0.041312601	0.007619196	0.25	-2.21E-05	0.007396135	6.73E-06	297.9986572	297.9986572	11285.34082	11345.31445	59.55305851	21.11763512	26.53021622	0	0	0	40	297.8884583	1	6	1	2.28805542	44.96578979
	3719411566	297.9997406	11378.30615	0.007399279	3.31E-06	1	0.999253354	40.02988815	2.008024677	8.720000274	0.041325422	0.007620768	0.25	-2.23E-05	0.007398374	6.60E-06	297.9998474	297.9998474	11345.31445	11411.29785	59.53508105	21.11691167	26.53496933	0	0	0	40	297.8908081	1	6	1	2.289581299	44.47702789
	3719411569	297.9996643	11558.42627	0.007403602	3.34E-06	1	0.999253354	40.02988815	2.008054017	8.720000274	0.041349806	0.00762711	0.25	-2.20E-05	0.007402696	6.92E-06	297.999939	297.999939	11525.4082	11591.44434	59.53820757	21.11673785	26.53196907	0	0	0	40	297.8908081	1	6	1	2.288970947	45.45454788
	3719411570	297.9999847	11618.43506	0.007405952	3.29E-06	1	0.999253354	40.02988815	2.00795255	8.720000274	0.041365572	0.007604473	0.25	-2.64E-05	0.007405063	2.50E-06	297.9993896	297.9993896	11591.44434	11645.42578	59.50459754	21.11823892	26.53474808	0	0	0	40	297.8910217	1	6	1	2.290496826	45.45454788
	3719411573	298.000473	11795.31787	0.00740816	3.39E-06	1	0.999253354	40.02988815	2.007962799	8.720000274	0.041375655	0.007619863	0.25	-2.41E-05	0.007407262	4.84E-06	298.0009766	298.0009766	11765.31641	11825.31934	59.55774828	21.11824082	26.53426361	0	0	0	40	297.8883972	1	6	1	2.288513184	45.45454788
	3719411575	298.0003357	11915.41992	0.007411153	3.30E-06	1	0.999253354	40.02988815	2.007987371	8.720000274	0.041393671	0.007618645	0.25	-2.49E-05	0.007410257	4.06E-06	298.0004883	298.0004883	11885.27637	11945.56348	59.48349357	21.11781869	26.53133583	0	0	0	40	297.8869629	1	6	1	2.289123535	45.45454788
	3719411577	297.9988861	12035.60742	0.007411586	3.39E-06	1	0.999253354	40.02988815	2.00790274	8.720000274	0.041393985	0.00762116	0.25	-2.44E-05	0.007410689	4.49E-06	297.9987183	297.9987183	12005.60938	12065.60547	59.857112	21.1196667	26.52804565	0	0	0	40	297.8831177	1	6	1	2.288665771	45.45454788
	3719411579	297.9993439	12155.48584	0.007415408	3.49E-06	1	0.999253354	40.02988815	2.008026108	8.720000274	0.041415773	0.007636096	0.25	-2.25E-05	0.007414503	6.38E-06	297.9993286	297.9993286	12125.47754	12185.49414	59.40923886	21.11772544	26.53646088	0	0	0	40	297.8869934	1	6	1	2.288970947	44.96578979
	3719411581	297.9991302	12275.4292	0.007419032	3.30E-06	1	0.999253354	40.02988815	2.008099832	8.720000274	0.041436904	0.007643075	0.25	-2.20E-05	0.007418124	6.92E-06	297.9993591	297.9993591	12245.42773	12305.43066	59.55774828	21.11576083	26.53381157	0	0	0	40	297.8853149	1	6	1	2.28805542	45.45454788
	3719411582	297.9984741	12335.43408	0.007419039	3.78E-06	1	0.999253354	40.02988815	2.008145101	8.720000274	0.04143546	0.007655934	0.25	-1.98E-05	0.007418123	9.19E-06	297.9989014	297.9989014	12305.43066	12365.4375	59.60151948	21.11571597	26.53186035	0	0	0	40	297.8830872	1	6	1	2.288360596	45.45454788
	3719411584	297.9989624	12455.55469	0.007421582	3.74E-06	1	0.999253354	40.02988815	2.008158708	8.720000274	0.041454136	0.007636167	0.25	-2.38E-05	0.007420681	5.17E-06	297.99823	297.99823	12425.5459	12485.56348	59.45066517	21.11621139	26.53261757	0	0	0	40	297.8865051	1	6	1	2.286987305	44.96578979
	3719411586	297.9996185	12575.47852	0.007422606	3.61E-06	1	0.999253354	40.02988815	2.008003701	8.720000274	0.04145735	0.007633746	0.25	-2.43E-05	0.007421706	4.65E-06	297.9984741	297.9984741	12545.50195	12605.45508	59.45769983	21.11858132	26.53126144	0	0	0	40	297.881134	1	6	1	2.289581299	45.45454788
	3719411588	297.9994659	12698.47607	0.007425585	3.46E-06	1	0.999253354	40.02988815	2.00801871	8.720000274	0.041473929	0.007638762	0.25	-2.40E-05	0.007424684	4.99E-06	297.9992371	297.9992371	12665.43066	12731.52148	59.55227688	21.11852894	26.52568436	0	0	0	40	297.8858948	1	6	1	2.288665771	45.45454788
	3719411590	297.9992981	12816.01758	0.007424507	4.07E-06	1	0.999253354	40.02988815	2.008020755	8.720000274	0.041469127	0.007631396	0.25	-2.51E-05	0.007423611	3.87E-06	297.9995117	297.9995117	12785.90039	12846.13477	59.82272035	21.11755654	26.52709007	0	0	0	40	297.8871765	1	6	1	2.290496826	44.96578979
	3719411592	297.9976959	12936.13281	0.007429719	3.63E-06	1	0.999253354	40.02988815	2.007989228	8.720000274	0.041495615	0.007647308	0.25	-2.32E-05	0.007428815	5.78E-06	297.9976807	297.9976807	12906.06055	12966.20508	59.29043133	21.11745547	26.52755928	0	0	0	40	297.885498	1	6	1	2.288208008	44.47702789
	3719411594	297.9974976	13056.21143	0.007432465	3.59E-06	1	0.999253354	40.02988815	2.008018643	8.720000274	0.041509794	0.00765953	0.25	-2.15E-05	0.007431555	7.45E-06	297.9973755	297.9973755	13026.13672	13086.28613	59.43425097	21.11863725	26.53102303	0	0	0	40	297.883606	1	6	1	2.289733887	45.45454788
	3719411596	297.9993744	13176.46533	0.007430758	3.89E-06	1	0.999253354	40.02988815	2.00798521	8.720000274	0.041501667	0.007646625	0.25	-2.35E-05	0.007429855	5.47E-06	297.9994507	297.9994507	13146.33203	13206.59863	59.56087479	21.11859367	26.52705002	0	0	0	40	297.8880615	1	6	1	2.28729248	45.45454788
	3719411598	297.9993286	13296.7959	0.007432281	4.05E-06	1	0.999253354	40.02988815	2.008016736	8.720000274	0.041510963	0.0076474	0.25	-2.37E-05	0.007431378	5.31E-06	297.9990845	297.9990845	13266.79102	13326.80078	59.52335662	21.118166	26.52768326	0	0	0	40	297.8864136	1	6	1	2.289123535	45.45454788
	3719411600	298.0006256	13416.9375	0.007433539	3.90E-06	1	0.999253354	40.02988815	2.007979333	8.720000274	0.041518061	0.007644247	0.25	-2.45E-05	0.007432639	4.54E-06	298.000885	298.000885	13386.85547	13447.01953	59.52648314	21.11830109	26.52837372	0	0	0	40	297.8835754	1	6	1	2.289733887	44.96578979
	3719411602	297.9997101	13537.07422	0.007436789	3.77E-06	1	0.999253354	40.02988815	2.00804437	8.720000274	0.041535784	0.007656935	0.25	-2.28E-05	0.007435882	6.18E-06	297.9989014	297.9989014	13507.05371	13567.09473	59.79692661	21.11836649	26.52568626	0	0	0	40	297.8866882	1	6	1	2.289733887	45.94330597
	3719411604	297.9989777	13657.13477	0.007439833	3.83E-06	1	0.999253354	40.02988815	2.007957911	8.720000274	0.041553469	0.007647022	0.25	-2.51E-05	0.007438935	3.90E-06	297.9989624	297.9989624	13627.08789	13687.18164	59.54133408	21.11960742	26.52572632	0	0	0	40	297.8843384	1	6	1	2.286834717	45.45454788
	3719411606	297.9989624	13777.31152	0.007439846	4.02E-06	1	0.999253354	40.02988815	2.008009181	8.720000274	0.041551376	0.007664171	0.25	-2.21E-05	0.007438936	6.93E-06	297.9988098	297.9988098	13747.27734	13807.3457	59.36546766	21.11786275	26.52622032	0	0	0	40	297.887085	1	6	1	2.291107178	45.45454788
	3719411608	297.9986115	13897.34668	0.007438123	4.14E-06	1	0.999253354	40.02988815	2.007987024	8.720000274	0.041540361	0.007667421	0.25	-2.12E-05	0.00743721	7.85E-06	297.9989319	297.9989319	13867.2832	13927.41016	59.56321968	21.11780246	26.52513504	0	0	0	40	297.8853149	1	6	1	2.288208008	44.96578979
	3719411610	297.9979095	14017.59473	0.007440194	3.75E-06	1	0.999253354	40.02988815	2.007994992	8.720000274	0.041555199	0.007652976	0.25	-2.41E-05	0.007439293	4.87E-06	297.9976196	297.9976196	13987.50293	14047.68652	59.73517795	21.11727709	26.52805328	0	0	0	40	297.8847656	1	6	1	2.287902832	45.45454788
	3719411612	297.9976501	14137.88525	0.007440462	3.80E-06	1	0.999253354	40.02988815	2.007930054	8.720000274	0.041552076	0.007670831	0.25	-2.10E-05	0.007439548	8.06E-06	297.9978027	297.9978027	14107.85547	14167.91504	59.49287311	21.11808755	26.52910805	0	0	0	40	297.8822937	1	6	1	2.286834717	43.49951172
	3719411614	297.9976959	14257.99072	0.007443588	4.05E-06	1	0.999253354	40.02988815	2.008000699	8.720000274	0.041570269	0.007677811	0.25	-2.03E-05	0.007442671	8.69E-06	297.9973755	297.9973755	14227.95801	14288.02344	59.36077789	21.11750044	26.52709961	0	0	0	40	297.8864746	1	6	1	2.286987305	45.45454788
	3719411616	297.9979858	14381.13574	0.007441965	4.19E-06	1	0.999253354	40.02988815	2.008017162	8.720000274	0.041564813	0.007658679	0.25	-2.35E-05	0.00744106	5.55E-06	297.9979248	297.9979248	14354.09863	14408.17285	59.38110023	21.11698901	26.52504349	0	0	0	40	297.8881226	1	6	1	2.289123535	44.96578979
	3719411618	297.997879	14498.5166	0.007445376	3.69E-06	1	0.999253354	40.02988815	2.008011652	8.720000274	0.04158366	0.007662695	0.25	-2.34E-05	0.007444471	5.65E-06	297.9980469	297.9980469	14468.32227	14528.71094	59.54289734	21.11772431	26.52123833	0	0	0	40	297.8886108	1	6	1	2.288665771	44.96578979
	3719411620	297.9981384	14618.85498	0.007444941	4.24E-06	1	0.999253354	40.02988815	2.007986591	8.720000274	0.041582334	0.00765362	0.25	-2.49E-05	0.007444042	4.12E-06	297.9974365	297.9974365	14588.82324	14648.88672	59.34749021	21.11709072	26.5248642	0	0	0	40	297.8865356	1	6	1	2.288970947	45.45454788
	3719411622	297.9989319	14741.90674	0.007446281	4.48E-06	1	0.999253354	40.02988815	2.008013024	8.720000274	0.041588503	0.007664885	0.25	-2.32E-05	0.007445375	5.88E-06	297.999176	297.999176	14714.91016	14768.90332	59.55852991	21.11804283	26.52062225	0	0	0	40	297.8901672	1	6	1	2.287902832	45.45454788
	3719411624	298.0000458	14859.09814	0.007445984	4.50E-06	1	0.999253354	40.02988815	2.008032677	8.720000274	0.041586817	0.007666884	0.25	-2.28E-05	0.007445077	6.28E-06	297.9999695	297.9999695	14829.01074	14889.18555	59.49912614	21.11773873	26.52558517	0	0	0	40	297.8894653	1	6	1	2.287902832	44.96578979
	3719411626	297.9985352	14979.53809	0.007448362	4.00E-06	1	0.999253354	40.02988815	2.008073775	8.720000274	0.041602167	0.007662763	0.25	-2.40E-05	0.007447459	5.07E-06	297.9994507	297.9994507	14949.4248	15009.65137	59.50694243	21.11692303	26.52141953	0	0	0	40	297.8864136	1	6	1	2.288970947	45.45454788
	3719411628	297.997879	15096.61279	0.007445152	3.94E-06	1	0.999253354	40.02988815	2.008025658	8.720000274	0.041584904	0.007650672	0.25	-2.55E-05	0.007444255	3.53E-06	297.9990845	297.9990845	15069.63477	15123.59082	59.58041551	21.11737123	26.52248764	0	0	0	40	297.8876953	1	6	1	2.288208008	45.45454788
	3719411630	297.9971771	15219.67676	0.007448645	4.20E-06	1	0.999253354	40.02988815	2.008032292	8.720000274	0.041604654	0.007653708	0.25	-2.56E-05	0.007447748	3.43E-06	297.9977417	297.9977417	15189.64355	15249.70996	59.55852991	21.1164923	26.52114868	0	0	0	40	297.8860474	1	6	1	2.28805542	45.94330597
	3719411632	297.9984589	15340.021	0.00744903	4.39E-06	1	0.999253354	40.02988815	2.008039709	8.720000274	0.041604046	0.007669641	0.25	-2.28E-05	0.007448123	6.21E-06	297.9982605	297.9982605	15309.89648	15370.14551	59.62496833	21.1173896	26.52505112	0	0	0	40	297.8891296	1	6	1	2.28805542	44.96578979
	3719411634	297.9974365	15460.30566	0.007448538	4.33E-06	1	0.999253354	40.02988815	2.008018785	8.720000274	0.041600894	0.007669019	0.25	-2.28E-05	0.007447631	6.20E-06	297.9975281	297.9975281	15430.29395	15490.31738	59.55852991	21.1178736	26.52522659	0	0	0	40	297.8890686	1	6	1	2.28805542	44.96578979
	3719411636	297.9984741	15583.37305	0.007450952	4.66E-06	1	0.999253354	40.02988815	2.008045537	8.720000274	0.041620368	0.007642441	0.25	-2.81E-05	0.007450065	9.78E-07	297.9979858	297.9979858	15550.33789	15616.4082	59.38969815	21.11843384	26.52257729	0	0	0	40	297.8890076	1	6	1	2.288970947	45.45454788
	3719411638	297.9986572	15700.4834	0.007448596	4.38E-06	1	0.999253354	40.02988815	2.008015889	8.720000274	0.041602632	0.00766121	0.25	-2.43E-05	0.007447695	4.79E-06	297.9986572	297.9986572	15670.39453	15730.57227	59.59135831	21.11685719	26.52525902	0	0	0	40	297.8907471	1	6	1	2.29019165	42.03323746
	3719411640	297.999649	15820.90869	0.007451015	4.65E-06	1	0.999253354	40.02988815	2.008010156	8.720000274	0.041615357	0.007667253	0.25	-2.36E-05	0.00745011	5.43E-06	297.999176	297.999176	15790.91113	15850.90625	59.82662849	21.11775538	26.52553749	0	0	0	40	297.8908997	1	6	1	2.286834717	45.45454788
	3719411642	297.9994354	15941.03662	0.007450577	4.43E-06	1	0.999253354	40.02988815	2.008009363	8.720000274	0.041616095	0.007649737	0.25	-2.67E-05	0.007449684	2.38E-06	297.9996033	297.9996033	15911.05762	15971.01563	59.52960965	21.11832931	26.52092743	0	0	0	40	297.8876953	1	6	1	2.288970947	44.96578979
	3719411644	297.9986725	16058.18311	0.007452367	4.58E-06	1	0.999253354	40.02988815	2.008048021	8.720000274	0.04162592	0.007656713	0.25	-2.58E-05	0.007451471	3.27E-06	297.9985352	297.9985352	16025.07422	16091.29199	59.7062577	21.11725788	26.52413368	0	0	0	40	297.8894653	1	6	1	2.288360596	44.96578979
	3719411646	297.9986877	16181.54053	0.007449751	4.65E-06	1	0.999253354	40.02988815	2.008022458	8.720000274	0.041610332	0.00765645	0.25	-2.53E-05	0.007448853	3.72E-06	297.9981079	297.9981079	16151.30664	16211.77441	59.59135831	21.11755964	26.52381325	0	0	0	40	297.8856812	1	6	1	2.288665771	45.45454788
	3719411648	297.9993134	16304.81738	0.007453032	4.55E-06	1	0.999253354	40.02988815	2.00799141	8.720000274	0.041625864	0.007671332	0.25	-2.33E-05	0.007452126	5.81E-06	298.000946	298.000946	16277.72168	16331.91309	59.4842752	21.11726734	26.52192688	0	0	0	40	297.8876343	1	6	1	2.28805542	44.96578979
	3719411650	297.997345	16421.93262	0.007451101	4.51E-06	1	0.999253354	40.02988815	2.008014086	8.720000274	0.041616537	0.00766405	0.25	-2.42E-05	0.007450199	4.84E-06	297.9975891	297.9975891	16391.96289	16451.90234	59.57259922	21.11735655	26.51725197	0	0	0	40	297.8872375	1	6	1	2.287750244	45.45454788
	3719411652	297.9969788	16539.06445	0.00745191	4.33E-06	1	0.999253354	40.02988815	2.007996738	8.720000274	0.04161724	0.007683336	0.25	-2.09E-05	0.007450995	8.16E-06	297.9967041	297.9967041	16505.94531	16572.18359	59.4514468	21.11770817	26.52235603	0	0	0	40	297.8888245	1	6	1	2.287139893	44.96578979
	3719411654	297.9970093	16659.49219	0.007451142	4.95E-06	1	0.999253354	40.02988815	2.007958581	8.720000274	0.041618322	0.00764975	0.25	-2.67E-05	0.00745025	2.31E-06	297.9971313	297.9971313	16632.37891	16686.60547	59.52491988	21.11826908	26.52282524	0	0	0	40	297.8894043	1	6	1	2.289733887	44.96578979
	3719411656	297.9980011	16782.68359	0.007451742	4.80E-06	1	0.999253354	40.02988815	2.008016221	8.720000274	0.041620039	0.007665356	0.25	-2.41E-05	0.007450839	4.96E-06	297.9981079	297.9981079	16752.68555	16812.68164	59.5444606	21.11786357	26.52659035	0	0	0	40	297.8886108	1	6	1	2.289886475	44.96578979
	3719411658	297.9990692	16902.7168	0.00745095	4.52E-06	1	0.999253354	40.02988815	2.00798676	8.720000274	0.041615522	0.007661823	0.25	-2.46E-05	0.007450049	4.49E-06	297.9970398	297.9970398	16872.68164	16932.75195	59.54055245	21.11800957	26.51987457	0	0	0	40	297.8872986	1	6	1	2.296447754	45.45454788
	3719411660	298	17019.9541	0.00745254	4.57E-06	1	0.999253354	40.02988815	2.00799621	8.720000274	0.041623996	0.007666647	0.25	-2.40E-05	0.007451636	5.05E-06	298.0001221	298.0001221	16992.81055	17047.09766	59.47020589	21.11828283	26.5218792	0	0	0	40	297.8894653	1	6	1	2.288818359	45.45454788
	3719411662	297.9998016	17143.27148	0.007447723	4.63E-06	1	0.999253354	40.02988815	2.007990479	8.720000274	0.041597209	0.007660471	0.25	-2.42E-05	0.007446822	4.84E-06	298.0003052	298.0003052	17113.23438	17173.30859	59.60151948	21.11801052	26.52157593	0	0	0	40	297.8873596	1	6	1	2.291564941	44.96578979
	3719411664	297.9998932	17266.32715	0.007448507	4.74E-06	1	0.999253354	40.02988815	2.007983257	8.720000274	0.041605658	0.007638782	0.25	-2.82E-05	0.007447621	8.11E-07	298.0000916	298.0000916	17239.32422	17293.33008	59.6734293	21.11759967	26.52013969	0	0	0	40	297.8852234	1	6	1	2.28805542	44.96578979
	3719411666	298.0001984	17383.46973	0.007446809	4.76E-06	1	0.999253354	40.02988815	2.008026046	8.720000274	0.041589737	0.00767603	0.25	-2.13E-05	0.007445896	7.77E-06	298.0000305	298.0000305	17353.49805	17413.44141	59.57103596	21.1170789	26.52251625	0	0	0	40	297.8895874	1	6	1	2.29095459	44.96578979
	3719411668	298.0010681	17500.85156	0.007446746	4.60E-06	1	0.999253354	40.02988815	2.008008619	8.720000274	0.041594057	0.007649121	0.25	-2.61E-05	0.007445851	2.97E-06	298.0009155	298.0009155	17473.78711	17527.91602	59.65388859	21.11730194	26.5197258	0	0	0	40	297.8847046	1	6	1	2.289886475	45.94330597
	3719411670	297.9997559	17623.98438	0.007447491	4.63E-06	1	0.999253354	40.02988815	2.007953853	8.720000274	0.041596203	0.007654699	0.25	-2.52E-05	0.007446593	3.87E-06	297.9997559	297.9997559	17593.93945	17654.0293	59.51632197	21.11898666	26.52236557	0	0	0	40	297.8879395	1	6	1	2.28805542	44.96578979
	3719411672	298.0002136	17741.06836	0.007448849	5.09E-06	1	0.999253354	40.02988815	2.008024822	8.720000274	0.04160578	0.007653182	0.25	-2.57E-05	0.007447953	3.30E-06	298.0006714	298.0006714	17714.04492	17768.0918	59.6241867	21.11767763	26.52106667	0	0	0	40	297.8860168	1	6	1	2.287445068	45.45454788
	3719411674	298.0001678	17861.43066	0.007447736	4.91E-06	1	0.999253354	40.02988815	2.007973783	8.720000274	0.04159844	0.007652478	0.25	-2.56E-05	0.00744684	3.41E-06	297.9995728	297.9995728	17828.21484	17894.64648	59.63043973	21.11770225	26.52025223	0	0	0	40	297.8821716	1	6	1	2.289581299	44.96578979
	3719411676	298.0010376	17984.77441	0.007444043	4.80E-06	1	0.999253354	40.02988815	2.007994416	8.720000274	0.041577087	0.007654813	0.25	-2.45E-05	0.007443143	4.50E-06	298.0010376	298.0010376	17954.72266	18014.82617	59.60151948	21.11722509	26.51868248	0	0	0	40	297.8838196	1	6	1	2.28805542	44.47702789
	3719411678	297.9999237	18101.97754	0.007444912	5.18E-06	1	0.999253354	40.02988815	2.007999851	8.720000274	0.041581379	0.007659286	0.25	-2.39E-05	0.00744401	5.13E-06	298.000061	298.000061	18069.04492	18134.91016	59.4514468	21.11730559	26.52765846	0	0	0	40	297.8821411	1	6	1	2.286224365	45.45454788
	3719411680	298.000351	18225.00488	0.007447328	4.91E-06	1	0.999253354	40.02988815	2.007964897	8.720000274	0.041594429	0.007660328	0.25	-2.41E-05	0.007446426	4.90E-06	298.0006714	298.0006714	18194.98633	18255.02344	59.45769983	21.11661145	26.51790237	0	0	0	40	297.8841858	1	6	1	2.291870117	45.45454788
	3719411682	297.9995575	18342.42383	0.007444584	4.95E-06	1	0.999253354	40.02988815	2.007931108	8.720000274	0.041579808	0.007650078	0.25	-2.54E-05	0.007443688	3.59E-06	298.0001526	298.0001526	18309.33203	18375.51563	59.58745016	21.1179483	26.52074242	0	0	0	40	297.8838806	1	6	1	2.289276123	45.45454788
	3719411684	298.0001068	18465.61816	0.007444009	4.62E-06	1	0.999253354	40.02988815	2.007974813	8.720000274	0.041577217	0.007650943	0.25	-2.52E-05	0.007443112	3.82E-06	297.9999695	297.9999695	18435.58398	18495.65234	59.54055245	21.11741013	26.5241642	0	0	0	40	297.8849792	1	6	1	2.28805542	45.45454788
	3719411686	298.0008087	18585.65723	0.007443983	4.99E-06	1	0.999253354	40.02988815	2.007907904	8.720000274	0.041575222	0.007653496	0.25	-2.47E-05	0.007443084	4.33E-06	298.0007324	298.0007324	18561.64063	18609.67383	59.49756288	21.11843377	26.52514458	0	0	0	40	297.8842773	1	6	1	2.28729248	45.45454788
	3719411688	298.0007324	18699.85742	0.007442204	5.29E-06	1	0.999253354	40.02988815	2.007905829	8.720000274	0.04156253	0.007666128	0.25	-2.21E-05	0.007441295	6.92E-06	297.9998474	297.9998474	18669.83008	18729.88477	59.44128563	21.11783673	26.51676941	0	0	0	40	297.8855591	1	6	1	2.289276123	45.45454788
	3719411690	298.0013275	18823.21973	0.00743862	5.12E-06	1	0.999253354	40.02988815	2.007955902	8.720000274	0.041550107	0.007627391	0.25	-2.84E-05	0.007437736	6.04E-07	298.0007019	298.0007019	18790.2168	18856.22266	59.54915037	21.11826943	26.52139473	0	0	0	40	297.8835449	1	6	1	2.290344238	44.96578979
	3719411692	298.0006104	18940.38867	0.007440149	4.89E-06	1	0.999253354	40.02988815	2.008015116	8.720000274	0.041556927	0.00764459	0.25	-2.56E-05	0.007439254	3.37E-06	298.0005798	298.0005798	18910.33594	18970.44141	59.33654741	21.11706443	26.52471542	0	0	0	40	297.8830872	1	6	1	2.289276123	45.94330597
	3719411694	297.9994812	19063.58691	0.007440533	5.35E-06	1	0.999253354	40.02988815	2.00792738	8.720000274	0.04155508	0.00765673	0.25	-2.35E-05	0.00743963	5.53E-06	297.999176	297.999176	19030.58398	19096.58984	59.45301006	21.11643599	26.52228165	0	0	0	40	297.881012	1	6	1	2.289123535	45.45454788
	3719411696	297.9994812	19180.80469	0.007443039	5.35E-06	1	0.999253354	40.02988815	2.007987409	8.720000274	0.041570093	0.007660434	0.25	-2.33E-05	0.007442136	5.69E-06	297.9987183	297.9987183	19150.67188	19210.9375	59.35843301	21.11630138	26.51976776	0	0	0	40	297.8825378	1	6	1	2.289886475	45.45454788
	3719411698	298.0002136	19301.10156	0.007438166	5.39E-06	1	0.999253354	40.02988815	2.008019476	8.720000274	0.041540935	0.007669254	0.25	-2.09E-05	0.007437253	8.14E-06	298.0005188	298.0005188	19271.09961	19331.10352	59.54602385	21.11643298	26.5258503	0	0	0	40	297.8832397	1	6	1	2.297210693	45.45454788
	3719411700	298.0009155	19421.11816	0.007439054	4.98E-06	1	0.999253354	40.02988815	2.008063929	8.720000274	0.041552555	0.007639452	0.25	-2.64E-05	0.007438162	2.61E-06	298.0004883	298.0004883	19391.03125	19451.20508	59.54758711	21.11685651	26.52353287	0	0	0	40	297.8833618	1	6	1	2.288970947	44.96578979
	3719411702	297.9990997	19544.33398	0.007438897	5.45E-06	1	0.999253354	40.02988815	2.008097667	8.720000274	0.041551551	0.007643669	0.25	-2.56E-05	0.007438003	3.38E-06	297.9996338	297.9996338	19511.25391	19577.41406	59.52882802	21.11638448	26.51798439	0	0	0	40	297.8839111	1	6	1	2.290802002	44.96578979
	3719411704	297.9991302	19661.82324	0.007437402	5.20E-06	1	0.999253354	40.02988815	2.0080508	8.720000274	0.041544075	0.007632374	0.25	-2.73E-05	0.007436515	1.66E-06	298.0001526	298.0001526	19631.83008	19691.81641	59.61168065	21.11712334	26.51925087	0	0	0	40	297.8812866	1	6	1	2.289428711	45.45454788
	3719411706	297.9998932	19781.98633	0.007435258	5.39E-06	1	0.999253354	40.02988815	2.00814205	8.720000274	0.041528662	0.007658407	0.25	-2.23E-05	0.007434351	6.66E-06	298.0001221	298.0001221	19751.9668	19812.00586	59.63200299	21.11544332	26.51902771	0	0	0	40	297.8814697	1	6	1	2.288513184	45.94330597
	3719411708	297.9985199	19902.00781	0.007435883	4.88E-06	1	0.999253354	40.02988815	2.008102734	8.720000274	0.041535321	0.007637888	0.25	-2.61E-05	0.007434991	2.89E-06	297.9989929	297.9989929	19871.97266	19932.04297	59.495218	21.11675889	26.51786232	0	0	0	40	297.8836365	1	6	1	2.28805542	45.45454788
	3719411712	297.9982605	20000.23438	0.007434837	4.94E-06	1	0.999253354	40.02988815	2.008122168	8.720000274	0.041525208	0.007661697	0.25	-2.16E-05	0.007433928	7.34E-06	297.9976501	297.9976501	20000.19922	20000.26953	59.38266349	21.11713724	26.51902199	0	0	0	40	297.886322	1	4	1	2.297973633	44.96578979
