# Supplementary material for: Synthesis of poly(acrylic acid) coated magnetic nanospheres via a multiple polymerization route
Source: R Soc Open Sci. 2019 Jul 10;6(7):190141. doi: 10.1098/rsos.190141 (PMC6689630; doi:10.1098/rsos.190141)
Supplement: Raw DLS data of MNS2 at pH 3.05 [file rsos190141supp10.txt]

X Intensity	Record 1: N-PH 3.05 1	Record 2: N-PH 3.05 2	Record 3: N-PH 3.05 3
0.400	0.000	0.000	0.000
0.463	0.000	0.000	0.000
0.536	0.000	0.000	0.000
0.621	0.000	0.000	0.000
0.719	0.000	0.000	0.000
0.833	0.000	0.000	0.000
0.965	0.000	0.000	0.000
1.117	0.000	0.000	0.000
1.294	0.000	0.000	0.000
1.499	0.000	0.000	0.000
1.736	0.000	0.000	0.000
2.010	0.000	0.000	0.000
2.328	0.000	0.000	0.000
2.696	0.000	0.000	0.000
3.122	0.000	0.000	0.000
3.615	0.000	0.000	0.000
4.187	0.000	0.000	0.000
4.849	0.000	0.000	0.000
5.615	0.000	0.000	0.000
6.503	0.000	0.000	0.000
7.531	0.000	0.000	0.000
8.721	0.000	0.000	0.000
10.100	0.000	0.000	0.000
11.696	0.000	0.000	0.000
13.545	0.000	0.000	0.000
15.686	0.000	0.000	0.000
18.166	0.000	0.000	0.000
21.037	0.000	0.000	0.000
24.363	0.000	0.000	0.000
28.214	0.000	0.000	0.000
32.674	0.000	0.000	0.000
37.840	0.000	0.000	0.145
43.821	0.000	0.000	0.383
50.748	0.000	0.000	0.500
58.771	0.000	0.000	0.481
68.061	0.000	0.006	0.529
78.820	0.194	1.067	0.949
91.280	1.874	3.109	1.984
105.709	4.855	5.628	3.706
122.420	8.341	8.072	5.969
141.772	11.450	10.011	8.441
164.183	13.511	11.195	10.687
190.137	14.178	11.548	12.270
220.194	13.438	11.126	12.859
255.002	11.548	10.077	12.307
295.312	8.939	8.595	10.684
341.995	6.113	6.888	8.281
396.058	3.544	5.152	5.546
458.666	1.589	3.548	3.004
531.172	0.425	2.197	1.120
615.139	0.000	1.170	0.155
712.379	0.000	0.488	0.000
824.992	0.000	0.123	0.000
955.406	0.000	0.000	0.000
1106.435	0.000	0.000	0.000
1281.340	0.000	0.000	0.000
1483.893	0.000	0.000	0.000
1718.466	0.000	0.000	0.000
1990.119	0.000	0.000	0.000
2304.716	0.000	0.000	0.000
2669.043	0.000	0.000	0.000
3090.964	0.000	0.000	0.000
3579.581	0.000	0.000	0.000
4145.438	0.000	0.000	0.000
4800.746	0.000	0.000	0.000
5559.644	0.000	0.000	0.000
6438.508	0.000	0.000	0.000
7456.302	0.000	0.000	0.000
8634.988	0.000	0.000	0.000
10000.000	0.000	0.000	0.000
