# Supplementary material for: Synthesis of poly(acrylic acid) coated magnetic nanospheres via a multiple polymerization route
Source: R Soc Open Sci. 2019 Jul 10;6(7):190141. doi: 10.1098/rsos.190141 (PMC6689630; doi:10.1098/rsos.190141)
Supplement: Raw DLS data of MNS2 at pH 4.00 [file rsos190141supp11.txt]

X Intensity	Record 4: N-PH 4.00 1	Record 5: N-PH 4.00 2	Record 6: N-PH 4.00 3
0.400	0.000	0.000	0.000
0.463	0.000	0.000	0.000
0.536	0.000	0.000	0.000
0.621	0.000	0.000	0.000
0.719	0.000	0.000	0.000
0.833	0.000	0.000	0.000
0.965	0.000	0.000	0.000
1.117	0.000	0.000	0.000
1.294	0.000	0.000	0.000
1.499	0.000	0.000	0.000
1.736	0.000	0.000	0.000
2.010	0.000	0.000	0.000
2.328	0.000	0.000	0.000
2.696	0.000	0.000	0.000
3.122	0.000	0.000	0.000
3.615	0.000	0.000	0.000
4.187	0.000	0.000	0.000
4.849	0.000	0.000	0.000
5.615	0.000	0.000	0.000
6.503	0.000	0.000	0.000
7.531	0.000	0.000	0.000
8.721	0.000	0.000	0.000
10.100	0.000	0.000	0.000
11.696	0.000	0.000	0.000
13.545	0.000	0.000	0.000
15.686	0.000	0.000	0.000
18.166	0.000	0.000	0.000
21.037	0.000	0.000	0.000
24.363	0.000	0.000	0.000
28.214	0.000	0.000	0.000
32.674	0.000	0.000	0.000
37.840	0.000	0.000	0.000
43.821	0.000	0.000	0.000
50.748	0.000	0.000	0.000
58.771	0.000	0.000	0.000
68.061	0.000	0.000	0.000
78.820	0.000	0.000	0.000
91.280	0.645	0.554	0.831
105.709	2.675	2.135	2.886
122.420	5.928	4.719	5.850
141.772	9.692	7.892	9.069
164.183	13.043	11.011	11.832
190.137	15.154	13.400	13.576
220.194	15.508	14.526	13.991
255.002	14.022	14.128	13.058
295.312	11.059	12.281	11.017
341.995	7.340	9.377	8.297
396.058	3.766	6.049	5.420
458.666	1.168	3.020	2.893
531.172	0.000	0.909	1.096
615.139	0.000	0.000	0.184
712.379	0.000	0.000	0.000
824.992	0.000	0.000	0.000
955.406	0.000	0.000	0.000
1106.435	0.000	0.000	0.000
1281.340	0.000	0.000	0.000
1483.893	0.000	0.000	0.000
1718.466	0.000	0.000	0.000
1990.119	0.000	0.000	0.000
2304.716	0.000	0.000	0.000
2669.043	0.000	0.000	0.000
3090.964	0.000	0.000	0.000
3579.581	0.000	0.000	0.000
4145.438	0.000	0.000	0.000
4800.746	0.000	0.000	0.000
5559.644	0.000	0.000	0.000
6438.508	0.000	0.000	0.000
7456.302	0.000	0.000	0.000
8634.988	0.000	0.000	0.000
10000.000	0.000	0.000	0.000
