# Supplementary material for: Synthesis of poly(acrylic acid) coated magnetic nanospheres via a multiple polymerization route
Source: R Soc Open Sci. 2019 Jul 10;6(7):190141. doi: 10.1098/rsos.190141 (PMC6689630; doi:10.1098/rsos.190141)
Supplement: Raw DLS data of MNS2 at pH 8.04 [file rsos190141supp14.txt]

X Intensity	Record 13: N-PH 8.04 1	Record 14: N-PH 8.04 2	Record 15: N-PH 8.04 3
0.400	0.000	0.000	0.000
0.463	0.000	0.000	0.000
0.536	0.000	0.000	0.000
0.621	0.000	0.000	0.000
0.719	0.000	0.000	0.000
0.833	0.000	0.000	0.000
0.965	0.000	0.000	0.000
1.117	0.000	0.000	0.000
1.294	0.000	0.000	0.000
1.499	0.000	0.000	0.000
1.736	0.000	0.000	0.000
2.010	0.000	0.000	0.000
2.328	0.000	0.000	0.000
2.696	0.000	0.000	0.000
3.122	0.000	0.000	0.000
3.615	0.000	0.000	0.000
4.187	0.000	0.000	0.000
4.849	0.000	0.000	0.000
5.615	0.000	0.000	0.000
6.503	0.000	0.000	0.000
7.531	0.000	0.000	0.000
8.721	0.000	0.000	0.000
10.100	0.000	0.000	0.000
11.696	0.000	0.000	0.000
13.545	0.000	0.000	0.000
15.686	0.000	0.000	0.000
18.166	0.000	0.000	0.000
21.037	0.000	0.000	0.000
24.363	0.000	0.000	0.000
28.214	0.000	0.000	0.000
32.674	0.000	0.000	0.000
37.840	0.000	0.000	0.000
43.821	0.000	0.000	0.000
50.748	0.000	0.000	0.000
58.771	0.000	0.000	0.000
68.061	0.000	0.000	0.000
78.820	0.000	0.000	0.000
91.280	0.767	0.000	0.000
105.709	2.755	1.329	0.690
122.420	5.771	4.530	4.055
141.772	9.220	8.878	9.359
164.183	12.336	13.108	14.697
190.137	14.408	15.995	18.160
220.194	14.957	16.752	18.588
255.002	13.847	15.216	15.901
295.312	11.324	11.858	11.069
341.995	7.962	7.632	5.759
396.058	4.534	3.689	1.721
458.666	1.810	1.013	0.000
531.172	0.308	0.000	0.000
615.139	0.000	0.000	0.000
712.379	0.000	0.000	0.000
824.992	0.000	0.000	0.000
955.406	0.000	0.000	0.000
1106.435	0.000	0.000	0.000
1281.340	0.000	0.000	0.000
1483.893	0.000	0.000	0.000
1718.466	0.000	0.000	0.000
1990.119	0.000	0.000	0.000
2304.716	0.000	0.000	0.000
2669.043	0.000	0.000	0.000
3090.964	0.000	0.000	0.000
3579.581	0.000	0.000	0.000
4145.438	0.000	0.000	0.000
4800.746	0.000	0.000	0.000
5559.644	0.000	0.000	0.000
6438.508	0.000	0.000	0.000
7456.302	0.000	0.000	0.000
8634.988	0.000	0.000	0.000
10000.000	0.000	0.000	0.000
