# Supplementary material for: Synthesis of poly(acrylic acid) coated magnetic nanospheres via a multiple polymerization route
Source: R Soc Open Sci. 2019 Jul 10;6(7):190141. doi: 10.1098/rsos.190141 (PMC6689630; doi:10.1098/rsos.190141)
Supplement: Raw DLS data of PMNS at pH 7.92 [file rsos190141supp21.txt]

X Intensity	Record 661: N-PH 7.92 1	Record 662: N-PH 7.92 2	Record 663: N-PH 7.92 3
0.400	0.000	0.000	0.000
0.463	0.000	0.000	0.000
0.536	0.000	0.000	0.000
0.621	0.000	0.000	0.000
0.719	0.000	0.000	0.000
0.833	0.000	0.000	0.000
0.965	0.000	0.000	0.000
1.117	0.000	0.000	0.000
1.294	0.000	0.000	0.000
1.499	0.000	0.000	0.000
1.736	0.000	0.000	0.000
2.010	0.000	0.000	0.000
2.328	0.000	0.000	0.000
2.696	0.000	0.000	0.000
3.122	0.000	0.000	0.000
3.615	0.000	0.000	0.000
4.187	0.000	0.000	0.000
4.849	0.000	0.000	0.000
5.615	0.000	0.000	0.000
6.503	0.000	0.000	0.000
7.531	0.000	0.000	0.000
8.721	0.000	0.000	0.000
10.100	0.000	0.000	0.000
11.696	0.000	0.000	0.000
13.545	0.000	0.000	0.000
15.686	0.000	0.000	0.000
18.166	0.000	0.000	0.000
21.037	0.000	0.000	0.000
24.363	0.000	0.000	0.000
28.214	0.000	0.000	0.000
32.674	0.000	0.000	0.000
37.840	0.000	0.000	0.000
43.821	0.000	0.000	0.000
50.748	0.000	0.000	0.000
58.771	0.000	0.000	0.000
68.061	0.000	0.000	0.000
78.820	0.000	0.000	0.000
91.280	0.000	0.000	0.000
105.709	0.000	0.000	0.000
122.420	0.000	0.000	0.000
141.772	0.285	1.151	0.000
164.183	3.738	4.819	4.283
190.137	9.211	9.884	11.959
220.194	14.460	14.531	19.119
255.002	17.649	17.260	22.302
295.312	17.931	17.346	20.205
341.995	15.490	14.921	14.009
396.058	11.276	10.822	6.668
458.666	6.615	6.281	1.455
531.172	2.776	2.542	0.000
615.139	0.568	0.444	0.000
712.379	0.000	0.000	0.000
824.992	0.000	0.000	0.000
955.406	0.000	0.000	0.000
1106.435	0.000	0.000	0.000
1281.340	0.000	0.000	0.000
1483.893	0.000	0.000	0.000
1718.466	0.000	0.000	0.000
1990.119	0.000	0.000	0.000
2304.716	0.000	0.000	0.000
2669.043	0.000	0.000	0.000
3090.964	0.000	0.000	0.000
3579.581	0.000	0.000	0.000
4145.438	0.000	0.000	0.000
4800.746	0.000	0.000	0.000
5559.644	0.000	0.000	0.000
6438.508	0.000	0.000	0.000
7456.302	0.000	0.000	0.000
8634.988	0.000	0.000	0.000
10000.000	0.000	0.000	0.000
